# Supplementary material for: Genomic and resistome analysis of Alcaligenes faecalis strain PGB1 by Nanopore MinION and Illumina Technologies
Source: BMC Genomics. 2022 Apr 20;23(Suppl 1):316. doi: 10.1186/s12864-022-08507-7 (PMC9022240; doi:10.1186/s12864-022-08507-7)
Supplement: Supplementary file 2 — Additional file 2. [file 12864_2022_8507_MOESM2_ESM.xls]

## Sheet: Table S1
Table S1. Genome assembly with the different k-mer size using Illumina data.
K31		K35		K43		K47		K55		K63		K75		K83		K97		K105		K117		K123
max length is :69,386		max length is :69,386		max length is :69,386		max length is :69,386		max length is :69,386		max length is :66,517		max length is :69,386		max length is :69,386		max length is :69,386		max length is :55,571		max length is :69,270		max length is :69,386
N10	45039	N10	44168	N10	42819	N10	44168	N10	39672	N10	38719	N10	34335	N10	31877	N10	39672	N10	39672	N10	39672	N10	38475
N20	30009	N20	29824	N20	30009	N20	32572	N20	30009	N20	28631	N20	27814	N20	26358	N20	28631	N20	29824	N20	29878	N20	29432
N30	26887	N30	26887	N30	26358	N30	27508	N30	26887	N30	23338	N30	21634	N30	20088	N30	24603	N30	24829	N30	26770	N30	26156
N40	21403	N40	21561	N40	21083	N40	21668	N40	21409	N40	18578	N40	17950	N40	16341	N40	18013	N40	20007	N40	21012	N40	20326
N50	18013	N50	17726	N50	18013	N50	18013	N50	17714	N50	14295	N50	13890	N50	13614	N50	13814	N50	15693	N50	17610	N50	17400
N60	14788	N60	14881	N60	15070	N60	14881	N60	14446	N60	11342	N60	11228	N60	10883	N60	11275	N60	12840	N60	14250	N60	13543
N70	11216	N70	11275	N70	11405	N70	11216	N70	11112	N70	8261	N70	8489	N70	7989	N70	8887	N70	10451	N70	11099	N70	10816
N80	8450	N80	8695	N80	8585	N80	8714	N80	8215	N80	6067	N80	6090	N80	6010	N80	6802	N80	7946	N80	8420	N80	7945
N90	5327	N90	5338	N90	5464	N90	5609	N90	5031	N90	3517	N90	3465	N90	3321	N90	4220	N90	4818	N90	5269	N90	5047
Total length:4387767		Total length:4391877		Total length:4398326		Total length:4396455		Total length:4457398		Total length:4493195		Total length:4497789		Total length:4508602		Total length:4456053		Total length:4432959		Total length:4402094		Total length:4401452
number>100bp	452	number>100bp	475	number>100bp	506	number>100bp	487	number>100bp	1002	number>100bp	1311	number>100bp	1269	number>100bp	1227	number>100bp	818	number>100bp	628	number>100bp	482	number>100bp	496
number>2000bp	352	number>2000bp	351	number>2000bp	346	number>2000bp	346	number>2000bp	352	number>2000bp	415	number>2000bp	416	number>2000bp	425	number>2000bp	406	number>2000bp	374	number>2000bp	354	number>2000bp	367

## Sheet: Table S2
Table S2. EggNOG functional categories for the predicted genes of A.faecalis PGB1
query_name	sedd_eggNOG_ortholog	seed_orholog_evalue	seed_ortolog_evalue	predicted_gene_name	GO_term	KEGG_KO	BiGG_Reactions	Annotation_tax_scope	Matching_OGs	best_OG|evalue|score	COG functional categories	eggNOG_HMM_model_annotation
contig_1_pilon_1	381666.H16_A0926	7.3e-89	332	BP0582		K13995		bactNOG[38]	08UAU@bactNOG,0B9JV@bproNOG,1762C@proNOG,COG1335@NOG	NA|NA|NA	Q	Isochorismatase
contig_1_pilon_2	742159.HMPREF0004_2804	1.8e-156	557.4	BP0581		K18028		bactNOG[38]	07SDI@bactNOG,0BAU4@bproNOG,16S63@proNOG,COG2309@NOG	NA|NA|NA	E	Inherit from COG: aminopeptidase
contig_1_pilon_3	264198.Reut_A2513	7.6e-118	428.7	BB0273		K15357		bactNOG[38]	07JPI@bactNOG,0BAPC@bproNOG,0XSER@NOG,174TR@proNOG	NA|NA|NA	S	Alpha beta hydrolase
contig_1_pilon_4	257310.BB1783	8.3e-276	954.9			K00256,K07303,K18030		bactNOG[38]	07QTC@bactNOG,0B7NH@bproNOG,16UU8@proNOG,COG1529@NOG	NA|NA|NA	C	isoquinoline 1-oxidoreductase (EC 1.3.99.16)
contig_1_pilon_5	360910.BAV1533	6.2e-56	222.2	IORA	GO:0003674,GO:0003824,GO:0006725,GO:0008150,GO:0008152,GO:0009056,GO:0009987,GO:0016491,GO:0016725,GO:0019439,GO:0044237,GO:0044248,GO:0044710,GO:0055114	K18029		bactNOG[38]	08XHQ@bactNOG,0BJ3M@bproNOG,17AAY@proNOG,COG2080@NOG	NA|NA|NA	C	(2Fe-2S)-binding domain protein
contig_1_pilon_6	257310.BB1776	4.5e-210	736.9	OCAR_7507	GO:0003674,GO:0003824,GO:0005575,GO:0006725,GO:0008150,GO:0008152,GO:0009056,GO:0009987,GO:0016020,GO:0016491,GO:0016725,GO:0019439,GO:0044237,GO:0044248,GO:0044710,GO:0055114	K00087,K07303,K11177,K18030	HXAND,XAND	bactNOG[38]	05CE2@bactNOG,0BBBU@bproNOG,16PV0@proNOG,COG1529@NOG	NA|NA|NA	C	cytochrome
contig_1_pilon_7	340100.Bpet4986	3.8e-30	136	BMUL_1001				bactNOG[38]	08UM8@bactNOG,0BDHN@bproNOG,17CQG@proNOG,COG3803@NOG	NA|NA|NA	S	Bacterial protein of unknown function (DUF924)
contig_1_pilon_8	257310.BB1775	1.1e-105	388.3		GO:0003333,GO:0003674,GO:0003824,GO:0005215,GO:0005275,GO:0005342,GO:0006139,GO:0006152,GO:0006163,GO:0006195,GO:0006200,GO:0006725,GO:0006753,GO:0006793,GO:0006796,GO:0006807,GO:0006810,GO:0006811,GO:0006820,GO:0006865,GO:0008150,GO:0008152,GO:0008509,GO:0008514,GO:0009056,GO:0009116,GO:0009117,GO:0009119,GO:0009123,GO:0009125,GO:0009126,GO:0009128,GO:0009141,GO:0009143,GO:0009144,GO:0009146,GO:…	K01996		bactNOG[38]	08CRA@bactNOG,0B8EF@bproNOG,16S3S@proNOG,COG0410@NOG	NA|NA|NA	E	ABC, transporter
contig_1_pilon_9	257310.BB1774	1.1e-47	194.5			K01995		bactNOG[38]	05DFN@bactNOG,0B9ZZ@bproNOG,16QZW@proNOG,COG0411@NOG	NA|NA|NA	E	ABC, transporter
contig_1_pilon_10	257313.BP1950	1.5e-37	161			K01995		bactNOG[38]	05DFN@bactNOG,0B9ZZ@bproNOG,16QZW@proNOG,COG0411@NOG	NA|NA|NA	E	ABC, transporter
contig_1_pilon_11	257310.BB1773	3.9e-258	896		GO:0003674,GO:0003824,GO:0005215,GO:0006139,GO:0006152,GO:0006163,GO:0006195,GO:0006200,GO:0006725,GO:0006753,GO:0006793,GO:0006796,GO:0006807,GO:0006810,GO:0008150,GO:0008152,GO:0009056,GO:0009116,GO:0009117,GO:0009119,GO:0009123,GO:0009125,GO:0009126,GO:0009128,GO:0009141,GO:0009143,GO:0009144,GO:0009146,GO:0009150,GO:0009154,GO:0009158,GO:0009161,GO:0009164,GO:0009166,GO:0009167,GO:0009169,GO:…	K01997,K01998,K11960		bactNOG[38]	05C32@bactNOG,0B7CB@bproNOG,16R9F@proNOG,COG0559@NOG	NA|NA|NA	E	inner-membrane translocator
contig_1_pilon_13	1007105.PT7_0132	8e-155	552			K01999		bactNOG[38]	08KNZ@bactNOG,0XPCX@NOG,16QGA@proNOG	NA|NA|NA	E	ABC transporter substrate-binding protein
contig_1_pilon_15	264198.Reut_B5073	1.1e-16	91.7					bactNOG[38]	0600X@bactNOG,0BFG4@bproNOG,11XXT@NOG,17P0K@proNOG	NA|NA|NA	S	membrAne
contig_1_pilon_16	436717.AOLE_08590	2.4e-281	973.4			K01434,K07116		bactNOG[38]	05CUJ@bactNOG,0QI0F@gproNOG,16Q0R@proNOG,COG2366@NOG	NA|NA|NA	S	Penicillin amidase
contig_1_pilon_17	878320.AcavA_010100006594	4.7e-29	133.3					bactNOG[38]	08KI7@bactNOG,0QRPE@gproNOG,173NG@proNOG,COG2199@NOG	NA|NA|NA	T	Diguanylate cyclase
contig_1_pilon_19	762376.AXYL_01328	4.7e-52	210.3					bactNOG[38]	07F9Y@bactNOG,0BKQ7@bproNOG,0Z0KW@NOG,16QSA@proNOG	NA|NA|NA	K	LysR family Transcriptional regulator
contig_1_pilon_20	257310.BB2466	2.9e-198	696.8			K01130,K01133		bactNOG[38]	05CBG@bactNOG,0BIDW@bproNOG,16S6H@proNOG,COG3119@NOG	NA|NA|NA	P	Sulfatase
contig_1_pilon_21	257310.BB2467	1.9e-59	235					bactNOG[38]	08T4B@bactNOG,0BBYT@bproNOG,1794I@proNOG,COG3181@NOG	NA|NA|NA	S	Pfam:Bug
contig_1_pilon_24	762376.AXYL_04178	2.8e-92	344					NOG[107]	COG3181@NOG	NA|NA|NA	S	extra-cytoplasmic solute receptor family protein
contig_1_pilon_25	762376.AXYL_04179	5.7e-125	452.6			K00784		bactNOG[38]	05IES@bactNOG,0BDD6@bproNOG,16RV7@proNOG,COG1234@NOG	NA|NA|NA	S	Metallo-beta-lactamase superfamily
contig_1_pilon_26	340100.Bpet2904	1.6e-26	125.2			K03710		bactNOG[38]	090P4@bactNOG,0BHXY@bproNOG,17DN1@proNOG,COG2188@NOG	NA|NA|NA	K	GntR family transcriptional regulator
contig_1_pilon_27	257310.BB0774	8.4e-129	467.2					bactNOG[38]	07JDE@bactNOG,0BQRH@bproNOG,0ZP5H@NOG,18C4J@proNOG	NA|NA|NA	K	Bacterial transcriptional activator domain
contig_1_pilon_28	1003200.AXXA_04923	1.5e-170	604.7	YMDC		K06131,K06132		bactNOG[38]	07RZC@bactNOG,0B9VD@bproNOG,16QBC@proNOG,COG1502@NOG	NA|NA|NA	I	phospholipase d
contig_1_pilon_29	399739.Pmen_3304	2.8e-76	290.8					bactNOG[38]	08VT6@bactNOG,11IXH@NOG,17A69@proNOG	NA|NA|NA	S	EamA-like transporter family
contig_1_pilon_30	1007105.PT7_0959	2.7e-87	327.4	NNRD	GO:0003674,GO:0003824,GO:0005575,GO:0005622,GO:0005623,GO:0005737,GO:0008150,GO:0008152,GO:0016829,GO:0016835,GO:0016836,GO:0016853,GO:0016854,GO:0044424,GO:0044464,GO:0052855,GO:0052856,GO:0052857	K17758,K17759		bactNOG[38]	05DR1@bactNOG,0B8KC@bproNOG,16QCV@proNOG,COG0062@NOG,COG0063@NOG	NA|NA|NA	G	Catalyzes the dehydration of the S-form of NAD(P)HX at the expense of ADP, which is converted to AMP. Together with NAD(P)HX epimerase, which catalyzes the epimerization of the S- and R-forms, the enzyme allows the repair of both epimers of NAD(P)HX, a damaged form of NAD(P)H that is a result of enzymatic or heat-dependent hydration (By similarity)
contig_1_pilon_31	491952.Mar181_1007	3.2e-27	127.1	NNRD	GO:0003674,GO:0003824,GO:0005575,GO:0005622,GO:0005623,GO:0005737,GO:0008150,GO:0008152,GO:0016829,GO:0016835,GO:0016836,GO:0016853,GO:0016854,GO:0044424,GO:0044464,GO:0052855,GO:0052856,GO:0052857	K17758,K17759		bactNOG[38]	05DR1@bactNOG,16QCV@proNOG,COG0062@NOG,COG0063@NOG	NA|NA|NA	G	Catalyzes the dehydration of the S-form of NAD(P)HX at the expense of ADP, which is converted to AMP. Together with NAD(P)HX epimerase, which catalyzes the epimerization of the S- and R-forms, the enzyme allows the repair of both epimers of NAD(P)HX, a damaged form of NAD(P)H that is a result of enzymatic or heat-dependent hydration (By similarity)
contig_1_pilon_32	543728.Vapar_1599	6.1e-109	399.4	COXI		K07402		bactNOG[38]	05XRQ@bactNOG,0B77W@bproNOG,16R9V@proNOG,COG1975@NOG	NA|NA|NA	O	Dehydrogenase
contig_1_pilon_33	340100.Bpet2843	5.2e-222	775.8			K03299		bactNOG[38]	07SA5@bactNOG,0B75I@bproNOG,16PXJ@proNOG,COG4664@NOG	NA|NA|NA	G	TRAP dicarboxylate transporter DctM subunit
contig_1_pilon_34	257310.BB0287	4.8e-69	266.2	DCTQ			GLUt2rpp	bactNOG[38]	08UY6@bactNOG,0BCYM@bproNOG,17G5V@proNOG,COG4665@NOG	NA|NA|NA	P	Tripartite ATP-independent periplasmic transporter DctQ
contig_1_pilon_35	762376.AXYL_02478	4.2e-78	296.6	OCAR_7360	GO:0005575,GO:0016020	K02050		bactNOG[38]	08I05@bactNOG,0BRET@bproNOG,11NED@NOG,172GF@proNOG	NA|NA|NA	P	Binding-protein-dependent transport system inner membrane
contig_1_pilon_36	257310.BB0285	1.5e-102	377.9			K02049		bactNOG[38]	05D7T@bactNOG,16PH4@proNOG,COG1116@NOG	NA|NA|NA	P	ABC transporter
contig_1_pilon_37	257310.BB0284	3.1e-93	347.1			K02051		bactNOG[38]	05CRM@bactNOG,0BPFU@bproNOG,16Q74@proNOG,COG0715@NOG	NA|NA|NA	P	NMT1/THI5 like
contig_1_pilon_38	762376.AXYL_02475	5.6e-138	496.1			K03518		bactNOG[38]	07ZG7@bactNOG,0BATT@bproNOG,176DB@proNOG,COG2080@NOG,COG3427@NOG	NA|NA|NA	C	carbon monoxide dehydrogenase
contig_1_pilon_39	257310.BB0282	8.9e-82	308.9	CUTM		K03519		bactNOG[38]	05FG6@bactNOG,0BC3X@bproNOG,16RES@proNOG,COG1319@NOG	NA|NA|NA	C	Dehydrogenase
contig_1_pilon_40	257310.BB0281	0	1105.9	CUTL		K03520,K04108		bactNOG[38]	05C7W@bactNOG,0B8XB@bproNOG,16PWW@proNOG,COG1529@NOG	NA|NA|NA	C	Aldehyde oxidase and xanthine dehydrogenase, molybdopterin binding
contig_1_pilon_41	6945.ISCW024366-PA	1.5e-74	283.9					meNOG[21]	0J58I@euNOG,0VNRU@meNOG,13YUJ@opiNOG,COG4663@NOG	NA|NA|NA	Q	Inherit from COG: extracellular solute-binding protein, family 7
contig_1_pilon_42	742159.HMPREF0004_2810	2.7e-103	380.2					bactNOG[38]	05CH5@bactNOG,0BAB0@bproNOG,16PXK@proNOG,COG4663@NOG	NA|NA|NA	Q	TRAP dicarboxylate transporter-DctP subunit
contig_1_pilon_43	257313.BP0586	1.6e-31	140.6			K05710		bactNOG[38]	05VQD@bactNOG,0BFEG@bproNOG,17HF1@proNOG,COG2146@NOG	NA|NA|NA	Q	Ferredoxin
contig_1_pilon_44	6945.ISCW008388-PA	6.1e-191	672.2		GO:0003674,GO:0003824,GO:0008150,GO:0008152,GO:0008937,GO:0016491,GO:0016730,GO:0016731,GO:0044710,GO:0055114			artNOG[6]	035IU@artNOG,09UFR@biNOG,0V5F4@meNOG,12NZZ@opiNOG,COG0446@NOG,KOG1336@euNOG	NA|NA|NA	C	2 iron, 2 sulfur cluster binding
contig_1_pilon_45	257310.BB0277	3.1e-75	286.6	TPHA2		K00479,K16319,K18074,K18242		bactNOG[38]	05IS1@bactNOG,0BB3B@bproNOG,16S4S@proNOG,COG4638@NOG	NA|NA|NA	Q	Alpha subunit
contig_1_pilon_46	257313.BP0584	9.8e-131	471.5	TPHA2		K00479,K16319,K18074,K18242		bactNOG[38]	05IS1@bactNOG,0BB3B@bproNOG,16S4S@proNOG,COG4638@NOG	NA|NA|NA	Q	Alpha subunit
contig_1_pilon_47	742159.HMPREF0004_2806	3.7e-61	239.6			K16320,K18243		bactNOG[38]	05JTV@bactNOG,0BDU6@bproNOG,17ES3@proNOG,COG5517@NOG	NA|NA|NA	Q	Beta subunit
contig_1_pilon_49	381666.H16_A0926	1.9e-89	334	BP0582		K13995		bactNOG[38]	08UAU@bactNOG,0B9JV@bproNOG,1762C@proNOG,COG1335@NOG	NA|NA|NA	Q	Isochorismatase
contig_1_pilon_50	762376.AXYL_02466	5.4e-153	545.8	BP0581		K18028		bactNOG[38]	07SDI@bactNOG,0BAU4@bproNOG,16S63@proNOG,COG2309@NOG	NA|NA|NA	E	Inherit from COG: aminopeptidase
contig_1_pilon_51	264198.Reut_A2513	2.9e-117	426.8	BB0273		K15357		bactNOG[38]	07JPI@bactNOG,0BAPC@bproNOG,0XSER@NOG,174TR@proNOG	NA|NA|NA	S	Alpha beta hydrolase
contig_1_pilon_52	257313.BP0578	1.2e-143	514.6	RDC		K07045,K14333,K15063		bactNOG[38]	087KV@bactNOG,0B821@bproNOG,16QVU@proNOG,COG2159@NOG	NA|NA|NA	Q	amidohydrolase 2
contig_1_pilon_53	257310.BB0268	3.2e-48	196.8					bactNOG[38]	05NKS@bactNOG,0BF52@bproNOG,17FMR@proNOG,COG1846@NOG	NA|NA|NA	K	MarR family Transcriptional regulator
contig_1_pilon_54	6945.ISCW024129-PA	1.6e-117	427.6					artNOG[6]	03HCB@artNOG,0B42G@biNOG,0IPIZ@euNOG,0WGHZ@meNOG,13CGM@opiNOG,COG1120@NOG	NA|NA|NA	Q	ABC transporter
contig_1_pilon_55	688245.CtCNB1_0598	1.5e-94	351.7	FECD		K02015		bactNOG[38]	05EHG@bactNOG,0BC57@bproNOG,16Q2S@proNOG,COG0609@NOG	NA|NA|NA	P	transport system permease protein
contig_1_pilon_56	596154.Alide2_2647	4.8e-50	203.4	OCAR_5055		K02016		bactNOG[38]	05S10@bactNOG,0BDMT@bproNOG,16TUH@proNOG,COG0614@NOG	NA|NA|NA	P	ABC superfamily ATP binding cassette transporter, binding protein
contig_1_pilon_58	596154.Alide2_2649	1.2e-204	718.4	PRRA	GO:0005575,GO:0005623,GO:0009279,GO:0016020,GO:0019867,GO:0030312,GO:0030313,GO:0031975,GO:0044462,GO:0044464,GO:0071944	K02014		bactNOG[38]	05EBY@bactNOG,0B91C@bproNOG,16RZJ@proNOG,COG1629@NOG	NA|NA|NA	P	TONB-dependent receptor
contig_1_pilon_59	257313.BP0404	4e-162	576.2	ATOE	GO:0005575,GO:0005623,GO:0005886,GO:0016020,GO:0044464,GO:0071944	K02106	ACACt2,ACACt2pp,BUTt2r,BUTt2rpp,HEXt2rpp	bactNOG[38]	05CRW@bactNOG,0BJ2C@bproNOG,1749M@proNOG,COG2031@NOG	NA|NA|NA	I	Short-chain fatty acids transporter
contig_1_pilon_60	257310.BB0083	1.5e-09	67	BMUL_6126				bactNOG[38]	08PIY@bactNOG,0BAQP@bproNOG,0XR2G@NOG,16SPU@proNOG	NA|NA|NA	K	LysR family transcriptional Regulator
contig_1_pilon_61	257313.BP3668	3.8e-28	130.2	BMUL_6126				bactNOG[38]	08PIY@bactNOG,0BAQP@bproNOG,0XR2G@NOG,16SPU@proNOG	NA|NA|NA	K	LysR family transcriptional Regulator
contig_1_pilon_63	257310.BB0084	3.7e-216	756.1			K12960		bactNOG[38]	05D6T@bactNOG,0BMJI@bproNOG,17ETD@proNOG,COG0402@NOG	NA|NA|NA	F	Amidohydrolase family
contig_1_pilon_64	257313.BP3670	1.4e-67	261.5					NOG[107]	COG3181@NOG	NA|NA|NA	S	extra-cytoplasmic solute receptor family protein
contig_1_pilon_65	257313.BP3670	6e-23	112.1					NOG[107]	COG3181@NOG	NA|NA|NA	S	extra-cytoplasmic solute receptor family protein
contig_1_pilon_66	1003200.AXXA_14291	5e-89	332.8	DNAQ	GO:0003674,GO:0003824,GO:0004518,GO:0004527,GO:0005575,GO:0005622,GO:0005623,GO:0005737,GO:0006139,GO:0006259,GO:0006260,GO:0006261,GO:0006281,GO:0006725,GO:0006753,GO:0006793,GO:0006796,GO:0006807,GO:0006950,GO:0006974,GO:0008150,GO:0008152,GO:0009058,GO:0009059,GO:0009117,GO:0009987,GO:0016787,GO:0016788,GO:0019637,GO:0033554,GO:0034641,GO:0034645,GO:0043170,GO:0044237,GO:0044238,GO:0044249,GO:…	K02342,K14159		bactNOG[38]	07RZZ@bactNOG,0B848@bproNOG,16RKN@proNOG,COG0847@NOG	NA|NA|NA	L	DNA polymerase III, epsilon subunit
contig_1_pilon_67	1007105.PT7_3578	0	1480.3	YEGN		K03296,K18138		bactNOG[38]	05BZS@bactNOG,0B7B7@bproNOG,16PBH@proNOG,COG0841@NOG	NA|NA|NA	V	acriflavin resistance protein
contig_1_pilon_68	1007105.PT7_3577	2.4e-92	344.4			K03585		bactNOG[38]	0624X@bactNOG,0B9NH@bproNOG,16SZN@proNOG,COG0845@NOG	NA|NA|NA	V	RND family efflux transporter, MFP subunit
contig_1_pilon_69	1007105.PT7_3576	2.1e-48	196.8	RNHA	GO:0003674,GO:0003676,GO:0003824,GO:0004518,GO:0004519,GO:0004521,GO:0004523,GO:0004540,GO:0005488,GO:0005575,GO:0005622,GO:0005623,GO:0005737,GO:0006139,GO:0006259,GO:0006260,GO:0006261,GO:0006271,GO:0006273,GO:0006401,GO:0006725,GO:0006807,GO:0008150,GO:0008152,GO:0009056,GO:0009057,GO:0009058,GO:0009059,GO:0009987,GO:0016070,GO:0016787,GO:0016788,GO:0016891,GO:0016893,GO:0019439,GO:0022616,GO:…	K03469		bactNOG[38]	08UMW@bactNOG,0BCDR@bproNOG,179MX@proNOG,COG0328@NOG	NA|NA|NA	L	Endonuclease that specifically degrades the RNA of RNA- DNA hybrids (By similarity)
contig_1_pilon_70	339670.Bamb_1162	2.2e-08	62.4	RNHA	GO:0003674,GO:0003676,GO:0003824,GO:0004518,GO:0004519,GO:0004521,GO:0004523,GO:0004540,GO:0005488,GO:0005575,GO:0005622,GO:0005623,GO:0005737,GO:0006139,GO:0006259,GO:0006260,GO:0006261,GO:0006271,GO:0006273,GO:0006401,GO:0006725,GO:0006807,GO:0008150,GO:0008152,GO:0009056,GO:0009057,GO:0009058,GO:0009059,GO:0009987,GO:0016070,GO:0016787,GO:0016788,GO:0016891,GO:0016893,GO:0019439,GO:0022616,GO:…	K03469		bactNOG[38]	08UMW@bactNOG,0BCDR@bproNOG,179MX@proNOG,COG0328@NOG	NA|NA|NA	L	Endonuclease that specifically degrades the RNA of RNA- DNA hybrids (By similarity)
contig_1_pilon_71	742159.HMPREF0004_1370	1.1e-26	124.4	YAFS				bactNOG[38]	05D1A@bactNOG,0B9X6@bproNOG,1732B@proNOG,COG0500@NOG	NA|NA|NA	Q	Methyltransferase type 11
contig_1_pilon_72	1007105.PT7_3575	2.8e-44	183.3	YAFS				bactNOG[38]	05D1A@bactNOG,0B9X6@bproNOG,1732B@proNOG,COG0500@NOG	NA|NA|NA	Q	Methyltransferase type 11
contig_1_pilon_73	340100.Bpet0630	1.8e-90	337.8	GLOB	GO:0003674,GO:0003824,GO:0004416,GO:0005488,GO:0006081,GO:0006082,GO:0006089,GO:0006518,GO:0006520,GO:0006575,GO:0006749,GO:0006790,GO:0006807,GO:0008150,GO:0008152,GO:0008270,GO:0009056,GO:0009438,GO:0009987,GO:0016787,GO:0016788,GO:0016790,GO:0019243,GO:0019752,GO:0032787,GO:0034641,GO:0043167,GO:0043169,GO:0043436,GO:0043603,GO:0044237,GO:0044238,GO:0044248,GO:0044281,GO:0044710,GO:0046185,GO:…	K01069	GLYOX	bactNOG[38]	08RW0@bactNOG,0B7JY@bproNOG,16QEK@proNOG,COG0491@NOG	NA|NA|NA	Q	Thiolesterase that catalyzes the hydrolysis of S-D- lactoyl-glutathione to form glutathione and D-lactic acid (By similarity)
contig_1_pilon_74	1007105.PT7_3573	1.2e-174	618.2	MLTD	GO:0000270,GO:0003674,GO:0003824,GO:0005575,GO:0005618,GO:0005623,GO:0005886,GO:0006022,GO:0006026,GO:0006027,GO:0006040,GO:0006082,GO:0006520,GO:0006807,GO:0008150,GO:0008152,GO:0008773,GO:0008933,GO:0009056,GO:0009057,GO:0009253,GO:0009274,GO:0009276,GO:0009279,GO:0009987,GO:0016020,GO:0016740,GO:0016757,GO:0016772,GO:0016779,GO:0019222,GO:0019752,GO:0019867,GO:0030203,GO:0030312,GO:0030313,GO:…	K08307		bactNOG[38]	05E9H@bactNOG,0B7IP@bproNOG,16Q6H@proNOG,COG0741@NOG	NA|NA|NA	M	Lytic transglycosylase catalytic
contig_1_pilon_75	340100.Bpet0628	2.5e-118	430.3	FABI	GO:0003674,GO:0003824,GO:0004312,GO:0004318,GO:0005575,GO:0005623,GO:0005886,GO:0006082,GO:0006461,GO:0006629,GO:0006631,GO:0006633,GO:0006766,GO:0006767,GO:0006768,GO:0006790,GO:0006807,GO:0008150,GO:0008152,GO:0008610,GO:0009058,GO:0009102,GO:0009110,GO:0009987,GO:0016020,GO:0016043,GO:0016053,GO:0016491,GO:0016627,GO:0016628,GO:0016740,GO:0016746,GO:0016747,GO:0018130,GO:0019752,GO:0022607,GO:…	K00208	C120SN,C140SN,C141SN,C160SN,C161SN,C180SN,C181SN,EAR100x,EAR100y,EAR120x,EAR120y,EAR121x,EAR121y,EAR140x,EAR140y,EAR141x,EAR141y,EAR160x,EAR160y,EAR161x,EAR161y,EAR180x,EAR180y,EAR181x,EAR181y,EAR40x,EAR40y,EAR60x,EAR60y,EAR80x,EAR80y,EGMEACPR,EPMEACPR,KAS_HP2	bactNOG[38]	05CSJ@bactNOG,0B7J6@bproNOG,16PM1@proNOG,COG0623@NOG	NA|NA|NA	I	Enoyl- acyl-carrier-protein reductase NADH
contig_1_pilon_76	6945.ISCW008385-PA	4.1e-222	775.8					meNOG[21]	0IYGD@euNOG,0VJNF@meNOG,13T8B@opiNOG,COG2204@NOG	NA|NA|NA	O	Sigma-54 interaction domain
contig_1_pilon_77	6945.ISCW008384-PA	3.6e-240	836.3			K10125		NOG[107]	COG4191@NOG	NA|NA|NA	T	Histidine kinase
contig_1_pilon_79	762376.AXYL_02103	4.6e-83	312.8	DCTA	GO:0005575,GO:0005623,GO:0005886,GO:0016020,GO:0044464,GO:0071944	K11103		bactNOG[38]	05CK2@bactNOG,0B9MW@bproNOG,16Q0S@proNOG,COG1301@NOG	NA|NA|NA	C	Responsible for the transport of dicarboxylates such as succinate, fumarate, and malate from the periplasm across the membrane (By similarity)
contig_1_pilon_80	296591.Bpro_2938	1.7e-62	244.6	PMM0630		K00799,K03675		bactNOG[38]	08VBY@bactNOG,0BQWM@bproNOG,11J4A@NOG,17A8Q@proNOG	NA|NA|NA	O	Glutathione
contig_1_pilon_81	1007105.PT7_3570	6.4e-89	332.4	YCEA		K07146		bactNOG[38]	05C72@bactNOG,0B8DH@bproNOG,16SCZ@proNOG,COG1054@NOG	NA|NA|NA	S	UPF0176 protein
contig_1_pilon_82	756067.MicvaDRAFT_0173	5.8e-31	138.7	YCEA		K07146		bactNOG[38]	05C72@bactNOG,0FK5G@cyaNOG,COG1054@NOG	NA|NA|NA	S	UPF0176 protein
contig_1_pilon_83	1007105.PT7_3568	9.3e-95	352.4			K07038		bactNOG[38]	08QK2@bactNOG,0BDN2@bproNOG,179E1@proNOG,COG1988@NOG	NA|NA|NA	S	Membrane-bound metal-dependent hydrolase
contig_1_pilon_84	762376.AXYL_05246	2.3e-57	228					bactNOG[38]	08UEI@bactNOG,0BMCJ@bproNOG,11HN5@NOG,1798Y@proNOG	NA|NA|NA
contig_1_pilon_85	1003200.AXXA_00110	6.6e-16	89					bactNOG[38]	06CNG@bactNOG,12CQ6@NOG,17U7K@proNOG	NA|NA|NA
contig_1_pilon_86	1007105.PT7_1803	3.7e-43	179.9	GALF_0705				bactNOG[38]	05K42@bactNOG,0BKRZ@bproNOG,17ZPX@proNOG,COG3019@NOG	NA|NA|NA	S	Protein of unknown function, DUF
contig_1_pilon_87	1028307.EAE_10510	6.4e-53	212.2	YWHH		K19055		bactNOG[38]	08UIN@bactNOG,0QQDQ@gproNOG,17A3H@proNOG,COG2606@NOG	NA|NA|NA	S	YbaK prolyl-tRNA synthetase associated region
contig_1_pilon_88	257310.BB2857	7.3e-84	316.2	BMUL_5447				bactNOG[38]	05C1W@bactNOG,0B7AY@bproNOG,16PNY@proNOG,COG2204@NOG	NA|NA|NA	T	two component, sigma54 specific, transcriptional regulator, Fis family
contig_1_pilon_89	742159.HMPREF0004_3437	3.1e-27	127.1			K08995		bactNOG[38]	05VN8@bactNOG,0BEXF@bproNOG,17M7M@proNOG,COG3652@NOG	NA|NA|NA	S	Inherit from proNOG: membrAne
contig_1_pilon_90	257310.BB2859	3e-40	171.4	RPON	GO:0000988,GO:0000990,GO:0000996,GO:0003674,GO:0006139,GO:0006351,GO:0006352,GO:0006725,GO:0006807,GO:0008150,GO:0008152,GO:0009058,GO:0009059,GO:0009889,GO:0009987,GO:0010467,GO:0010556,GO:0016070,GO:0016987,GO:0018130,GO:0019219,GO:0019222,GO:0019438,GO:0031323,GO:0031326,GO:0032774,GO:0034641,GO:0034645,GO:0034654,GO:0043170,GO:0044237,GO:0044238,GO:0044249,GO:0044260,GO:0044271,GO:0046483,GO:…	K03092		bactNOG[38]	05DTW@bactNOG,0BBDU@bproNOG,16PS3@proNOG,COG1508@NOG	NA|NA|NA	K	Sigma factors are initiation factors that promote the attachment of RNA polymerase to specific initiation sites and are then released (By similarity)
contig_1_pilon_91	257310.BB2859	4.5e-15	85.9	RPON	GO:0000988,GO:0000990,GO:0000996,GO:0003674,GO:0006139,GO:0006351,GO:0006352,GO:0006725,GO:0006807,GO:0008150,GO:0008152,GO:0009058,GO:0009059,GO:0009889,GO:0009987,GO:0010467,GO:0010556,GO:0016070,GO:0016987,GO:0018130,GO:0019219,GO:0019222,GO:0019438,GO:0031323,GO:0031326,GO:0032774,GO:0034641,GO:0034645,GO:0034654,GO:0043170,GO:0044237,GO:0044238,GO:0044249,GO:0044260,GO:0044271,GO:0046483,GO:…	K03092		bactNOG[38]	05DTW@bactNOG,0BBDU@bproNOG,16PS3@proNOG,COG1508@NOG	NA|NA|NA	K	Sigma factors are initiation factors that promote the attachment of RNA polymerase to specific initiation sites and are then released (By similarity)
contig_1_pilon_92	350701.BDAG_00926	1.9e-100	371.7	OTSA	GO:0003674,GO:0003824,GO:0003825,GO:0005488,GO:0005575,GO:0005618,GO:0005622,GO:0005623,GO:0005737,GO:0005829,GO:0005886,GO:0005975,GO:0005984,GO:0005991,GO:0005992,GO:0006461,GO:0006950,GO:0006970,GO:0006974,GO:0008150,GO:0008152,GO:0008194,GO:0009058,GO:0009266,GO:0009311,GO:0009312,GO:0009409,GO:0009628,GO:0009987,GO:0016020,GO:0016043,GO:0016051,GO:0016740,GO:0016757,GO:0016758,GO:0022607,GO:…	K00697,K03692,K16055	TRE6PP,TRE6PS	bactNOG[38]	05C1K@bactNOG,0B8TN@bproNOG,16PYM@proNOG,COG0380@NOG	NA|NA|NA	G	alpha,alpha-trehalose-phosphate synthase
contig_1_pilon_93	1005048.CFU_1405	1.1e-41	174.9					bactNOG[38]	05DRD@bactNOG,0B9W9@bproNOG,0XQV5@NOG,16QR4@proNOG	NA|NA|NA	M	Mechanosensitive ion channel
contig_1_pilon_94	1005048.CFU_1405	6.1e-35	152.9					bactNOG[38]	05DRD@bactNOG,0B9W9@bproNOG,0XQV5@NOG,16QR4@proNOG	NA|NA|NA	M	Mechanosensitive ion channel
contig_1_pilon_95	323848.Nmul_A1283	7.3e-30	135.2			K06884		bactNOG[38]	05Y4E@bactNOG,0BG8Z@bproNOG,0XZI7@NOG,17MT4@proNOG	NA|NA|NA	S	Stress-induced bacterial acidophilic repeat motif
contig_1_pilon_96	1007105.PT7_0931	2.1e-106	391			K00034		bactNOG[38]	05CYX@bactNOG,0XNUN@NOG,16PPR@proNOG	NA|NA|NA	S	Short-chain dehydrogenase reductase SDR
contig_1_pilon_97	438753.AZC_0483	1.1e-33	149.1	OTSB	GO:0005575,GO:0005576,GO:0005618,GO:0005623,GO:0005886,GO:0016020,GO:0030312,GO:0044464,GO:0071944	K01087,K01194	TRE6PP	bactNOG[38]	01ZNK@aproNOG,08K4C@bactNOG,174TX@proNOG,COG1877@NOG	NA|NA|NA	G	ec 3.1.3.12
contig_1_pilon_98	1045855.DSC_01305	1.7e-56	225.3					bactNOG[38]	08Q8Z@bactNOG,0ZIDW@NOG,16RVK@proNOG	NA|NA|NA	S	Biotin carboxylase
contig_1_pilon_100	742159.HMPREF0004_3385	2.5e-62	243.8			K06889		bactNOG[38]	08NUB@bactNOG,0B8IK@bproNOG,173KN@proNOG,COG1073@NOG	NA|NA|NA	S	Uncharacterised protein family (UPF0227)
contig_1_pilon_101	391735.Veis_3618	3.9e-57	226.5	BMUL_4331				bactNOG[38]	08T2C@bactNOG,0BBT4@bproNOG,175TW@proNOG,COG5553@NOG	NA|NA|NA	S	cysteine dioxygenase type I
contig_1_pilon_102	266265.Bxe_B1902	8.8e-57	225.3	FG03746.1	GO:0003674,GO:0003824,GO:0004300,GO:0005575,GO:0005622,GO:0005623,GO:0005737,GO:0005739,GO:0005759,GO:0006082,GO:0006629,GO:0006631,GO:0006635,GO:0008150,GO:0008152,GO:0009056,GO:0009062,GO:0009987,GO:0016042,GO:0016054,GO:0016829,GO:0016835,GO:0016836,GO:0019395,GO:0019752,GO:0030258,GO:0031974,GO:0032787,GO:0034440,GO:0043226,GO:0043227,GO:0043229,GO:0043231,GO:0043233,GO:0043436,GO:0044237,GO:…	K05605,K08299		NOG[107]	COG1024@NOG	NA|NA|NA	I	Enoyl-CoA hydratase
contig_1_pilon_103	266265.Bxe_B1902	7.7e-11	71.2	FG03746.1	GO:0003674,GO:0003824,GO:0004300,GO:0005575,GO:0005622,GO:0005623,GO:0005737,GO:0005739,GO:0005759,GO:0006082,GO:0006629,GO:0006631,GO:0006635,GO:0008150,GO:0008152,GO:0009056,GO:0009062,GO:0009987,GO:0016042,GO:0016054,GO:0016829,GO:0016835,GO:0016836,GO:0019395,GO:0019752,GO:0030258,GO:0031974,GO:0032787,GO:0034440,GO:0043226,GO:0043227,GO:0043229,GO:0043231,GO:0043233,GO:0043436,GO:0044237,GO:…	K05605,K08299		NOG[107]	COG1024@NOG	NA|NA|NA	I	Enoyl-CoA hydratase
contig_1_pilon_104	266265.Bxe_B1903	2.4e-200	704.1			K01905		bactNOG[38]	05CD5@bactNOG,0B98A@bproNOG,16R7I@proNOG,COG1042@NOG	NA|NA|NA	C	synthetase
contig_1_pilon_105	391735.Veis_3496	1.4e-70	271.9					NOG[107]	COG3181@NOG	NA|NA|NA	S	extra-cytoplasmic solute receptor family protein
contig_1_pilon_106	62928.azo3317	1e-124	451.8	YHDH	GO:0005575,GO:0005622,GO:0005623,GO:0005737,GO:0044424,GO:0044464	K00001,K19745		bactNOG[38]	05D3Z@bactNOG,0B9ZX@bproNOG,16QM4@proNOG,COG0604@NOG	NA|NA|NA	C	alcohol dehydrogenase
contig_1_pilon_107	266265.Bxe_B1886	1.1e-13	80.1	OCAR_6781		K07749		bactNOG[38]	05C04@bactNOG,0BA10@bproNOG,16SZ1@proNOG,COG1804@NOG	NA|NA|NA	C	CoA-transferase family III
contig_1_pilon_108	1003200.AXXA_01370	1.1e-137	495	OCAR_6781		K07749		bactNOG[38]	05C04@bactNOG,0BA10@bproNOG,16SZ1@proNOG,COG1804@NOG	NA|NA|NA	C	CoA-transferase family III
contig_1_pilon_109	762376.AXYL_04519	5.8e-49	199.5	OCAR_6780				bactNOG[38]	08YQ7@bactNOG,0BCHD@bproNOG,17ATF@proNOG,COG1024@NOG	NA|NA|NA	I	enoyl-CoA hydratase isomerase
contig_1_pilon_110	420662.Mpe_A3670	4.1e-70	270	KDGR				bactNOG[38]	05J4Q@bactNOG,0BCPX@bproNOG,16TG2@proNOG,COG1414@NOG	NA|NA|NA	K	IclR family transcriptional regulator
contig_1_pilon_111	340100.Bpet1276	1.2e-31	141.7			K09138		bactNOG[38]	05ZE6@bactNOG,0BFW7@bproNOG,125H8@NOG,17MM7@proNOG	NA|NA|NA	S	Protein of unknown function (DUF2478)
contig_1_pilon_112	398578.Daci_3020	6e-157	558.9	OCAR_5706		K00001,K00344		bactNOG[38]	05CIS@bactNOG,0B9DV@bproNOG,16RZP@proNOG,COG0604@NOG	NA|NA|NA	C	Zinc-binding alcohol dehydrogenase family protein
contig_1_pilon_113	398578.Daci_3021	1.2e-153	548.1	NEMA	GO:0003674,GO:0003824,GO:0008150,GO:0008152,GO:0008748,GO:0016491,GO:0044710,GO:0055114	K00219,K09461,K10680,K15552		bactNOG[38]	05CCY@bactNOG,0B7K0@bproNOG,16PK7@proNOG,COG1902@NOG	NA|NA|NA	C	NADH flavin oxidoreductase NADH oxidase
contig_1_pilon_114	398578.Daci_3788	4.2e-112	409.8	BMUL_5646	GO:0001071,GO:0003674,GO:0003700,GO:0006355,GO:0008150,GO:0009889,GO:0010468,GO:0010556,GO:0019219,GO:0019222,GO:0031323,GO:0031326,GO:0050789,GO:0050794,GO:0051171,GO:0051252,GO:0060255,GO:0065007,GO:0080090,GO:2000112,GO:2001141			bactNOG[38]	08KT1@bactNOG,0B7DH@bproNOG,0XNTB@NOG,16PMR@proNOG	NA|NA|NA	K	LysR family Transcriptional regulator
contig_1_pilon_115	999541.bgla_2g01440	1.2e-40	172.2					bactNOG[38]	08Q7J@bactNOG,0BAMM@bproNOG,10HQS@NOG,176R9@proNOG	NA|NA|NA
contig_1_pilon_116	266265.Bxe_A0661	4.3e-89	334					bactNOG[38]	08Q7J@bactNOG,0BAMM@bproNOG,10HQS@NOG,176R9@proNOG	NA|NA|NA
contig_1_pilon_118	999541.bgla_2g01470	4.1e-272	942.6	PLCN2		K01114		bactNOG[38]	05HSS@bactNOG,16TH6@proNOG,COG3511@NOG	NA|NA|NA	M	phospholipase C
contig_1_pilon_119	216591.BCAM0595	5.5e-98	362.8					bactNOG[38]	07UDS@bactNOG,0BB3A@bproNOG,11RI8@NOG,173YX@proNOG	NA|NA|NA	K	LysR Family
contig_1_pilon_120	688245.CtCNB1_3412	4.5e-76	289.7	PHNX	GO:0003674,GO:0003824,GO:0008150,GO:0008152	K05306		bactNOG[38]	08KAZ@bactNOG,0BBPE@bproNOG,174NY@proNOG,COG0637@NOG	NA|NA|NA	G	Involved in phosphonate degradation (By similarity)
contig_1_pilon_122	398578.Daci_2411	3.4e-121	440.3			K00001,K13954		bactNOG[38]	05C0A@bactNOG,0BAZT@bproNOG,16RMM@proNOG,COG1454@NOG	NA|NA|NA	C	alcohol dehydrogenase
contig_1_pilon_123	76869.PputGB1_3257	2.4e-108	397.1	PHNE	GO:0005575,GO:0016020	K02042		bactNOG[38]	05S7S@bactNOG,0QIRU@gproNOG,16VBV@proNOG,COG3639@NOG	NA|NA|NA	P	Phosphonate ABC transporter
contig_1_pilon_124	76869.PputGB1_3256	1.3e-90	338.2			K02041		bactNOG[38]	05D5T@bactNOG,0QJDP@gproNOG,16QKX@proNOG,COG3638@NOG	NA|NA|NA	P	Phosphonate ABC transporter
contig_1_pilon_125	76869.PputGB1_3255	2.3e-104	384	PHND		K02044		bactNOG[38]	05EHI@bactNOG,0QMBX@gproNOG,16QAJ@proNOG,COG3221@NOG	NA|NA|NA	P	Phosphonate ABC transporter, periplasmic phosphonate binding protein
contig_1_pilon_126	757424.Hsero_2623	2e-92	344.4					bactNOG[38]	07UDS@bactNOG,0BB3A@bproNOG,11RI8@NOG,173YX@proNOG	NA|NA|NA	K	LysR Family
contig_1_pilon_127	78245.Xaut_0622	3.1e-105	386.7	ALKK		K00666,K01897,K20034		bactNOG[38]	01SB5@aproNOG,05CEY@bactNOG,16QPI@proNOG,COG0318@NOG	NA|NA|NA	Q	AMP-dependent synthetase and ligase
contig_1_pilon_128	78245.Xaut_0622	3e-112	410.2	ALKK		K00666,K01897,K20034		bactNOG[38]	01SB5@aproNOG,05CEY@bactNOG,16QPI@proNOG,COG0318@NOG	NA|NA|NA	Q	AMP-dependent synthetase and ligase
contig_1_pilon_129	395961.Cyan7425_3843	5.4e-20	103.6					bactNOG[38]	08QMR@bactNOG,0XSKT@NOG	NA|NA|NA	S	amidohydrolase 2
contig_1_pilon_130	700598.Niako_2131	2.6e-24	117.5					bactNOG[38]	08QMR@bactNOG,0XSKT@NOG	NA|NA|NA	S	amidohydrolase 2
contig_1_pilon_131	579405.Dd703_1256	2.6e-65	253.8	RHTC		K05835		bactNOG[38]	05CCF@bactNOG,0QQAR@gproNOG,16QQW@proNOG,COG1280@NOG	NA|NA|NA	E	lysine exporter protein LysE YggA
contig_1_pilon_132	340100.Bpet1370	9.3e-84	315.5	TRPI				bactNOG[38]	08MGI@bactNOG,0BBPN@bproNOG,10NFF@NOG,173Y7@proNOG	NA|NA|NA	K	LysR family Transcriptional regulator
contig_1_pilon_133	1007105.PT7_0569	4.5e-147	526.2			K02030		bactNOG[38]	08MAW@bactNOG,174FY@proNOG,COG0834@NOG	NA|NA|NA	P	Extracellular solute-binding protein family 3
contig_1_pilon_134	762376.AXYL_03113	3e-124	450.3					bactNOG[38]	08XXF@bactNOG,0BD69@bproNOG,1009U@NOG,17B65@proNOG	NA|NA|NA	M	Gram-negative type outer membrane porin protein
contig_1_pilon_135	762376.AXYL_03112	1.9e-97	360.9					bactNOG[38]	06JN2@bactNOG,0BI5N@bproNOG,17X4G@proNOG,COG3181@NOG	NA|NA|NA	S	Pfam:Bug
contig_1_pilon_136	762376.AXYL_03112	3.7e-12	75.5					bactNOG[38]	06JN2@bactNOG,0BI5N@bproNOG,17X4G@proNOG,COG3181@NOG	NA|NA|NA	S	Pfam:Bug
contig_1_pilon_137	762376.AXYL_03111	1.2e-125	454.9					bactNOG[38]	08KUV@bactNOG,0B9R3@bproNOG,16RTZ@proNOG,COG0604@NOG	NA|NA|NA	C	Zinc-containing alcohol dehydrogenase superfamily
contig_1_pilon_138	762376.AXYL_03110	8.4e-134	481.9			K03381		bactNOG[38]	08N1U@bactNOG,0BK7P@bproNOG,16T8Q@proNOG,COG3485@NOG	NA|NA|NA	Q	Catechol dioxygenase N terminus
contig_1_pilon_139	762376.AXYL_03109	7.4e-95	352.4					NOG[107]	COG3181@NOG	NA|NA|NA	S	extra-cytoplasmic solute receptor family protein
contig_1_pilon_140	762376.AXYL_03108	9.9e-95	351.3					bactNOG[38]	074UU@bactNOG,0BHZN@bproNOG,0YS7A@NOG,174C4@proNOG	NA|NA|NA	S	Cupin domain
contig_1_pilon_141	762376.AXYL_03107	9.7e-122	441.8					bactNOG[38]	08K7P@bactNOG,0BI03@bproNOG,0Y19Q@NOG,174QT@proNOG	NA|NA|NA	K	LysR family Transcriptional regulator
contig_1_pilon_142	398578.Daci_2289	7.7e-33	145.2	ARSR				bactNOG[38]	05W5C@bactNOG,0BERT@bproNOG,17KCB@proNOG,COG0640@NOG	NA|NA|NA	K	ArsR family transcriptional regulator
contig_1_pilon_143	399795.CtesDRAFT_PD3544	2.1e-186	657.1	ARSB	GO:0003674,GO:0005215,GO:0005575,GO:0005623,GO:0005886,GO:0005887,GO:0006810,GO:0006811,GO:0006820,GO:0008150,GO:0008490,GO:0008509,GO:0009987,GO:0015075,GO:0015103,GO:0015104,GO:0015105,GO:0015291,GO:0015698,GO:0015699,GO:0015700,GO:0016020,GO:0016021,GO:0022804,GO:0022857,GO:0022891,GO:0022892,GO:0031224,GO:0031226,GO:0034220,GO:0042960,GO:0044425,GO:0044459,GO:0044464,GO:0044699,GO:0044763,GO:…	K03893,K19060	ASO3t8pp	bactNOG[38]	07R5R@bactNOG,0B9JQ@bproNOG,16QF8@proNOG,COG1055@NOG	NA|NA|NA	P	Arsenical pump membrane protein
contig_1_pilon_144	595537.Varpa_1864	1.5e-61	240.7	ARSC	GO:0006950,GO:0006974,GO:0008150,GO:0009987,GO:0033554,GO:0044699,GO:0044763,GO:0050896,GO:0051716	K00537	ASR	bactNOG[38]	05K89@bactNOG,17FEH@proNOG,COG1393@NOG	NA|NA|NA	P	arsenate reductase
contig_1_pilon_145	399795.CtesDRAFT_PD1706	4.9e-108	396	ARSH		K00299,K11811		bactNOG[38]	05CAU@bactNOG,0B9T4@bproNOG,16PPH@proNOG,COG0431@NOG	NA|NA|NA	P	NAD(P)h-dependent fmn reductase
contig_1_pilon_146	1005048.CFU_3091	8.1e-78	295.4	FEUP	GO:0005575,GO:0005622,GO:0005623,GO:0005737,GO:0044424,GO:0044464	K02483,K07657,K07658,K07660,K07665,K07666,K07771,K07774,K14983		bactNOG[38]	05XJC@bactNOG,0B8VJ@bproNOG,11FPD@NOG,16RRH@proNOG	NA|NA|NA	T	Two component Transcriptional regulator, winged helix family
contig_1_pilon_147	1005048.CFU_3092	5.6e-89	333.6	QSEC	GO:0000155,GO:0000160,GO:0003674,GO:0003824,GO:0004672,GO:0004673,GO:0004871,GO:0004872,GO:0005575,GO:0005623,GO:0005886,GO:0006464,GO:0006468,GO:0006793,GO:0006796,GO:0007154,GO:0007165,GO:0008150,GO:0008152,GO:0009987,GO:0016020,GO:0016301,GO:0016310,GO:0016740,GO:0016772,GO:0016773,GO:0016775,GO:0019538,GO:0023014,GO:0023052,GO:0036211,GO:0038023,GO:0043170,GO:0043412,GO:0044237,GO:0044238,GO:…	K02484,K07645		bactNOG[38]	05DHQ@bactNOG,0BCJ0@bproNOG,0XS4R@NOG,174CG@proNOG	NA|NA|NA	T	His Kinase A phosphoacceptor domain-containing protein 9
contig_1_pilon_148	595537.Varpa_3535	1.9e-21	107.5	YGIW				bactNOG[38]	060WR@bactNOG,0BFRA@bproNOG,17K0M@proNOG,COG3111@NOG	NA|NA|NA	S	Bacterial OB fold (BOF) protein
contig_1_pilon_149	1007105.PT7_3543	8.3e-131	472.2	RIBD	GO:0000166,GO:0003674,GO:0003824,GO:0005488,GO:0005575,GO:0005622,GO:0005623,GO:0005737,GO:0005829,GO:0005886,GO:0006766,GO:0006767,GO:0006771,GO:0006807,GO:0008150,GO:0008152,GO:0008703,GO:0008835,GO:0009058,GO:0009110,GO:0009231,GO:0009987,GO:0016020,GO:0016491,GO:0016614,GO:0016616,GO:0016787,GO:0016810,GO:0016814,GO:0018130,GO:0019239,GO:0034641,GO:0036094,GO:0040007,GO:0042364,GO:0042726,GO:…	K01498,K11752	APRAUR,DHPPDA,DHPPDA2	bactNOG[38]	05D1W@bactNOG,0B79J@bproNOG,16PRP@proNOG,COG0117@NOG,COG1985@NOG	NA|NA|NA	H	Converts 2,5-diamino-6-(ribosylamino)-4(3h)-pyrimidinone 5'-phosphate into 5-amino-6-(ribosylamino)-2,4(1h,3h)- pyrimidinedione 5'-phosphate (By similarity)
contig_1_pilon_150	360910.BAV2960	2.8e-13	79.3	NRDR	GO:0003674,GO:0003676,GO:0003677,GO:0003690,GO:0005488,GO:0005575,GO:0005622,GO:0005623,GO:0005737,GO:0005829,GO:0006355,GO:0008150,GO:0009889,GO:0009890,GO:0009892,GO:0010468,GO:0010556,GO:0010558,GO:0010605,GO:0010629,GO:0019219,GO:0019222,GO:0031323,GO:0031324,GO:0031326,GO:0031327,GO:0043566,GO:0044424,GO:0044444,GO:0044464,GO:0045892,GO:0045934,GO:0048519,GO:0048523,GO:0050789,GO:0050794,GO:…	K07738		bactNOG[38]	08Z11@bactNOG,0BCCT@bproNOG,179U8@proNOG,COG1327@NOG	NA|NA|NA	K	Negatively regulates transcription of bacterial ribonucleotide reductase nrd genes and operons by binding to NrdR- boxes (By similarity)
contig_1_pilon_151	1007105.PT7_3541	1.7e-15	86.3	GLYA	GO:0005575,GO:0005622,GO:0005623,GO:0005737,GO:0044424,GO:0044464	K00600		bactNOG[38]	05C65@bactNOG,0B76B@bproNOG,16Q4U@proNOG,COG0112@NOG	NA|NA|NA	E	Catalyzes the reversible interconversion of serine and glycine with tetrahydrofolate (THF) serving as the one-carbon carrier. This reaction serves as the major source of one-carbon groups required for the biosynthesis of purines, thymidylate, methionine, and other important biomolecules. Also exhibits THF- independent aldolase activity toward beta-hydroxyamino acids, producing glycine and aldehyd…
contig_1_pilon_152	1007105.PT7_3541	1.9e-185	653.7	GLYA	GO:0005575,GO:0005622,GO:0005623,GO:0005737,GO:0044424,GO:0044464	K00600		bactNOG[38]	05C65@bactNOG,0B76B@bproNOG,16Q4U@proNOG,COG0112@NOG	NA|NA|NA	E	Catalyzes the reversible interconversion of serine and glycine with tetrahydrofolate (THF) serving as the one-carbon carrier. This reaction serves as the major source of one-carbon groups required for the biosynthesis of purines, thymidylate, methionine, and other important biomolecules. Also exhibits THF- independent aldolase activity toward beta-hydroxyamino acids, producing glycine and aldehyd…
contig_1_pilon_153	1007105.PT7_3540	1e-90	338.2	BBSI		K06910		bactNOG[38]	07RMG@bactNOG,0BA29@bproNOG,16UKG@proNOG,COG1881@NOG	NA|NA|NA	S	phospholipid-binding protein
contig_1_pilon_154	257313.BP2954	1.4e-192	677.6	TYRS	GO:0003674,GO:0003824,GO:0004812,GO:0004831,GO:0005575,GO:0005622,GO:0005623,GO:0005737,GO:0006082,GO:0006139,GO:0006399,GO:0006412,GO:0006418,GO:0006437,GO:0006520,GO:0006725,GO:0006807,GO:0008150,GO:0008152,GO:0009058,GO:0009059,GO:0009987,GO:0010467,GO:0016070,GO:0016874,GO:0016875,GO:0016876,GO:0019538,GO:0019752,GO:0034641,GO:0034645,GO:0034660,GO:0043038,GO:0043039,GO:0043170,GO:0043436,GO:…	K01866		bactNOG[38]	05DA0@bactNOG,0B7TF@bproNOG,16REB@proNOG,COG0162@NOG	NA|NA|NA	J	Catalyzes the attachment of tyrosine to tRNA(Tyr) in a two-step reaction tyrosine is first activated by ATP to form Tyr- AMP and then transferred to the acceptor end of tRNA(Tyr) (By similarity)
contig_1_pilon_155	1007105.PT7_3538	1.5e-158	564.7	YEBA	GO:0000910,GO:0000920,GO:0001896,GO:0005575,GO:0005623,GO:0005886,GO:0007049,GO:0008150,GO:0008219,GO:0009987,GO:0016020,GO:0016265,GO:0019835,GO:0022402,GO:0032506,GO:0044464,GO:0044699,GO:0044763,GO:0051301,GO:0071944	K19304		bactNOG[38]	05DR5@bactNOG,0B88H@bproNOG,16R5F@proNOG,COG0739@NOG	NA|NA|NA	M	peptidase
contig_1_pilon_156	257313.BP2957	2.8e-40	170.2	ANMK	GO:0000270,GO:0003674,GO:0003824,GO:0006022,GO:0006040,GO:0006793,GO:0006796,GO:0006807,GO:0008150,GO:0008152,GO:0009254,GO:0009987,GO:0016301,GO:0016310,GO:0016740,GO:0016772,GO:0016773,GO:0030203,GO:0043170,GO:0044237,GO:0071704,GO:1901135,GO:1901564	K09001	ANHMK	bactNOG[38]	05ED7@bactNOG,0B7CX@bproNOG,16PPM@proNOG,COG2377@NOG	NA|NA|NA	O	Catalyzes the specific phosphorylation of 1,6-anhydro-N- acetylmuramic acid (anhMurNAc) with the simultaneous cleavage of the 1,6-anhydro ring, generating MurNAc-6-P. Is required for the utilization of anhMurNAc either imported from the medium or derived from its own cell wall murein, and thus plays a role in cell wall recycling (By similarity)
contig_1_pilon_157	762376.AXYL_00666	9.5e-45	185.3	ANMK	GO:0000270,GO:0003674,GO:0003824,GO:0006022,GO:0006040,GO:0006793,GO:0006796,GO:0006807,GO:0008150,GO:0008152,GO:0009254,GO:0009987,GO:0016301,GO:0016310,GO:0016740,GO:0016772,GO:0016773,GO:0030203,GO:0043170,GO:0044237,GO:0071704,GO:1901135,GO:1901564	K09001	ANHMK	bactNOG[38]	05ED7@bactNOG,0B7CX@bproNOG,16PPM@proNOG,COG2377@NOG	NA|NA|NA	O	Catalyzes the specific phosphorylation of 1,6-anhydro-N- acetylmuramic acid (anhMurNAc) with the simultaneous cleavage of the 1,6-anhydro ring, generating MurNAc-6-P. Is required for the utilization of anhMurNAc either imported from the medium or derived from its own cell wall murein, and thus plays a role in cell wall recycling (By similarity)
contig_1_pilon_158	340100.Bpet0597	2.6e-54	216.5	ERPA	GO:0003674,GO:0005488,GO:0006091,GO:0008150,GO:0008152,GO:0009058,GO:0009060,GO:0009061,GO:0009987,GO:0010467,GO:0015980,GO:0016043,GO:0016226,GO:0019538,GO:0022607,GO:0031163,GO:0043170,GO:0044085,GO:0044237,GO:0044238,GO:0044710,GO:0045333,GO:0051536,GO:0051537,GO:0051539,GO:0051540,GO:0051604,GO:0055114,GO:0071704,GO:0071840	K13628,K15724		bactNOG[38]	08YX9@bactNOG,0BCK0@bproNOG,17C2Y@proNOG,COG0316@NOG	NA|NA|NA	C	Required for insertion of 4Fe-4S clusters
contig_1_pilon_159	762376.AXYL_00664	3.7e-39	167.2					bactNOG[38]	05FDA@bactNOG,0XS8H@NOG,16T3G@proNOG	NA|NA|NA
contig_1_pilon_160	762376.AXYL_00663	3.8e-162	576.2	ARGC	GO:0000166,GO:0003674,GO:0003824,GO:0003942,GO:0005488,GO:0005575,GO:0005622,GO:0005623,GO:0005737,GO:0006082,GO:0006520,GO:0006525,GO:0006526,GO:0006807,GO:0008150,GO:0008152,GO:0008652,GO:0009058,GO:0009064,GO:0009084,GO:0009987,GO:0016053,GO:0016491,GO:0016620,GO:0016903,GO:0019752,GO:0036094,GO:0040007,GO:0043167,GO:0043168,GO:0043436,GO:0044237,GO:0044238,GO:0044249,GO:0044281,GO:0044283,GO:…	K00145	AGPR	bactNOG[38]	05C0N@bactNOG,0B7U5@bproNOG,16PZ6@proNOG,COG0002@NOG	NA|NA|NA	E	N-acetyl-glutamate semialdehyde dehydrogenase
contig_1_pilon_161	1007105.PT7_3533	3.8e-59	232.6	RPSI	GO:0003674,GO:0003735,GO:0005198,GO:0005575,GO:0005623,GO:0005886,GO:0006412,GO:0008150,GO:0008152,GO:0009058,GO:0009059,GO:0009987,GO:0010467,GO:0016020,GO:0019538,GO:0034645,GO:0043170,GO:0044237,GO:0044238,GO:0044249,GO:0044260,GO:0044267,GO:0044464,GO:0071704,GO:0071944,GO:1901576	K02996		bactNOG[38]	08UJD@bactNOG,0BCI2@bproNOG,179RU@proNOG,COG0103@NOG	NA|NA|NA	J	30S ribosomal protein S9
contig_1_pilon_162	1007105.PT7_3532	8.9e-70	268.1	RPLM	GO:0003674,GO:0003735,GO:0005198,GO:0005575,GO:0005618,GO:0005622,GO:0005623,GO:0005737,GO:0005829,GO:0005886,GO:0006412,GO:0008150,GO:0008152,GO:0009058,GO:0009059,GO:0009987,GO:0010467,GO:0016020,GO:0019538,GO:0030312,GO:0034645,GO:0040007,GO:0043170,GO:0044237,GO:0044238,GO:0044249,GO:0044260,GO:0044267,GO:0044424,GO:0044444,GO:0044464,GO:0071704,GO:0071944,GO:1901576	K02871		bactNOG[38]	08UM5@bactNOG,0BBKW@bproNOG,179R6@proNOG,COG0102@NOG	NA|NA|NA	J	This protein is one of the early assembly proteins of the 50S ribosomal subunit, although it is not seen to bind rRNA by itself. It is important during the early stages of 50S assembly (By similarity)
contig_1_pilon_163	1007105.PT7_3531	6.5e-158	562	SMOM				bactNOG[38]	05CH5@bactNOG,16PXK@proNOG,COG4663@NOG	NA|NA|NA	Q	extracellular solute-binding protein, family 7
contig_1_pilon_164	1007105.PT7_3530	1.6e-181	641	PMBA		K03592		bactNOG[38]	05CMS@bactNOG,0B7RY@bproNOG,16QS3@proNOG,COG0312@NOG	NA|NA|NA	S	peptidase U62, modulator of DNA gyrase
contig_1_pilon_165	360910.BAV2974	2.9e-57	226.9	YJGA	GO:0005575,GO:0005622,GO:0005623,GO:0005737,GO:0044424,GO:0044464	K09889		bactNOG[38]	05N42@bactNOG,0BDH8@bproNOG,17FJH@proNOG,COG3028@NOG	NA|NA|NA	S	UPF0307 protein
contig_1_pilon_166	340100.Bpet0590	7.3e-59	232.6	ESTB	GO:0003674,GO:0003824,GO:0004091,GO:0008150,GO:0008152,GO:0016787,GO:0016788,GO:0052689	K06999		bactNOG[38]	06CJB@bactNOG,0B7FE@bproNOG,177VB@proNOG,COG0400@NOG	NA|NA|NA	S	Carboxylesterase
contig_1_pilon_167	1007105.PT7_3527	4.2e-281	972.6	YFIQ		K09181		bactNOG[38]	05CD5@bactNOG,0B7N8@bproNOG,16PSI@proNOG,COG0454@NOG,COG1042@NOG	NA|NA|NA	C	CoA-binding domain protein
contig_1_pilon_169	438753.AZC_0192	3.7e-75	287	MGTA	GO:0003674,GO:0003824,GO:0003905,GO:0005575,GO:0005623,GO:0005886,GO:0006810,GO:0008150,GO:0008152,GO:0016020,GO:0016787,GO:0016798,GO:0016799,GO:0019104,GO:0044464,GO:0051179,GO:0051234,GO:0071944	K01531,K01535	MG2uabcpp,NI2uabcpp	bactNOG[38]	01QRE@aproNOG,05C52@bactNOG,16PGS@proNOG,COG0474@NOG	NA|NA|NA	P	ATPase, P-type transporting, HAD superfamily, subfamily IC
contig_1_pilon_170	208964.PA4825	4.1e-61	239.6	MGTA	GO:0003674,GO:0003824,GO:0003905,GO:0005575,GO:0005623,GO:0005886,GO:0006810,GO:0008150,GO:0008152,GO:0016020,GO:0016787,GO:0016798,GO:0016799,GO:0019104,GO:0044464,GO:0051179,GO:0051234,GO:0071944	K01531	MG2uabcpp,NI2uabcpp	bactNOG[38]	05C52@bactNOG,0QICG@gproNOG,16PGS@proNOG,COG0474@NOG	NA|NA|NA	P	ATPase, P-type (transporting), HAD superfamily, subfamily IC
contig_1_pilon_171	438753.AZC_0192	5e-46	189.5	MGTA	GO:0003674,GO:0003824,GO:0003905,GO:0005575,GO:0005623,GO:0005886,GO:0006810,GO:0008150,GO:0008152,GO:0016020,GO:0016787,GO:0016798,GO:0016799,GO:0019104,GO:0044464,GO:0051179,GO:0051234,GO:0071944	K01531,K01535	MG2uabcpp,NI2uabcpp	bactNOG[38]	01QRE@aproNOG,05C52@bactNOG,16PGS@proNOG,COG0474@NOG	NA|NA|NA	P	ATPase, P-type transporting, HAD superfamily, subfamily IC
contig_1_pilon_172	208964.PA4825	3e-138	496.5	MGTA	GO:0003674,GO:0003824,GO:0003905,GO:0005575,GO:0005623,GO:0005886,GO:0006810,GO:0008150,GO:0008152,GO:0016020,GO:0016787,GO:0016798,GO:0016799,GO:0019104,GO:0044464,GO:0051179,GO:0051234,GO:0071944	K01531	MG2uabcpp,NI2uabcpp	bactNOG[38]	05C52@bactNOG,0QICG@gproNOG,16PGS@proNOG,COG0474@NOG	NA|NA|NA	P	ATPase, P-type (transporting), HAD superfamily, subfamily IC
contig_1_pilon_173	438753.AZC_0193	1.5e-90	338.6					bactNOG[38]	01UC4@aproNOG,05BZU@bactNOG,0XNMH@NOG,16TIJ@proNOG	NA|NA|NA	T	sensor histidine kinase
contig_1_pilon_174	438753.AZC_0194	8.1e-67	258.8					bactNOG[38]	01VT4@aproNOG,08ZXC@bactNOG,17D0K@proNOG,COG4566@NOG	NA|NA|NA	T	Bacterial regulatory proteins, luxR family
contig_1_pilon_175	1007105.PT7_3526	3.1e-228	796.2	GLTX	GO:0003674,GO:0003824,GO:0004812,GO:0004818,GO:0005488,GO:0005575,GO:0005622,GO:0005623,GO:0005737,GO:0006082,GO:0006139,GO:0006399,GO:0006412,GO:0006418,GO:0006424,GO:0006520,GO:0006725,GO:0006807,GO:0008150,GO:0008152,GO:0008270,GO:0009058,GO:0009059,GO:0009987,GO:0010467,GO:0016070,GO:0016874,GO:0016875,GO:0016876,GO:0019538,GO:0019752,GO:0034641,GO:0034645,GO:0034660,GO:0043038,GO:0043039,GO:…	K01885,K09698	GLUTRS	bactNOG[38]	05C20@bactNOG,0B74U@bproNOG,16PDR@proNOG,COG0008@NOG	NA|NA|NA	J	Catalyzes the attachment of glutamate to tRNA(Glu) in a two-step reaction glutamate is first activated by ATP to form Glu-AMP and then transferred to the acceptor end of tRNA(Glu) (By similarity)
contig_1_pilon_176	375286.mma_2501	1.3e-165	588.2	TRZA				bactNOG[38]	07T4U@bactNOG,0BIUT@bproNOG,16TAC@proNOG,COG0402@NOG	NA|NA|NA	F	N-ethylammeline chlorohydrolase
contig_1_pilon_177	375286.mma_2502	3.9e-159	566.6	YICE		K03458,K16345		bactNOG[38]	05C2W@bactNOG,0B7T1@bproNOG,16R02@proNOG,COG2233@NOG	NA|NA|NA	F	Permease
contig_1_pilon_178	375286.mma_2503	1.8e-63	248.1	YBFF	GO:0003674,GO:0003824,GO:0004091,GO:0008150,GO:0008152,GO:0016289,GO:0016290,GO:0016787,GO:0016788,GO:0016790,GO:0047617,GO:0052689	K01175,K08680		bactNOG[38]	05EV9@bactNOG,0BC96@bproNOG,16RM9@proNOG,COG0596@NOG	NA|NA|NA	S	Alpha beta hydrolase fold protein
contig_1_pilon_179	375286.mma_2504	3.4e-142	510	VANA		K03862,K15982		bactNOG[38]	08XJY@bactNOG,0BBWA@bproNOG,178ZR@proNOG,COG4638@NOG	NA|NA|NA	P	Rieske (2fe-2S) domain-containing protein
contig_1_pilon_180	375286.mma_2505	3.4e-83	313.5	BMUL_3985		K00059		bactNOG[38]	08KEZ@bactNOG,0B9GQ@bproNOG,0XRY7@NOG,16QG5@proNOG	NA|NA|NA	S	Short-chain dehydrogenase reductase sdr
contig_1_pilon_181	375286.mma_2506	3.4e-85	320.5			K00528,K03863		bactNOG[38]	05E3J@bactNOG,0BAYY@bproNOG,16RJ4@proNOG,COG1018@NOG	NA|NA|NA	C	Ferredoxin
contig_1_pilon_182	375286.mma_2509	6.7e-67	259.6			K17737		bactNOG[38]	05F04@bactNOG,0B8S1@bproNOG,0XRIM@NOG,174DX@proNOG	NA|NA|NA	K	LysR family Transcriptional regulator
contig_1_pilon_183	360910.BAV1649	4.3e-53	213	YAEQ				bactNOG[38]	08VWS@bactNOG,0BCN0@bproNOG,179W9@proNOG,COG4681@NOG	NA|NA|NA	S	Yaeq family
contig_1_pilon_185	1007105.PT7_3524	2.6e-42	176.8					bactNOG[38]	05EW9@bactNOG,0BEBT@bproNOG,17FEM@proNOG,COG1522@NOG	NA|NA|NA	K	AsnC family transcriptional regulator
contig_1_pilon_186	1007105.PT7_3523	1.9e-299	1033.5	BMUL_0357		K00179,K04090		bactNOG[38]	05BZI@bactNOG,0B9ZB@bproNOG,16QIH@proNOG,COG1014@NOG,COG4231@NOG	NA|NA|NA	C	2-oxoacid ferredoxin oxidoreductase
contig_1_pilon_188	1007105.PT7_3523	2.8e-55	220.7	BMUL_0357		K00179,K04090		bactNOG[38]	05BZI@bactNOG,0B9ZB@bproNOG,16QIH@proNOG,COG1014@NOG,COG4231@NOG	NA|NA|NA	C	2-oxoacid ferredoxin oxidoreductase
contig_1_pilon_190	1007105.PT7_3518	2.1e-47	194.1	YGGT	GO:0005575,GO:0005623,GO:0005886,GO:0006950,GO:0006970,GO:0006972,GO:0008150,GO:0009628,GO:0009987,GO:0016020,GO:0033554,GO:0044464,GO:0044699,GO:0044763,GO:0050896,GO:0051716,GO:0071214,GO:0071470,GO:0071474,GO:0071944	K02221		bactNOG[38]	08VIA@bactNOG,179SX@proNOG,COG0762@NOG	NA|NA|NA	S	integral membrane protein
contig_1_pilon_191	205922.Pfl01_2156	1e-66	259.6	ALKA		K01247		bactNOG[38]	07T61@bactNOG,0QRM6@gproNOG,16PC9@proNOG,COG0122@NOG	NA|NA|NA	L	dna-3-methyladenine glycosylase
contig_1_pilon_192	1007105.PT7_3517	9e-51	204.9	SLYB		K06077		bactNOG[38]	05FHB@bactNOG,0BE7H@bproNOG,17ESV@proNOG,COG3133@NOG	NA|NA|NA	M	outer membrane lipoprotein
contig_1_pilon_193	1007105.PT7_3516	3.5e-127	459.9	PFKB		K00852,K00856		bactNOG[38]	07SD8@bactNOG,0B7V1@bproNOG,16UKJ@proNOG,COG0524@NOG	NA|NA|NA	F	PfkB domain protein
contig_1_pilon_196	1007105.PT7_3514	1.3e-80	304.7	PRMA	GO:0003674,GO:0003824,GO:0005575,GO:0005622,GO:0005623,GO:0005737,GO:0006464,GO:0006479,GO:0006480,GO:0008150,GO:0008152,GO:0008168,GO:0008170,GO:0008213,GO:0008276,GO:0008757,GO:0009987,GO:0016278,GO:0016279,GO:0016740,GO:0016741,GO:0018011,GO:0018012,GO:0018022,GO:0018023,GO:0018193,GO:0018194,GO:0018205,GO:0019538,GO:0031365,GO:0032259,GO:0036211,GO:0043170,GO:0043412,GO:0043414,GO:0044237,GO:…	K02687		bactNOG[38]	05F59@bactNOG,0B8BU@bproNOG,16TP2@proNOG,COG2264@NOG	NA|NA|NA	J	Methylates ribosomal protein L11 (By similarity)
contig_1_pilon_197	1003200.AXXA_13669	3.8e-22	109	PRMA	GO:0003674,GO:0003824,GO:0005575,GO:0005622,GO:0005623,GO:0005737,GO:0006464,GO:0006479,GO:0006480,GO:0008150,GO:0008152,GO:0008168,GO:0008170,GO:0008213,GO:0008276,GO:0008757,GO:0009987,GO:0016278,GO:0016279,GO:0016740,GO:0016741,GO:0018011,GO:0018012,GO:0018022,GO:0018023,GO:0018193,GO:0018194,GO:0018205,GO:0019538,GO:0031365,GO:0032259,GO:0036211,GO:0043170,GO:0043412,GO:0043414,GO:0044237,GO:…	K02687		bactNOG[38]	05F59@bactNOG,0B8BU@bproNOG,16TP2@proNOG,COG2264@NOG	NA|NA|NA	J	Methylates ribosomal protein L11 (By similarity)
contig_1_pilon_198	1007105.PT7_3513	2.1e-226	790	ACCC		K01961	ACCOAC	bactNOG[38]	05CER@bactNOG,0B7V9@bproNOG,16PUC@proNOG,COG0439@NOG	NA|NA|NA	I	acetyl-CoA carboxylase biotin carboxylase
contig_1_pilon_199	1007105.PT7_3512	5e-55	219.2	ACCB	GO:0003674,GO:0003824,GO:0003989,GO:0005488,GO:0005575,GO:0005622,GO:0005623,GO:0005737,GO:0006082,GO:0006629,GO:0006631,GO:0006633,GO:0008150,GO:0008152,GO:0008610,GO:0009058,GO:0009317,GO:0009374,GO:0009987,GO:0016053,GO:0016421,GO:0016874,GO:0016885,GO:0019752,GO:0019842,GO:0031406,GO:0032787,GO:0032991,GO:0033218,GO:0033293,GO:0036094,GO:0043167,GO:0043168,GO:0043234,GO:0043436,GO:0044237,GO:…	K02160	ACCOAC	bactNOG[38]	05KM4@bactNOG,0BDEB@bproNOG,17C5M@proNOG,COG0511@NOG	NA|NA|NA	I	Acetyl-CoA carboxylase, biotin carboxyl carrier protein
contig_1_pilon_200	1007105.PT7_3511	3.1e-54	216.5	AROQ	GO:0003674,GO:0003824,GO:0003855,GO:0006082,GO:0008150,GO:0008152,GO:0009058,GO:0009423,GO:0009987,GO:0016053,GO:0016829,GO:0016835,GO:0016836,GO:0019752,GO:0043436,GO:0043648,GO:0043650,GO:0044237,GO:0044249,GO:0044281,GO:0044283,GO:0044710,GO:0044711,GO:0046394,GO:0046417,GO:0071704,GO:1901576	K03786	DHQTi	bactNOG[38]	08Z38@bactNOG,0BCMF@bproNOG,17C89@proNOG,COG0757@NOG	NA|NA|NA	E	Catalyzes a trans-dehydration via an enolate intermediate (By similarity)
contig_1_pilon_201	1007105.PT7_3510	3.6e-48	196.4	TLPA				bactNOG[38]	05KJP@bactNOG,0BEG1@bproNOG,17JNZ@proNOG,COG0526@NOG	NA|NA|NA	O	alkyl hydroperoxide reductase Thiol specific antioxidant Mal allergen
contig_1_pilon_202	1007105.PT7_3509	2.7e-52	209.9	MPL	GO:0000270,GO:0003674,GO:0003824,GO:0005575,GO:0005576,GO:0005618,GO:0005622,GO:0005623,GO:0005737,GO:0006022,GO:0006023,GO:0006024,GO:0006807,GO:0008150,GO:0008152,GO:0009058,GO:0009059,GO:0009252,GO:0009273,GO:0009274,GO:0009276,GO:0009987,GO:0016874,GO:0016879,GO:0016881,GO:0030203,GO:0030312,GO:0030313,GO:0031975,GO:0034645,GO:0042546,GO:0043170,GO:0044036,GO:0044038,GO:0044085,GO:0044237,GO:…	K02558	UM3PL,UM4PL	bactNOG[38]	05DFU@bactNOG,0B7I6@bproNOG,16PWG@proNOG,COG0773@NOG	NA|NA|NA	M	UDP-N-acetylmuramate L-alanyl-gamma-D-glutamyl-MESO-diaminopimelate ligase
contig_1_pilon_203	1007105.PT7_3509	1.3e-132	478	MPL	GO:0000270,GO:0003674,GO:0003824,GO:0005575,GO:0005576,GO:0005618,GO:0005622,GO:0005623,GO:0005737,GO:0006022,GO:0006023,GO:0006024,GO:0006807,GO:0008150,GO:0008152,GO:0009058,GO:0009059,GO:0009252,GO:0009273,GO:0009274,GO:0009276,GO:0009987,GO:0016874,GO:0016879,GO:0016881,GO:0030203,GO:0030312,GO:0030313,GO:0031975,GO:0034645,GO:0042546,GO:0043170,GO:0044036,GO:0044038,GO:0044085,GO:0044237,GO:…	K02558	UM3PL,UM4PL	bactNOG[38]	05DFU@bactNOG,0B7I6@bproNOG,16PWG@proNOG,COG0773@NOG	NA|NA|NA	M	UDP-N-acetylmuramate L-alanyl-gamma-D-glutamyl-MESO-diaminopimelate ligase
contig_1_pilon_204	1007105.PT7_3508	2.2e-63	247.3	YQIA	GO:0003674,GO:0003824,GO:0008150,GO:0008152,GO:0016787,GO:0016788	K07000		bactNOG[38]	05IPS@bactNOG,173P4@proNOG,COG3150@NOG	NA|NA|NA	S	esterase
contig_1_pilon_205	1007105.PT7_3507	8.3e-253	878.2	RNB		K01147		bactNOG[38]	06QXU@bactNOG,0B728@bproNOG,16RQA@proNOG,COG0557@NOG	NA|NA|NA	K	ribonuclease II
contig_1_pilon_206	1007105.PT7_3506	3.3e-63	247.3	TONB3		K03832		bactNOG[38]	08USX@bactNOG,0B9PB@bproNOG,179YX@proNOG,COG0810@NOG	NA|NA|NA	M	TonB family
contig_1_pilon_207	340100.Bpet0567	1.1e-84	318.5	AROE		K00014,K13832		bactNOG[38]	05E2X@bactNOG,0B8A4@bproNOG,16RGM@proNOG,COG0169@NOG	NA|NA|NA	E	shikimate dehydrogenase
contig_1_pilon_208	762376.AXYL_00611	1.4e-26	124.8	MTGA	GO:0000270,GO:0003674,GO:0003824,GO:0005575,GO:0005623,GO:0005886,GO:0006022,GO:0006023,GO:0006024,GO:0006807,GO:0008150,GO:0008152,GO:0008955,GO:0009058,GO:0009059,GO:0009252,GO:0009273,GO:0009987,GO:0016020,GO:0016740,GO:0016757,GO:0016758,GO:0030203,GO:0034645,GO:0042546,GO:0043164,GO:0043170,GO:0044036,GO:0044038,GO:0044085,GO:0044237,GO:0044249,GO:0044260,GO:0044464,GO:0044699,GO:0044710,GO:…	K03814		bactNOG[38]	08VKV@bactNOG,0BA90@bproNOG,16QKK@proNOG,COG0744@NOG	NA|NA|NA	M	Monofunctional biosynthetic peptidoglycan transglycosylase
contig_1_pilon_209	340100.Bpet0566	1.4e-38	164.1	MTGA	GO:0000270,GO:0003674,GO:0003824,GO:0005575,GO:0005623,GO:0005886,GO:0006022,GO:0006023,GO:0006024,GO:0006807,GO:0008150,GO:0008152,GO:0008955,GO:0009058,GO:0009059,GO:0009252,GO:0009273,GO:0009987,GO:0016020,GO:0016740,GO:0016757,GO:0016758,GO:0030203,GO:0034645,GO:0042546,GO:0043164,GO:0043170,GO:0044036,GO:0044038,GO:0044085,GO:0044237,GO:0044249,GO:0044260,GO:0044464,GO:0044699,GO:0044710,GO:…	K03814		bactNOG[38]	08VKV@bactNOG,0BA90@bproNOG,16QKK@proNOG,COG0744@NOG	NA|NA|NA	M	Monofunctional biosynthetic peptidoglycan transglycosylase
contig_1_pilon_210	1007105.PT7_3503	1.8e-133	481.1	YJGQ	GO:0005575,GO:0005623,GO:0005886,GO:0006810,GO:0006869,GO:0008150,GO:0010876,GO:0015920,GO:0016020,GO:0016021,GO:0031224,GO:0032991,GO:0033036,GO:0043190,GO:0043234,GO:0044425,GO:0044464,GO:0044699,GO:0044765,GO:0051179,GO:0051234,GO:0071702,GO:0071944,GO:1901264	K11720	ACOLIPAabctex,CLIPAabctex,COLIPAPabctex,COLIPAabctex,ECA4COLIPAabctex,ENLIPAabctex,K2L4Aabctex,LIPAabctex,O16A4COLIPAabctex	bactNOG[38]	08K5H@bactNOG,0B9SV@bproNOG,16RYV@proNOG,COG0795@NOG	NA|NA|NA	S	permease YjgP YjgQ family protein
contig_1_pilon_211	1007105.PT7_3502	1.1e-95	355.1	APAH	GO:0003674,GO:0003824,GO:0004551,GO:0006139,GO:0006725,GO:0006807,GO:0008150,GO:0008152,GO:0008796,GO:0008803,GO:0009987,GO:0015949,GO:0016462,GO:0016787,GO:0016817,GO:0016818,GO:0034641,GO:0044237,GO:0044238,GO:0044281,GO:0044710,GO:0046483,GO:0055086,GO:0071704,GO:1901360	K01525,K07313	AP4AH,GP4GH	bactNOG[38]	05DDT@bactNOG,0B9RV@bproNOG,16PHS@proNOG,COG0639@NOG	NA|NA|NA	F	Hydrolyzes diadenosine 5',5'''-P1,P4-tetraphosphate to yield ADP (By similarity)
contig_1_pilon_212	1007105.PT7_3501	2.1e-49	200.7	PLSC	GO:0005575,GO:0005623,GO:0005886,GO:0016020,GO:0044464,GO:0071944	K00655		bactNOG[38]	08Z20@bactNOG,0BDY2@bproNOG,16WBM@proNOG,COG0204@NOG	NA|NA|NA	I	acyltransferase
contig_1_pilon_213	762376.AXYL_00608	6.6e-09	65.1	PLSC	GO:0005575,GO:0005623,GO:0005886,GO:0016020,GO:0044464,GO:0071944	K00655		bactNOG[38]	08Z20@bactNOG,0BDY2@bproNOG,16WBM@proNOG,COG0204@NOG	NA|NA|NA	I	acyltransferase
contig_1_pilon_214	1007105.PT7_3500	6.4e-52	208.8	YQGF	GO:0005575,GO:0005622,GO:0005623,GO:0005737,GO:0006355,GO:0008150,GO:0009889,GO:0010468,GO:0010556,GO:0019219,GO:0019222,GO:0031323,GO:0031326,GO:0031554,GO:0031555,GO:0031564,GO:0043244,GO:0044424,GO:0044464,GO:0050789,GO:0050794,GO:0051128,GO:0051171,GO:0051252,GO:0060255,GO:0065007,GO:0080090,GO:2000112,GO:2001141	K07447		bactNOG[38]	07Y66@bactNOG,0BE9V@bproNOG,16W4B@proNOG,COG0816@NOG	NA|NA|NA	L	Could be a nuclease that resolves Holliday junction intermediates in genetic recombination (By similarity)
contig_1_pilon_215	1007105.PT7_3499	3.6e-61	240	YQGE		K07735		bactNOG[38]	08UJU@bactNOG,0BAJ3@bproNOG,179Q7@proNOG,COG1678@NOG	NA|NA|NA	K	UPF0301 protein
contig_1_pilon_216	257313.BP0318	1.8e-26	122.9	RUBA	GO:0005575,GO:0005622,GO:0005623,GO:0005737,GO:0008150,GO:0008152,GO:0009056,GO:0009987,GO:0043446,GO:0043448,GO:0044237,GO:0044248,GO:0044424,GO:0044464,GO:0044710,GO:0071704,GO:1901575			bactNOG[38]	05VCQ@bactNOG,0BFGH@bproNOG,17JS6@proNOG,COG1773@NOG	NA|NA|NA	C	rubredoxin
contig_1_pilon_217	1007105.PT7_3498	4.7e-51	206.8	THID2		K00941		bactNOG[38]	08QFM@bactNOG,0B9MK@bproNOG,1776D@proNOG,COG0351@NOG	NA|NA|NA	H	Phosphomethylpyrimidine kinase
contig_1_pilon_218	340100.Bpet0558	3.8e-54	216.9	THIE		K00788	TMPPP	bactNOG[38]	08UV6@bactNOG,0BCRG@bproNOG,16SHA@proNOG,COG0352@NOG	NA|NA|NA	H	Condenses 4-methyl-5-(beta-hydroxyethyl)thiazole monophosphate (THZ-P) and 2-methyl-4-amino-5-hydroxymethyl pyrimidine pyrophosphate (HMP-PP) to form thiamine monophosphate (TMP) (By similarity)
contig_1_pilon_219	1007105.PT7_3496	1.1e-86	324.7	HEML	GO:0003674,GO:0003824,GO:0005575,GO:0005622,GO:0005623,GO:0005737,GO:0005886,GO:0006725,GO:0006778,GO:0006779,GO:0006807,GO:0008150,GO:0008152,GO:0009058,GO:0009987,GO:0016020,GO:0016853,GO:0016866,GO:0016869,GO:0018130,GO:0019438,GO:0033013,GO:0033014,GO:0034641,GO:0040007,GO:0044237,GO:0044249,GO:0044271,GO:0044424,GO:0044464,GO:0046483,GO:0051186,GO:0051188,GO:0071704,GO:0071944,GO:1901360,GO:…	K01845	ABTA,G1SAT	bactNOG[38]	05CDM@bactNOG,0B804@bproNOG,16QFZ@proNOG,COG0001@NOG	NA|NA|NA	H	Glutamate-1-semialdehyde aminotransferase
contig_1_pilon_220	257310.BB4409	2.7e-95	353.6	HEML	GO:0003674,GO:0003824,GO:0005575,GO:0005622,GO:0005623,GO:0005737,GO:0005886,GO:0006725,GO:0006778,GO:0006779,GO:0006807,GO:0008150,GO:0008152,GO:0009058,GO:0009987,GO:0016020,GO:0016853,GO:0016866,GO:0016869,GO:0018130,GO:0019438,GO:0033013,GO:0033014,GO:0034641,GO:0040007,GO:0044237,GO:0044249,GO:0044271,GO:0044424,GO:0044464,GO:0046483,GO:0051186,GO:0051188,GO:0071704,GO:0071944,GO:1901360,GO:…	K01845	ABTA,G1SAT	bactNOG[38]	05CDM@bactNOG,0B804@bproNOG,16QFZ@proNOG,COG0001@NOG	NA|NA|NA	H	Glutamate-1-semialdehyde aminotransferase
contig_1_pilon_221	1003200.AXXA_13449	2e-239	833.6	BADA		K08295		bactNOG[38]	08IQF@bactNOG,0BRJX@bproNOG,172WU@proNOG,COG0365@NOG	NA|NA|NA	Q	amp-dependent synthetase and ligase
contig_1_pilon_222	1007105.PT7_3489	1.3e-59	234.6					bactNOG[38]	05G53@bactNOG,0BEU3@bproNOG,11P6X@NOG,17CFX@proNOG	NA|NA|NA	K	Transcriptional regulator, MarR family
contig_1_pilon_223	1007105.PT7_3488	1.1e-178	631.3	ARGJ	GO:0005575,GO:0005622,GO:0005623,GO:0005737,GO:0044424,GO:0044464	K00620,K03328	ACGS,ORNTAC,ORNTAC_1	bactNOG[38]	05C5V@bactNOG,0B7XI@bproNOG,16PEK@proNOG,COG1364@NOG	NA|NA|NA	E	Catalyzes two activities which are involved in the cyclic version of arginine biosynthesis the synthesis of N- acetylglutamate from glutamate and acetyl-CoA as the acetyl donor, and of ornithine by transacetylation between N(2)-acetylornithine and glutamate (By similarity)
contig_1_pilon_224	266264.Rmet_0093	2.8e-08	62.4		GO:0005575,GO:0005623,GO:0005886,GO:0016020,GO:0044464,GO:0071944			bactNOG[38]	06H29@bactNOG,0BGXQ@bproNOG,0XUDB@NOG,17W8H@proNOG	NA|NA|NA	S	UPF0391 membrane protein
contig_1_pilon_225	762376.AXYL_01676	1.7e-18	96.7	YJBJ				bactNOG[38]	05VDW@bactNOG,0BFJB@bproNOG,17JRP@proNOG,COG3237@NOG	NA|NA|NA	S	csbd family
contig_1_pilon_226	1007105.PT7_3487	6.1e-44	181.8	RPLU	GO:0003674,GO:0003735,GO:0005198,GO:0005575,GO:0005623,GO:0005886,GO:0006412,GO:0008150,GO:0008152,GO:0009058,GO:0009059,GO:0009987,GO:0010467,GO:0016020,GO:0019538,GO:0034645,GO:0040007,GO:0043170,GO:0044237,GO:0044238,GO:0044249,GO:0044260,GO:0044267,GO:0044464,GO:0071704,GO:0071944,GO:1901576	K02888		bactNOG[38]	05KK9@bactNOG,0BD8X@bproNOG,17FD9@proNOG,COG0261@NOG	NA|NA|NA	J	This protein binds to 23S rRNA in the presence of protein L20 (By similarity)
contig_1_pilon_227	1007105.PT7_3486	3.3e-35	152.5	RPMA	GO:0003674,GO:0003735,GO:0005198,GO:0005575,GO:0005618,GO:0005623,GO:0005886,GO:0006412,GO:0008150,GO:0008152,GO:0009058,GO:0009059,GO:0009987,GO:0010467,GO:0016020,GO:0019538,GO:0030312,GO:0034645,GO:0040007,GO:0043170,GO:0044237,GO:0044238,GO:0044249,GO:0044260,GO:0044267,GO:0044464,GO:0071704,GO:0071944,GO:1901576	K02899		bactNOG[38]	05K46@bactNOG,0BEK9@bproNOG,17FAU@proNOG,COG0211@NOG	NA|NA|NA	J	50S ribosomal protein l27
contig_1_pilon_228	1008459.TASI_0201	1.2e-158	564.7	OBG	GO:0000166,GO:0000287,GO:0001882,GO:0001883,GO:0003674,GO:0003824,GO:0003924,GO:0005488,GO:0005525,GO:0005575,GO:0005622,GO:0005623,GO:0005737,GO:0005829,GO:0005840,GO:0005886,GO:0006139,GO:0006152,GO:0006163,GO:0006184,GO:0006195,GO:0006464,GO:0006468,GO:0006725,GO:0006753,GO:0006793,GO:0006796,GO:0006807,GO:0006996,GO:0007059,GO:0008150,GO:0008152,GO:0009056,GO:0009116,GO:0009117,GO:0009119,GO:…	K03979		bactNOG[38]	05C9R@bactNOG,0B94Q@bproNOG,16QDE@proNOG,COG0536@NOG	NA|NA|NA	S	An essential GTPase which binds GTP, GDP and possibly (p)ppGpp with moderate affinity, with high nucleotide exchange rates and a fairly low GTP hydrolysis rate. It may play a role in control of the cell cycle, stress response, ribosome biogenesis and in those bacteria that undergo differentiation, in morphogenesis control (By similarity)
contig_1_pilon_229	1007105.PT7_3482	4.3e-167	592.8	PROB	GO:0000287,GO:0003674,GO:0003824,GO:0004349,GO:0005488,GO:0005575,GO:0005622,GO:0005623,GO:0005737,GO:0006082,GO:0006520,GO:0006560,GO:0006561,GO:0006793,GO:0006796,GO:0006807,GO:0008150,GO:0008152,GO:0008652,GO:0009058,GO:0009064,GO:0009084,GO:0009987,GO:0016053,GO:0016301,GO:0016310,GO:0016740,GO:0016772,GO:0016774,GO:0018130,GO:0019202,GO:0019752,GO:0040007,GO:0043167,GO:0043169,GO:0043436,GO:…	K00931	GLU5K	bactNOG[38]	05CGT@bactNOG,0B78B@bproNOG,16PXA@proNOG,COG0263@NOG	NA|NA|NA	E	Catalyzes the transfer of a phosphate group to glutamate to form glutamate 5-phosphate which rapidly cyclizes to 5- oxoproline (By similarity)
contig_1_pilon_230	1007105.PT7_3480	6.7e-166	589	DADA	GO:0003674,GO:0003824,GO:0005575,GO:0005623,GO:0005886,GO:0006082,GO:0006520,GO:0006522,GO:0006524,GO:0006807,GO:0008150,GO:0008152,GO:0008718,GO:0009056,GO:0009063,GO:0009078,GO:0009080,GO:0009324,GO:0009987,GO:0016020,GO:0016054,GO:0016491,GO:0016638,GO:0019478,GO:0019480,GO:0019752,GO:0032991,GO:0042851,GO:0042853,GO:0043234,GO:0043436,GO:0044237,GO:0044238,GO:0044248,GO:0044281,GO:0044282,GO:…	K00285,K03153	DAAD	bactNOG[38]	05MWK@bactNOG,0B71Z@bproNOG,16RJ2@proNOG,COG0665@NOG	NA|NA|NA	E	D-amino acid dehydrogenase, small subunit
contig_1_pilon_231	742159.HMPREF0004_2621	4.1e-15	87			K07657,K07660		bactNOG[38]	05JIG@bactNOG,0BE8I@bproNOG,11UXR@NOG,17EUH@proNOG	NA|NA|NA	T	response regulator
contig_1_pilon_232	257313.BP0744	1.2e-18	98.6					bactNOG[38]	06CWD@bactNOG,0BPXV@bproNOG,17UU4@proNOG,COG2932@NOG	NA|NA|NA	K	transcriptional regulator
contig_1_pilon_233	340100.Bpet4682	5.3e-18	95.9					bactNOG[38]	06CWD@bactNOG,0BPXV@bproNOG,17UU4@proNOG,COG2932@NOG	NA|NA|NA	K	transcriptional regulator
contig_1_pilon_234	340100.Bpet4684	0	1096.6	THIC	GO:0003674,GO:0003824,GO:0005575,GO:0005622,GO:0005623,GO:0005737,GO:0005829,GO:0005886,GO:0006725,GO:0006766,GO:0006767,GO:0006772,GO:0006790,GO:0006807,GO:0008150,GO:0008152,GO:0009058,GO:0009110,GO:0009228,GO:0009987,GO:0016020,GO:0018130,GO:0019438,GO:0034641,GO:0040007,GO:0042364,GO:0042723,GO:0042724,GO:0044237,GO:0044249,GO:0044271,GO:0044272,GO:0044281,GO:0044283,GO:0044424,GO:0044444,GO:…	K03147	AHMMPS,AHMMPS_1,AMPMS,AMPMS2	bactNOG[38]	05CBF@bactNOG,0B8K0@bproNOG,16Q2G@proNOG,COG0422@NOG	NA|NA|NA	H	Catalyzes the synthesis of the hydroxymethylpyrimidine phosphate (HMP-P) moiety of thiamine from aminoimidazole ribotide (AIR) in a radical S-adenosyl-L-methionine (SAM)-dependent reaction (By similarity)
contig_1_pilon_235	1007105.PT7_3477	1.6e-81	307.8	BMUL_0858		K03286,K12216		bactNOG[38]	08ZG0@bactNOG,0BCTS@bproNOG,17A17@proNOG,COG2885@NOG	NA|NA|NA	M	OmpA MotB domain-containing protein
contig_1_pilon_236	1007105.PT7_2382	1.1e-108	398.3					bactNOG[38]	071J1@bactNOG,0B7J3@bproNOG,16SRV@proNOG,COG3181@NOG	NA|NA|NA	S	Pfam:Bug
contig_1_pilon_237	257313.BP3828	4.9e-116	422.5	YHDZ	GO:0003333,GO:0003674,GO:0003824,GO:0005215,GO:0005275,GO:0005342,GO:0005575,GO:0005623,GO:0005886,GO:0006139,GO:0006152,GO:0006163,GO:0006195,GO:0006200,GO:0006725,GO:0006753,GO:0006793,GO:0006796,GO:0006807,GO:0006810,GO:0006811,GO:0006820,GO:0006865,GO:0008150,GO:0008152,GO:0008509,GO:0008514,GO:0009056,GO:0009116,GO:0009117,GO:0009119,GO:0009123,GO:0009125,GO:0009126,GO:0009128,GO:0009141,GO:…	K02028,K09972,K10004,K10010,K10038	ARGabcpp,ASPabcpp,GLUabcpp,GLYabcpp,HISabcpp,ILEabcpp,LEUabcpp,METabcpp,PROabcpp,VALabcpp	bactNOG[38]	05CDA@bactNOG,0B84B@bproNOG,16PHM@proNOG,COG1126@NOG	NA|NA|NA	E	abc transporter, ATP-binding protein
contig_1_pilon_238	1007105.PT7_2384	6.4e-165	585.5	AAPM	GO:0005575,GO:0016020	K02029,K09970,K09971		bactNOG[38]	05DRP@bactNOG,0B8KJ@bproNOG,16RBY@proNOG,COG0765@NOG	NA|NA|NA	E	amino acid ABC transporter
contig_1_pilon_239	360910.BAV3057	8.7e-21	104	AAPQ	GO:0005575,GO:0016020	K02029,K09970		bactNOG[38]	05EZ7@bactNOG,0B9QE@bproNOG,16QRB@proNOG,COG4597@NOG	NA|NA|NA	E	Amino acid ABC transporter, permease protein
contig_1_pilon_240	1007105.PT7_2385	7.9e-73	278.9	AAPQ	GO:0005575,GO:0016020	K02029,K09970		bactNOG[38]	05EZ7@bactNOG,0B9QE@bproNOG,16QRB@proNOG,COG4597@NOG	NA|NA|NA	E	Amino acid ABC transporter, permease protein
contig_1_pilon_241	1007105.PT7_2386	4.6e-149	532.7	AAPJ	GO:0005575,GO:0005623,GO:0042597,GO:0044464	K02030,K09969,K10001		bactNOG[38]	07QXX@bactNOG,16Q97@proNOG,COG0834@NOG	NA|NA|NA	E	(ABC) transporter
contig_1_pilon_242	257313.BP3832	2.6e-92	344.7	FTSE	GO:0000003,GO:0000166,GO:0000287,GO:0000910,GO:0000917,GO:0001882,GO:0001883,GO:0003674,GO:0003824,GO:0005488,GO:0005524,GO:0005575,GO:0005622,GO:0005623,GO:0005737,GO:0005886,GO:0006139,GO:0006152,GO:0006163,GO:0006195,GO:0006200,GO:0006725,GO:0006753,GO:0006793,GO:0006796,GO:0006807,GO:0006810,GO:0007049,GO:0008150,GO:0008152,GO:0008356,GO:0009056,GO:0009116,GO:0009117,GO:0009119,GO:0009123,GO:…	K09811,K09812		bactNOG[38]	05CAK@bactNOG,0BAX6@bproNOG,16QM3@proNOG,COG2884@NOG	NA|NA|NA	D	cell division ATP-binding protein
contig_1_pilon_243	1007105.PT7_2389	2.2e-120	437.6	MUTY	GO:0003674,GO:0003824,GO:0006139,GO:0006259,GO:0006281,GO:0006284,GO:0006725,GO:0006807,GO:0006950,GO:0006974,GO:0008150,GO:0008152,GO:0009987,GO:0016787,GO:0016798,GO:0016799,GO:0019104,GO:0033554,GO:0034641,GO:0043170,GO:0044237,GO:0044238,GO:0044260,GO:0044699,GO:0044763,GO:0046483,GO:0050896,GO:0051716,GO:0071704,GO:0090304,GO:1901360	K03575		bactNOG[38]	05CEN@bactNOG,0B86P@bproNOG,16PQ9@proNOG,COG1194@NOG	NA|NA|NA	L	a g-specific adenine glycosylase
contig_1_pilon_244	1007105.PT7_2390	1.4e-117	428.3	MRDB	GO:0005575,GO:0005618,GO:0005623,GO:0005886,GO:0008150,GO:0008360,GO:0009274,GO:0009276,GO:0016020,GO:0022603,GO:0022604,GO:0030312,GO:0030313,GO:0031975,GO:0044464,GO:0050789,GO:0050793,GO:0050794,GO:0051128,GO:0065007,GO:0065008,GO:0071944	K05837		bactNOG[38]	05CNI@bactNOG,0B936@bproNOG,16PCB@proNOG,COG0772@NOG	NA|NA|NA	M	rod shape-determining protein (roda
contig_1_pilon_245	1007105.PT7_2391	3.8e-274	949.1	MRDA	GO:0000270,GO:0003674,GO:0003824,GO:0004180,GO:0004185,GO:0005488,GO:0005575,GO:0005618,GO:0005623,GO:0005886,GO:0005887,GO:0006022,GO:0006023,GO:0006024,GO:0006807,GO:0008144,GO:0008150,GO:0008152,GO:0008233,GO:0008236,GO:0008238,GO:0008360,GO:0008658,GO:0009002,GO:0009058,GO:0009059,GO:0009252,GO:0009273,GO:0009274,GO:0009276,GO:0009636,GO:0009987,GO:0016020,GO:0016021,GO:0016787,GO:0017171,GO:…	K05515,K18149	MCTP1App,MCTP1Bpp,MCTP2App	bactNOG[38]	05CJN@bactNOG,0B79V@bproNOG,16QA6@proNOG,COG0768@NOG	NA|NA|NA	M	Penicillin-binding protein 2
contig_1_pilon_246	762376.AXYL_06164	7.8e-29	131.7	MRED		K03571		bactNOG[38]	08YWV@bactNOG,0BBQQ@bproNOG,17B0Z@proNOG,COG2891@NOG	NA|NA|NA	M	rod shape-determining protein mreD
contig_1_pilon_247	1007105.PT7_2392	6.4e-08	62	MRED		K03571		bactNOG[38]	08YWV@bactNOG,0BBQQ@bproNOG,17B0Z@proNOG,COG2891@NOG	NA|NA|NA	M	rod shape-determining protein mreD
contig_1_pilon_248	1007105.PT7_2393	5.2e-70	269.2	MREC	GO:0000003,GO:0000910,GO:0005575,GO:0005618,GO:0005623,GO:0005886,GO:0007049,GO:0007163,GO:0008150,GO:0008360,GO:0009273,GO:0009274,GO:0009276,GO:0009987,GO:0016020,GO:0019954,GO:0022402,GO:0022603,GO:0022604,GO:0030312,GO:0030313,GO:0030428,GO:0031975,GO:0032505,GO:0042546,GO:0042597,GO:0043093,GO:0043164,GO:0044085,GO:0044464,GO:0044699,GO:0044763,GO:0050789,GO:0050793,GO:0050794,GO:0051128,GO:…	K03570		bactNOG[38]	05N3I@bactNOG,0BBSY@bproNOG,16SI1@proNOG,COG1792@NOG	NA|NA|NA	M	Involved in formation and maintenance of cell shape (By similarity)
contig_1_pilon_250	1007105.PT7_2394	4.8e-179	632.5	MREB	GO:0000003,GO:0000910,GO:0005575,GO:0005618,GO:0005623,GO:0007049,GO:0008150,GO:0008360,GO:0009274,GO:0009276,GO:0009987,GO:0019954,GO:0022402,GO:0022603,GO:0022604,GO:0030312,GO:0030313,GO:0031975,GO:0032505,GO:0043093,GO:0044464,GO:0044699,GO:0044763,GO:0050789,GO:0050793,GO:0050794,GO:0051128,GO:0051301,GO:0065007,GO:0065008,GO:0071944	K03569		bactNOG[38]	05DFF@bactNOG,0B7CT@bproNOG,16PRK@proNOG,COG1077@NOG	NA|NA|NA	D	rod shape-determining protein MreB
contig_1_pilon_251	1007105.PT7_2395	3.4e-22	109.8	GATC		K02435		bactNOG[38]	080G2@bactNOG,0BEBY@bproNOG,17K2S@proNOG,COG0721@NOG	NA|NA|NA	J	Allows the formation of correctly charged Asn-tRNA(Asn) or Gln-tRNA(Gln) through the transamidation of misacylated Asp- tRNA(Asn) or Glu-tRNA(Gln) in organisms which lack either or both of asparaginyl-tRNA or glutaminyl-tRNA synthetases. The reaction takes place in the presence of glutamine and ATP through an activated phospho-Asp-tRNA(Asn) or phospho-Glu-tRNA(Gln) (By similarity)
contig_1_pilon_252	1007105.PT7_2396	7.8e-201	705.3	GATA	GO:0008150,GO:0040007	K02433		bactNOG[38]	05C3P@bactNOG,0B7QH@bproNOG,16PTH@proNOG,COG0154@NOG	NA|NA|NA	J	Allows the formation of correctly charged Gln-tRNA(Gln) through the transamidation of misacylated Glu-tRNA(Gln) in organisms which lack glutaminyl-tRNA synthetase. The reaction takes place in the presence of glutamine and ATP through an activated gamma-phospho-Glu-tRNA(Gln) (By similarity)
contig_1_pilon_253	1007105.PT7_2397	1.7e-219	767.3	GATB		K02434		bactNOG[38]	05CHT@bactNOG,0B95V@bproNOG,16Q2U@proNOG,COG0064@NOG	NA|NA|NA	J	Allows the formation of correctly charged Asn-tRNA(Asn) or Gln-tRNA(Gln) through the transamidation of misacylated Asp- tRNA(Asn) or Glu-tRNA(Gln) in organisms which lack either or both of asparaginyl-tRNA or glutaminyl-tRNA synthetases. The reaction takes place in the presence of glutamine and ATP through an activated phospho-Asp-tRNA(Asn) or phospho-Glu-tRNA(Gln) (By similarity)
contig_1_pilon_254	1007105.PT7_2398	2e-92	344	PYRE	GO:0000287,GO:0003674,GO:0003824,GO:0004588,GO:0005488,GO:0005575,GO:0005622,GO:0005623,GO:0005737,GO:0006139,GO:0006206,GO:0006207,GO:0006220,GO:0006221,GO:0006725,GO:0006753,GO:0006793,GO:0006796,GO:0006807,GO:0008150,GO:0008152,GO:0009058,GO:0009112,GO:0009117,GO:0009165,GO:0009218,GO:0009220,GO:0009259,GO:0009260,GO:0009987,GO:0016740,GO:0016757,GO:0016763,GO:0018130,GO:0019438,GO:0019637,GO:…	K00762	ORPT	bactNOG[38]	07QP2@bactNOG,0B8D0@bproNOG,16ZDM@proNOG,COG0461@NOG	NA|NA|NA	F	Catalyzes the transfer of a ribosyl phosphate group from 5-phosphoribose 1-diphosphate to orotate, leading to the formation of orotidine monophosphate (OMP) (By similarity)
contig_1_pilon_255	595537.Varpa_2433	9.8e-65	252.3					bactNOG[38]	08S8H@bactNOG,0BBZA@bproNOG,178TS@proNOG,COG0583@NOG	NA|NA|NA	K	Transcriptional regulator
contig_1_pilon_256	419610.Mext_0428	5.6e-34	149.1	SCLAV_1575		K15977		bactNOG[38]	020AR@aproNOG,05MGM@bactNOG,17G3Y@proNOG,COG2259@NOG	NA|NA|NA	S	DoxX family
contig_1_pilon_257	595537.Varpa_2434	1.1e-89	335.1	LIGB				bactNOG[38]	05C8E@bactNOG,0BAH7@bproNOG,177X4@proNOG,COG3384@NOG	NA|NA|NA	S	extradiol ring-cleavage dioxygenase class IIi protein subunit b
contig_1_pilon_258	257310.BB4534	1.4e-48	197.6	EXOA	GO:0006091,GO:0008150,GO:0008152,GO:0009056,GO:0009987,GO:0044237,GO:0044248	K01142		bactNOG[38]	05CGK@bactNOG,0B7BE@bproNOG,16R0T@proNOG,COG0708@NOG	NA|NA|NA	L	Exodeoxyribonuclease III
contig_1_pilon_259	1000565.METUNv1_03149	3.1e-58	229.6	EXOA	GO:0006091,GO:0008150,GO:0008152,GO:0009056,GO:0009987,GO:0044237,GO:0044248	K01142		bactNOG[38]	05CGK@bactNOG,0B7BE@bproNOG,16R0T@proNOG,COG0708@NOG	NA|NA|NA	L	Exodeoxyribonuclease III
contig_1_pilon_260	257310.BB4582	3.8e-20	102.8	NMB				bactNOG[38]	05MPD@bactNOG,0BA0R@bproNOG,17GKG@proNOG,COG3245@NOG	NA|NA|NA	C	Cytochrome c
contig_1_pilon_261	1001585.MDS_0146	6.4e-156	555.4	NIRK	GO:0005575,GO:0005623,GO:0042597,GO:0044464	K00368		bactNOG[38]	05CEI@bactNOG,0QM3S@gproNOG,16PU3@proNOG,COG2132@NOG	NA|NA|NA	Q	Nitrite reductase
contig_1_pilon_262	1007105.PT7_0538	0	1083.6	NORB		K04561		bactNOG[38]	05DSQ@bactNOG,0B8CB@bproNOG,16RCX@proNOG,COG3256@NOG	NA|NA|NA	P	nitric oxide reductase
contig_1_pilon_264	1007105.PT7_0536	2.8e-85	320.5	NORR		K12266		bactNOG[38]	08JUA@bactNOG,0BRTS@bproNOG,173HS@proNOG,COG3604@NOG	NA|NA|NA	K	anaerobic nitric oxide reductase
contig_1_pilon_265	232721.Ajs_0093	9.7e-63	245.4	NORR		K12266		bactNOG[38]	08JUA@bactNOG,0BRTS@bproNOG,173HS@proNOG,COG3604@NOG	NA|NA|NA	K	anaerobic nitric oxide reductase
contig_1_pilon_266	266779.Meso_2246	2.9e-46	190.7	NNRR				bactNOG[38]	01U8W@aproNOG,07U9N@bactNOG,16UX0@proNOG,COG0664@NOG	NA|NA|NA	T	Transcriptional regulator, Crp Fnr family
contig_1_pilon_267	762376.AXYL_02388	4.9e-45	186.8	NIRV				bactNOG[38]	08UTR@bactNOG,17A8M@proNOG,COG1262@NOG	NA|NA|NA	S	nitrate reductase
contig_1_pilon_268	190304.FN0793	5.3e-115	419.9	GLTS		K03312		bactNOG[38]	05D6U@bactNOG,0QEZ1@fusoNOG,COG0786@NOG	NA|NA|NA	E	sodium glutamate
contig_1_pilon_269	257313.BP0751	8.8e-134	481.9	ISPB	GO:0003674,GO:0003824,GO:0003871,GO:0004659,GO:0006066,GO:0006091,GO:0006629,GO:0006720,GO:0006732,GO:0006733,GO:0006743,GO:0006744,GO:0008150,GO:0008152,GO:0008168,GO:0008172,GO:0008299,GO:0008610,GO:0008834,GO:0009058,GO:0009108,GO:0009233,GO:0009234,GO:0009987,GO:0016093,GO:0016094,GO:0016740,GO:0016741,GO:0016765,GO:0032259,GO:0042085,GO:0042180,GO:0042181,GO:0042375,GO:0044237,GO:0044238,GO:…	K02523,K13787,K13789	DMATT,GRTT,OCTDPS	bactNOG[38]	05EAH@bactNOG,0B802@bproNOG,16SC4@proNOG,COG0142@NOG	NA|NA|NA	H	Octaprenyldiphosphate synthase
contig_1_pilon_270	1007105.PT7_3414	2e-132	477.2	OCAR_6256		K06923		bactNOG[38]	0627K@bactNOG,0B7QA@bproNOG,173V6@proNOG,COG2607@NOG	NA|NA|NA	S	ATPase (AAA
contig_1_pilon_271	1007105.PT7_3413	3.9e-116	423.3			K03574		bactNOG[38]	08HN6@bactNOG,0BRD4@bproNOG,172A7@proNOG,COG0352@NOG	NA|NA|NA	H	Thiamine monophosphate synthase/TENI
contig_1_pilon_272	556269.OFBG_00001	1.1e-64	251.9	SPEE		K00797		bactNOG[38]	05I7M@bactNOG,0BDMQ@bproNOG,17CIJ@proNOG,COG0421@NOG	NA|NA|NA	E	Catalyzes the production of spermidine from putrescine and decarboxylated S-adenosylmethionine (dcSAM), which serves as an aminopropyl donor (By similarity)
contig_1_pilon_273	257310.BB4429	4.7e-126	456.8			K18139,K18308		bactNOG[38]	05ENJ@bactNOG,0B7H7@bproNOG,16R2S@proNOG,COG1538@NOG	NA|NA|NA	M	RND efflux system, outer membrane lipoprotein
contig_1_pilon_274	1007105.PT7_3411	8.5e-201	705.3	MDTC		K03296,K07788,K07789,K18138		bactNOG[38]	05BZS@bactNOG,0B7B7@bproNOG,16PBH@proNOG,COG0841@NOG	NA|NA|NA	V	acriflavin resistance protein
contig_1_pilon_275	1007105.PT7_3411	2.7e-161	573.9	MDTC		K03296,K07788,K07789,K18138		bactNOG[38]	05BZS@bactNOG,0B7B7@bproNOG,16PBH@proNOG,COG0841@NOG	NA|NA|NA	V	acriflavin resistance protein
contig_1_pilon_276	1007105.PT7_3410	0	1343.6	MDTB		K03296,K07788,K07789,K18138		bactNOG[38]	05BZS@bactNOG,0B7B7@bproNOG,16PBH@proNOG,COG0841@NOG	NA|NA|NA	V	acriflavin resistance protein
contig_1_pilon_277	1007105.PT7_3409	3.2e-91	340.9	MDTA	GO:0005575,GO:0005623,GO:0005886,GO:0006810,GO:0006855,GO:0008150,GO:0009987,GO:0015893,GO:0016020,GO:0042221,GO:0042493,GO:0044464,GO:0044699,GO:0044763,GO:0044765,GO:0050896,GO:0051179,GO:0051234,GO:0055085,GO:0071944	K03585,K07799		bactNOG[38]	05ENT@bactNOG,0B81K@bproNOG,0XSF7@NOG,16PJ9@proNOG	NA|NA|NA	V	RND family efflux transporter, MFP subunit
contig_1_pilon_278	1003200.AXXA_13309	5.1e-66	256.1	ZAPD	GO:0000003,GO:0000910,GO:0005575,GO:0005622,GO:0005623,GO:0005737,GO:0007049,GO:0008150,GO:0009987,GO:0019954,GO:0022402,GO:0032153,GO:0032505,GO:0043093,GO:0044424,GO:0044464,GO:0044699,GO:0044763,GO:0051301	K18778		bactNOG[38]	05DHA@bactNOG,0B9H2@bproNOG,16R2J@proNOG,COG4582@NOG	NA|NA|NA	S	Cell division factor that enhances FtsZ-ring assembly. Directly interacts with FtsZ and promotes bundling of FtsZ protofilaments, with a reduction in FtsZ GTPase activity (By similarity)
contig_1_pilon_279	1007105.PT7_3406	7.1e-65	252.3	COAE	GO:0000166,GO:0001882,GO:0001884,GO:0002135,GO:0003674,GO:0003824,GO:0004140,GO:0005488,GO:0005575,GO:0005622,GO:0005623,GO:0005737,GO:0005829,GO:0006139,GO:0006163,GO:0006164,GO:0006725,GO:0006732,GO:0006753,GO:0006793,GO:0006796,GO:0006807,GO:0008150,GO:0008152,GO:0009058,GO:0009108,GO:0009116,GO:0009117,GO:0009119,GO:0009150,GO:0009152,GO:0009163,GO:0009165,GO:0009259,GO:0009260,GO:0009987,GO:…	K00859	DPCOAK	bactNOG[38]	08ZQD@bactNOG,0BCMT@bproNOG,179UJ@proNOG,COG0237@NOG	NA|NA|NA	H	Catalyzes the phosphorylation of the 3'-hydroxyl group of dephosphocoenzyme A to form coenzyme A (By similarity)
contig_1_pilon_281	472759.Nhal_2093	3.5e-11	72.8					bactNOG[38]	08ZXC@bactNOG,0QR7Q@gproNOG,17D0K@proNOG,COG4566@NOG	NA|NA|NA	T	Two component transcriptional regulator, luxr family
contig_1_pilon_282	762376.AXYL_00548	1.2e-57	228	PANC	GO:0003674,GO:0003824,GO:0004592,GO:0005575,GO:0005622,GO:0005623,GO:0005737,GO:0005829,GO:0006082,GO:0006520,GO:0006573,GO:0006575,GO:0006732,GO:0006766,GO:0006767,GO:0006807,GO:0008150,GO:0008152,GO:0008652,GO:0009058,GO:0009081,GO:0009108,GO:0009110,GO:0009987,GO:0015939,GO:0015940,GO:0016053,GO:0016874,GO:0016879,GO:0016881,GO:0019752,GO:0033317,GO:0034641,GO:0042364,GO:0042398,GO:0043436,GO:…	K01918	PANTS	bactNOG[38]	08IAA@bactNOG,0BRFW@bproNOG,172MH@proNOG,COG0414@NOG	NA|NA|NA	H	Catalyzes the condensation of pantoate with beta-alanine in an ATP-dependent reaction via a pantoyl-adenylate intermediate (By similarity)
contig_1_pilon_283	762376.AXYL_00548	3.9e-48	196.1	PANC	GO:0003674,GO:0003824,GO:0004592,GO:0005575,GO:0005622,GO:0005623,GO:0005737,GO:0005829,GO:0006082,GO:0006520,GO:0006573,GO:0006575,GO:0006732,GO:0006766,GO:0006767,GO:0006807,GO:0008150,GO:0008152,GO:0008652,GO:0009058,GO:0009081,GO:0009108,GO:0009110,GO:0009987,GO:0015939,GO:0015940,GO:0016053,GO:0016874,GO:0016879,GO:0016881,GO:0019752,GO:0033317,GO:0034641,GO:0042364,GO:0042398,GO:0043436,GO:…	K01918	PANTS	bactNOG[38]	08IAA@bactNOG,0BRFW@bproNOG,172MH@proNOG,COG0414@NOG	NA|NA|NA	H	Catalyzes the condensation of pantoate with beta-alanine in an ATP-dependent reaction via a pantoyl-adenylate intermediate (By similarity)
contig_1_pilon_284	1007105.PT7_3401	3.6e-110	403.3	SCPA	GO:0005575,GO:0005622,GO:0005623,GO:0005737,GO:0044424,GO:0044464	K05896		bactNOG[38]	08KVX@bactNOG,0B7UG@bproNOG,16QZU@proNOG,COG1354@NOG	NA|NA|NA	S	Participates in chromosomal partition during cell division. May act via the formation of a condensin-like complex containing Smc and ScpB that pull DNA away from mid-cell into both cell halves (By similarity)
contig_1_pilon_285	257313.BP3823	4.7e-15	85.1					bactNOG[38]	06ART@bactNOG,0BGKH@bproNOG,0Y0UT@NOG,17S6D@proNOG	NA|NA|NA	S	Protein of unknown function (DUF3460)
contig_1_pilon_286	257310.BB4441	4.9e-165	586.3	YIEO				bactNOG[38]	05C0R@bactNOG,0B8IR@bproNOG,0XNN3@NOG,16Q5H@proNOG	NA|NA|NA	G	Major Facilitator superfamily
contig_1_pilon_287	311403.Arad_3110	1.1e-51	208.8					bactNOG[38]	022P5@aproNOG,05MN9@bactNOG,16TNY@proNOG,COG3382@NOG	NA|NA|NA	S	B3 4 domain protein
contig_1_pilon_288	366394.Smed_3556	4.4e-56	223.4					bactNOG[38]	02DV0@aproNOG,08KMB@bactNOG,0XSQ3@NOG,171N4@proNOG	NA|NA|NA	S	EamA-like transporter family
contig_1_pilon_289	579405.Dd703_0040	2.2e-56	224.6	BMUL_3802				bactNOG[38]	06AXJ@bactNOG,0QSSD@gproNOG,11JF9@NOG,177ZI@proNOG	NA|NA|NA	K	AraC family transcriptional regulator
contig_1_pilon_290	1007105.PT7_3399	3.6e-107	393.3	BMUL_0866				bactNOG[38]	08RW2@bactNOG,0BBMA@bproNOG,178H9@proNOG,COG1396@NOG	NA|NA|NA	K	Transcriptional regulator
contig_1_pilon_291	340100.Bpet0494	1.6e-114	417.5	METH	GO:0000096,GO:0000097,GO:0003674,GO:0003824,GO:0005488,GO:0005575,GO:0005622,GO:0005623,GO:0005737,GO:0006082,GO:0006520,GO:0006555,GO:0006790,GO:0006807,GO:0008150,GO:0008152,GO:0008168,GO:0008172,GO:0008270,GO:0008652,GO:0008705,GO:0008757,GO:0008898,GO:0009058,GO:0009066,GO:0009067,GO:0009086,GO:0009987,GO:0016053,GO:0016740,GO:0016741,GO:0019752,GO:0019842,GO:0031419,GO:0032259,GO:0036094,GO:…	K00548	METS,METS_1	bactNOG[38]	05C3R@bactNOG,0B74P@bproNOG,16QB3@proNOG,COG0646@NOG,COG1410@NOG	NA|NA|NA	E	Methionine synthase
contig_1_pilon_292	360910.BAV3066	0	1578.9	METH	GO:0000096,GO:0000097,GO:0003674,GO:0003824,GO:0005488,GO:0005575,GO:0005622,GO:0005623,GO:0005737,GO:0006082,GO:0006520,GO:0006555,GO:0006790,GO:0006807,GO:0008150,GO:0008152,GO:0008168,GO:0008172,GO:0008270,GO:0008652,GO:0008705,GO:0008757,GO:0008898,GO:0009058,GO:0009066,GO:0009067,GO:0009086,GO:0009987,GO:0016053,GO:0016740,GO:0016741,GO:0019752,GO:0019842,GO:0031419,GO:0032259,GO:0036094,GO:…	K00548	METS,METS_1	bactNOG[38]	05C3R@bactNOG,0B74P@bproNOG,16QB3@proNOG,COG0646@NOG,COG1410@NOG	NA|NA|NA	E	Methionine synthase
contig_1_pilon_294	1007105.PT7_3396	6.3e-37	158.7	BTUB	GO:0003674,GO:0005215,GO:0005575,GO:0005623,GO:0006810,GO:0008150,GO:0009279,GO:0015889,GO:0016020,GO:0019867,GO:0030312,GO:0030313,GO:0031975,GO:0044462,GO:0044464,GO:0044699,GO:0044765,GO:0051179,GO:0051180,GO:0051234,GO:0071702,GO:0071705,GO:0071944	K02014,K16092	FE3DCITtonex	bactNOG[38]	05CHI@bactNOG,0B7ZS@bproNOG,16PY5@proNOG,COG4206@NOG	NA|NA|NA	P	receptor
contig_1_pilon_295	1007105.PT7_3396	3.5e-34	150.2	BTUB	GO:0003674,GO:0005215,GO:0005575,GO:0005623,GO:0006810,GO:0008150,GO:0009279,GO:0015889,GO:0016020,GO:0019867,GO:0030312,GO:0030313,GO:0031975,GO:0044462,GO:0044464,GO:0044699,GO:0044765,GO:0051179,GO:0051180,GO:0051234,GO:0071702,GO:0071705,GO:0071944	K02014,K16092	FE3DCITtonex	bactNOG[38]	05CHI@bactNOG,0B7ZS@bproNOG,16PY5@proNOG,COG4206@NOG	NA|NA|NA	P	receptor
contig_1_pilon_296	1007105.PT7_3396	5.2e-30	136	BTUB	GO:0003674,GO:0005215,GO:0005575,GO:0005623,GO:0006810,GO:0008150,GO:0009279,GO:0015889,GO:0016020,GO:0019867,GO:0030312,GO:0030313,GO:0031975,GO:0044462,GO:0044464,GO:0044699,GO:0044765,GO:0051179,GO:0051180,GO:0051234,GO:0071702,GO:0071705,GO:0071944	K02014,K16092	FE3DCITtonex	bactNOG[38]	05CHI@bactNOG,0B7ZS@bproNOG,16PY5@proNOG,COG4206@NOG	NA|NA|NA	P	receptor
contig_1_pilon_297	360910.BAV3067	5e-37	159.5	BTUB	GO:0003674,GO:0005215,GO:0005575,GO:0005623,GO:0006810,GO:0008150,GO:0009279,GO:0015889,GO:0016020,GO:0019867,GO:0030312,GO:0030313,GO:0031975,GO:0044462,GO:0044464,GO:0044699,GO:0044765,GO:0051179,GO:0051180,GO:0051234,GO:0071702,GO:0071705,GO:0071944	K02014,K16092	FE3DCITtonex	bactNOG[38]	05CHI@bactNOG,0B7ZS@bproNOG,16PY5@proNOG,COG4206@NOG	NA|NA|NA	P	receptor
contig_1_pilon_298	1007105.PT7_3395	2.3e-44	184.9	BTUF	GO:0003674,GO:0003824,GO:0005215,GO:0005488,GO:0005575,GO:0005623,GO:0006139,GO:0006152,GO:0006163,GO:0006195,GO:0006200,GO:0006725,GO:0006753,GO:0006793,GO:0006796,GO:0006807,GO:0006810,GO:0008150,GO:0008152,GO:0009056,GO:0009116,GO:0009117,GO:0009119,GO:0009123,GO:0009125,GO:0009126,GO:0009128,GO:0009141,GO:0009143,GO:0009144,GO:0009146,GO:0009150,GO:0009154,GO:0009158,GO:0009161,GO:0009164,GO:…	K02016,K06858		bactNOG[38]	05JKQ@bactNOG,0B94B@bproNOG,16S4A@proNOG,COG0614@NOG	NA|NA|NA	P	periplasmic binding protein
contig_1_pilon_299	688245.CtCNB1_1959	1.1e-268	931.4	FPVA	GO:0005575,GO:0005623,GO:0009279,GO:0016020,GO:0019867,GO:0030312,GO:0030313,GO:0031975,GO:0044462,GO:0044464,GO:0071944	K02014,K16088		bactNOG[38]	05CNM@bactNOG,0B8UH@bproNOG,16R89@proNOG,COG4773@NOG	NA|NA|NA	P	receptor
contig_1_pilon_300	762376.AXYL_04751	2.2e-39	168.3			K07165		bactNOG[38]	08TUK@bactNOG,0BCAJ@bproNOG,1789H@proNOG,COG3712@NOG	NA|NA|NA	P, T	Anti-feci sigma factor, fecr
contig_1_pilon_301	1001585.MDS_1216	1.1e-31	141.7	BMUL_0020		K03088		bactNOG[38]	05DGB@bactNOG,0QY57@gproNOG,173X3@proNOG,COG1595@NOG	NA|NA|NA	K	Sigma-70 region 2
contig_1_pilon_304	1003200.AXXA_15797	2.6e-88	331.6					bactNOG[38]	06FZQ@bactNOG,0BQNI@bproNOG,0Y4NW@NOG,17VT8@proNOG	NA|NA|NA	M	Gram-negative porin
contig_1_pilon_305	324602.Caur_0456	2.8e-09	68.2	CORA	GO:0000041,GO:0003674,GO:0005215,GO:0005575,GO:0005623,GO:0005886,GO:0006810,GO:0006811,GO:0006812,GO:0006824,GO:0008150,GO:0008324,GO:0009987,GO:0015075,GO:0015087,GO:0015095,GO:0015099,GO:0015675,GO:0015693,GO:0016020,GO:0022857,GO:0022890,GO:0022891,GO:0022892,GO:0030001,GO:0034220,GO:0035444,GO:0044464,GO:0044699,GO:0044763,GO:0044765,GO:0046873,GO:0046915,GO:0051179,GO:0051234,GO:0055085,GO:…	K03284	COBALT2tpp,MG2tpp,NI2tpp	bactNOG[38]	07QUT@bactNOG,COG0598@NOG	NA|NA|NA	P	magnesium and cobalt transport protein CorA
contig_1_pilon_306	357808.RoseRS_4557	2.3e-86	324.3	CORA	GO:0000041,GO:0003674,GO:0005215,GO:0005575,GO:0005623,GO:0005886,GO:0006810,GO:0006811,GO:0006812,GO:0006824,GO:0008150,GO:0008324,GO:0009987,GO:0015075,GO:0015087,GO:0015095,GO:0015099,GO:0015675,GO:0015693,GO:0016020,GO:0022857,GO:0022890,GO:0022891,GO:0022892,GO:0030001,GO:0034220,GO:0035444,GO:0044464,GO:0044699,GO:0044763,GO:0044765,GO:0046873,GO:0046915,GO:0051179,GO:0051234,GO:0055085,GO:…	K03284	COBALT2tpp,MG2tpp,NI2tpp	bactNOG[38]	07QUT@bactNOG,COG0598@NOG	NA|NA|NA	P	magnesium and cobalt transport protein CorA
contig_1_pilon_308	357808.RoseRS_4560	1.5e-101	374.8	CORA	GO:0000041,GO:0003674,GO:0005215,GO:0005575,GO:0005623,GO:0005886,GO:0006810,GO:0006811,GO:0006812,GO:0006824,GO:0008150,GO:0008324,GO:0009987,GO:0015075,GO:0015087,GO:0015095,GO:0015099,GO:0015675,GO:0015693,GO:0016020,GO:0022857,GO:0022890,GO:0022891,GO:0022892,GO:0030001,GO:0034220,GO:0035444,GO:0044464,GO:0044699,GO:0044763,GO:0044765,GO:0046873,GO:0046915,GO:0051179,GO:0051234,GO:0055085,GO:…	K03284	COBALT2tpp,MG2tpp,MGt2pp,MGt5,NI2tpp	NOG[107]	COG0598@NOG	NA|NA|NA	P	magnesium and cobalt transport protein CorA
contig_1_pilon_311	85643.Tmz1t_4064	3.1e-121	440.3	THIG	GO:0003674,GO:0003824,GO:0005575,GO:0005622,GO:0005623,GO:0005737,GO:0006725,GO:0006766,GO:0006767,GO:0006772,GO:0006790,GO:0006807,GO:0008150,GO:0008152,GO:0009058,GO:0009110,GO:0009228,GO:0009987,GO:0018130,GO:0019438,GO:0034641,GO:0042364,GO:0042723,GO:0042724,GO:0044237,GO:0044249,GO:0044271,GO:0044272,GO:0044281,GO:0044283,GO:0044424,GO:0044464,GO:0044710,GO:0044711,GO:0046483,GO:0071704,GO:…	K03149		bactNOG[38]	05CA8@bactNOG,0B8QT@bproNOG,16PUM@proNOG,COG2022@NOG	NA|NA|NA	H	Catalyzes the rearrangement of 1-deoxy-D-xylulose 5- phosphate (DXP) to produce the thiazole phosphate moiety of thiamine. Sulfur is provided by the thiocarboxylate moiety of the carrier protein ThiS. In vitro, sulfur can be provided by H(2)S (By similarity)
contig_1_pilon_312	1007105.PT7_3393	7.7e-101	372.1	THID	GO:0003674,GO:0003824,GO:0006725,GO:0006766,GO:0006767,GO:0006772,GO:0006790,GO:0006793,GO:0006796,GO:0006807,GO:0008150,GO:0008152,GO:0008972,GO:0009058,GO:0009110,GO:0009228,GO:0009987,GO:0016301,GO:0016310,GO:0016740,GO:0016772,GO:0016776,GO:0018130,GO:0019438,GO:0034641,GO:0042364,GO:0042723,GO:0042724,GO:0044237,GO:0044249,GO:0044271,GO:0044272,GO:0044281,GO:0044283,GO:0044710,GO:0044711,GO:…	K00941,K14153	HMPK1,HMPK2,HMPK3,HMPK4,PMPK,TMPPP	bactNOG[38]	05DWF@bactNOG,0B9SI@bproNOG,16RGN@proNOG,COG0351@NOG	NA|NA|NA	H	Phosphomethylpyrimidine kinase
contig_1_pilon_313	632245.CLP_4458	1.1e-66	258.5	MTNN		K01243,K18284	AHCYSNS,MTAN	bactNOG[38]	05DUF@bactNOG,0EQDG@cloNOG,0NHE2@firmNOG,COG0775@NOG	NA|NA|NA	F	MTA SAH nucleosidase
contig_1_pilon_314	1007105.PT7_3392	1.3e-91	341.3	PCM	GO:0005575,GO:0005622,GO:0005623,GO:0005737,GO:0044424,GO:0044464	K00573		bactNOG[38]	08KE4@bactNOG,0BAG0@bproNOG,17CR1@proNOG,COG2518@NOG	NA|NA|NA	O	O-methyltransferase (EC 2.1.1.77)
contig_1_pilon_315	1007105.PT7_3391	2.1e-114	417.9	TOLC		K12340		bactNOG[38]	05DFG@bactNOG,0B87F@bproNOG,16QZK@proNOG,COG1538@NOG	NA|NA|NA	U	type I secretion outer membrane protein, TolC
contig_1_pilon_316	360910.BAV3073	3.8e-61	239.6	AUT				bactNOG[38]	07Z67@bactNOG,0BCC7@bproNOG,17A92@proNOG,COG2870@NOG	NA|NA|NA	M	Catalyzes the ADP transfer to D-glycero-D-manno-heptose 1-phosphate, yielding ADP-D,D-heptose (By similarity)
contig_1_pilon_317	1007105.PT7_3386	5e-144	515.8	BMUL_0396				bactNOG[38]	07R24@bactNOG,0B7NC@bproNOG,0XT84@NOG,16XD1@proNOG	NA|NA|NA
contig_1_pilon_318	1007105.PT7_3385	1.9e-48	197.2	UBIB	GO:0003674,GO:0003824,GO:0005575,GO:0005623,GO:0005886,GO:0006732,GO:0006733,GO:0006743,GO:0006744,GO:0008150,GO:0008152,GO:0009058,GO:0009108,GO:0009987,GO:0016020,GO:0016491,GO:0019168,GO:0042180,GO:0042181,GO:0042375,GO:0044237,GO:0044249,GO:0044281,GO:0044283,GO:0044464,GO:0044710,GO:0044711,GO:0045426,GO:0051186,GO:0051188,GO:0055114,GO:0071704,GO:0071944,GO:1901576,GO:1901661,GO:1901663	K03688	OPHHX	bactNOG[38]	05CNK@bactNOG,0B73B@bproNOG,16PNI@proNOG,COG0661@NOG	NA|NA|NA	H	Required, probably indirectly, for the hydroxylation of 2-octaprenylphenol to 2-octaprenyl-6-hydroxy-phenol, the fourth step in ubiquinone biosynthesis (By similarity)
contig_1_pilon_319	1007105.PT7_3385	1.2e-164	584.7	UBIB	GO:0003674,GO:0003824,GO:0005575,GO:0005623,GO:0005886,GO:0006732,GO:0006733,GO:0006743,GO:0006744,GO:0008150,GO:0008152,GO:0009058,GO:0009108,GO:0009987,GO:0016020,GO:0016491,GO:0019168,GO:0042180,GO:0042181,GO:0042375,GO:0044237,GO:0044249,GO:0044281,GO:0044283,GO:0044464,GO:0044710,GO:0044711,GO:0045426,GO:0051186,GO:0051188,GO:0055114,GO:0071704,GO:0071944,GO:1901576,GO:1901661,GO:1901663	K03688	OPHHX	bactNOG[38]	05CNK@bactNOG,0B73B@bproNOG,16PNI@proNOG,COG0661@NOG	NA|NA|NA	H	Required, probably indirectly, for the hydroxylation of 2-octaprenylphenol to 2-octaprenyl-6-hydroxy-phenol, the fourth step in ubiquinone biosynthesis (By similarity)
contig_1_pilon_320	1007105.PT7_3384	8.5e-45	185.7			K03690		bactNOG[38]	05N6Z@bactNOG,0BGJY@bproNOG,17MZB@proNOG,COG3165@NOG	NA|NA|NA	S	Inherit from COG: sterol binding
contig_1_pilon_321	1007105.PT7_3383	1.1e-102	378.6	BMUL_0568				bactNOG[38]	08SNS@bactNOG,0BBV0@bproNOG,178C6@proNOG,COG4395@NOG	NA|NA|NA	S	import inner membrane translocase, subunit Tim44
contig_1_pilon_322	340100.Bpet0482	5.2e-114	416	UBIE	GO:0003674,GO:0003824,GO:0005575,GO:0005623,GO:0005886,GO:0006732,GO:0006733,GO:0006743,GO:0006744,GO:0008150,GO:0008152,GO:0008168,GO:0008169,GO:0008425,GO:0008757,GO:0009058,GO:0009108,GO:0009233,GO:0009234,GO:0009987,GO:0016020,GO:0016740,GO:0016741,GO:0030580,GO:0032259,GO:0040007,GO:0042180,GO:0042181,GO:0042375,GO:0043333,GO:0044237,GO:0044249,GO:0044281,GO:0044283,GO:0044464,GO:0044710,GO:…	K03183		bactNOG[38]	05DDZ@bactNOG,0B7YY@bproNOG,16Q44@proNOG,COG2226@NOG	NA|NA|NA	H	Methyltransferase required for the conversion of demethylmenaquinone (DMKH2) to menaquinone (MKH2) and the conversion of 2-polyprenyl-6-methoxy-1,4-benzoquinol (DDMQH2) to 2-polyprenyl-3-methyl-6-methoxy-1,4-benzoquinol (DMQH2) (By similarity)
contig_1_pilon_323	1007105.PT7_3380	3e-90	336.7	PHOB	GO:0000156,GO:0000160,GO:0001098,GO:0001108,GO:0003674,GO:0004871,GO:0005488,GO:0005515,GO:0005575,GO:0005622,GO:0005623,GO:0005737,GO:0006355,GO:0007154,GO:0007165,GO:0008150,GO:0009889,GO:0009987,GO:0010468,GO:0010556,GO:0019219,GO:0019222,GO:0023052,GO:0031323,GO:0031326,GO:0035556,GO:0043254,GO:0044087,GO:0044424,GO:0044464,GO:0044699,GO:0044700,GO:0044763,GO:0050789,GO:0050794,GO:0050896,GO:…	K02483,K07657,K07658,K07668		bactNOG[38]	05CK6@bactNOG,0B9EP@bproNOG,16Q0Y@proNOG,COG0745@NOG	NA|NA|NA	T	Two component transcriptional regulator
contig_1_pilon_324	1007105.PT7_3379	6.1e-162	575.9	PHOR	GO:0000155,GO:0000160,GO:0003674,GO:0003824,GO:0004672,GO:0004673,GO:0004721,GO:0004871,GO:0004872,GO:0005575,GO:0005623,GO:0005886,GO:0006464,GO:0006468,GO:0006793,GO:0006796,GO:0006810,GO:0006811,GO:0006817,GO:0006820,GO:0006950,GO:0007154,GO:0007165,GO:0008150,GO:0008152,GO:0009267,GO:0009605,GO:0009987,GO:0009991,GO:0015698,GO:0016020,GO:0016021,GO:0016036,GO:0016301,GO:0016310,GO:0016311,GO:…	K07636		bactNOG[38]	05BZU@bactNOG,0B9TR@bproNOG,0XNMH@NOG,16Q12@proNOG	NA|NA|NA	T	signal transduction histidine kinase
contig_1_pilon_325	1007105.PT7_3378	2.4e-62	243.4	BMUL_2953		K06991		bactNOG[38]	0907N@bactNOG,17CS1@proNOG,COG3565@NOG	NA|NA|NA	S	glyoxalase bleomycin resistance protein dioxygenase
contig_1_pilon_326	340100.Bpet0476	1.9e-61	241.1	KIPI	GO:0002682,GO:0002683,GO:0008150,GO:0009607,GO:0031347,GO:0035821,GO:0044003,GO:0044403,GO:0044419,GO:0048519,GO:0048583,GO:0048585,GO:0050776,GO:0050777,GO:0050789,GO:0050896,GO:0051701,GO:0051704,GO:0051707,GO:0051817,GO:0052031,GO:0052173,GO:0052200,GO:0052255,GO:0052552,GO:0052553,GO:0052561,GO:0052562,GO:0052564,GO:0052572,GO:0065007,GO:0065008,GO:0075136,GO:0080134	K01457,K06351,K06942		bactNOG[38]	05P4J@bactNOG,0B8U6@bproNOG,179TK@proNOG,COG2049@NOG	NA|NA|NA	E	allophanate hydrolase subunit 1
contig_1_pilon_327	360910.BAV3097	2.5e-38	163.7	KIPA		K01457,K01941,K06350		bactNOG[38]	07R7A@bactNOG,0BDV0@bproNOG,16SZP@proNOG,COG1984@NOG	NA|NA|NA	E	Urea amidolyase related protein
contig_1_pilon_328	360910.BAV3097	2e-40	171	KIPA		K01457,K01941,K06350		bactNOG[38]	07R7A@bactNOG,0BDV0@bproNOG,16SZP@proNOG,COG1984@NOG	NA|NA|NA	E	Urea amidolyase related protein
contig_1_pilon_329	1007105.PT7_3356	8.7e-229	798.1	ILVA	GO:0003674,GO:0003824,GO:0004794,GO:0005488,GO:0005575,GO:0005623,GO:0005886,GO:0006082,GO:0006520,GO:0006549,GO:0006566,GO:0006807,GO:0008150,GO:0008152,GO:0008652,GO:0009058,GO:0009066,GO:0009081,GO:0009082,GO:0009097,GO:0009987,GO:0016020,GO:0016053,GO:0016597,GO:0016829,GO:0016840,GO:0016841,GO:0019752,GO:0031406,GO:0043167,GO:0043168,GO:0043436,GO:0044237,GO:0044238,GO:0044249,GO:0044281,GO:…	K01754	SERD_L,THRD_L	bactNOG[38]	05C7B@bactNOG,0B736@bproNOG,16QMI@proNOG,COG1171@NOG	NA|NA|NA	E	Threonine dehydratase
contig_1_pilon_330	1007105.PT7_3355	4.5e-60	236.1	YQAA	GO:0005575,GO:0005623,GO:0005886,GO:0006928,GO:0008150,GO:0009987,GO:0016020,GO:0044464,GO:0044699,GO:0044763,GO:0071944			bactNOG[38]	05W39@bactNOG,0BC61@bproNOG,17JP8@proNOG,COG1238@NOG	NA|NA|NA	S	membrane
contig_1_pilon_331	1007105.PT7_3348	0	2216.8	GLPCD	GO:0003674,GO:0003824,GO:0008150,GO:0008152,GO:0016491,GO:0044710,GO:0055114	K00102		bactNOG[38]	066RF@bactNOG,0B7ZH@bproNOG,16UJV@proNOG,COG0247@NOG,COG0277@NOG	NA|NA|NA	C	FAD linked oxidase domain protein
contig_1_pilon_332	365044.Pnap_2042	2.6e-28	130.6	OCAR_7574		K07226		bactNOG[38]	08WAE@bactNOG,0BG50@bproNOG,17B0Y@proNOG,COG0748@NOG	NA|NA|NA	P	pyridoxamine 5'-phosphate oxidase-related FMN-binding
contig_1_pilon_333	1007105.PT7_0800	2.5e-282	976.9			K12685		NOG[107]	COG1404@NOG,COG4625@NOG	NA|NA|NA	S	outer membrane autotransporter barrel
contig_1_pilon_334	1007105.PT7_3347	2.1e-84	317	APT	GO:0000287,GO:0003674,GO:0003824,GO:0003999,GO:0005488,GO:0005515,GO:0005575,GO:0005622,GO:0005623,GO:0005737,GO:0005829,GO:0005886,GO:0006139,GO:0006144,GO:0006166,GO:0006168,GO:0006725,GO:0006807,GO:0008150,GO:0008152,GO:0009058,GO:0009112,GO:0009113,GO:0009116,GO:0009119,GO:0009163,GO:0009987,GO:0016020,GO:0016740,GO:0016757,GO:0016763,GO:0018130,GO:0019438,GO:0034641,GO:0034654,GO:0042278,GO:…	K00759	ADPT,GUAPRT	bactNOG[38]	09003@bactNOG,0B8EZ@bproNOG,16SNH@proNOG,COG0503@NOG	NA|NA|NA	F	Catalyzes a salvage reaction resulting in the formation of AMP, that is energically less costly than de novo synthesis (By similarity)
contig_1_pilon_335	1003200.AXXA_08623	1e-68	266.2	CYDC	GO:0000101,GO:0003333,GO:0003674,GO:0003824,GO:0005215,GO:0005575,GO:0005623,GO:0005886,GO:0006139,GO:0006152,GO:0006163,GO:0006195,GO:0006200,GO:0006725,GO:0006753,GO:0006793,GO:0006796,GO:0006807,GO:0006810,GO:0006811,GO:0006812,GO:0006820,GO:0006857,GO:0006865,GO:0008150,GO:0008152,GO:0009056,GO:0009116,GO:0009117,GO:0009119,GO:0009123,GO:0009125,GO:0009126,GO:0009128,GO:0009141,GO:0009143,GO:…	K06148,K16012	CYSabc2pp,CYTBD2pp,GTHRDabc2pp	bactNOG[38]	08JJ8@bactNOG,0BRQR@bproNOG,173BR@proNOG,COG4987@NOG	NA|NA|NA	P	family, permease ATP-binding protein CydC
contig_1_pilon_336	257313.BP0263	1.2e-26	124.8	CYDC	GO:0003333,GO:0003674,GO:0005215,GO:0005342,GO:0006810,GO:0006811,GO:0006820,GO:0006865,GO:0008150,GO:0008509,GO:0008514,GO:0009987,GO:0015075,GO:0015171,GO:0015711,GO:0015849,GO:0022857,GO:0022891,GO:0022892,GO:0034220,GO:0044699,GO:0044763,GO:0044765,GO:0046942,GO:0046943,GO:0051179,GO:0051234,GO:0055085,GO:0071702,GO:0071705	K06147,K06148,K16012,K16013,K16014	CYTBD,CYTBD2	bactNOG[38]	05BZ1@bactNOG,0B9WR@bproNOG,16QWP@proNOG,COG1132@NOG	NA|NA|NA	V	ATP-binding component of ABC transporter
contig_1_pilon_337	257310.BB4495	3.2e-44	184.1	CYDD	GO:0003333,GO:0003674,GO:0005215,GO:0005342,GO:0006810,GO:0006811,GO:0006820,GO:0006865,GO:0008150,GO:0008509,GO:0008514,GO:0009987,GO:0015075,GO:0015171,GO:0015711,GO:0015849,GO:0022857,GO:0022891,GO:0022892,GO:0034220,GO:0044699,GO:0044763,GO:0044765,GO:0046942,GO:0046943,GO:0051179,GO:0051234,GO:0055085,GO:0071702,GO:0071705	K06148,K16013		bactNOG[38]	08JJ9@bactNOG,0BRQS@bproNOG,173BT@proNOG,COG4988@NOG	NA|NA|NA	V	ABC transporter
contig_1_pilon_338	257310.BB4495	9e-54	216.1	CYDD	GO:0003333,GO:0003674,GO:0005215,GO:0005342,GO:0006810,GO:0006811,GO:0006820,GO:0006865,GO:0008150,GO:0008509,GO:0008514,GO:0009987,GO:0015075,GO:0015171,GO:0015711,GO:0015849,GO:0022857,GO:0022891,GO:0022892,GO:0034220,GO:0044699,GO:0044763,GO:0044765,GO:0046942,GO:0046943,GO:0051179,GO:0051234,GO:0055085,GO:0071702,GO:0071705	K06148,K16013		bactNOG[38]	08JJ9@bactNOG,0BRQS@bproNOG,173BT@proNOG,COG4988@NOG	NA|NA|NA	V	ABC transporter
contig_1_pilon_339	742159.HMPREF0004_0395	3.1e-08	62	YBGT	GO:0005575,GO:0016020			bactNOG[38]	067UG@bactNOG,0XUK0@NOG,17RFI@proNOG	NA|NA|NA	S	Cyd operon protein YbgT
contig_1_pilon_340	1003200.AXXA_08638	1.3e-123	448.4	CYDB	GO:0003674,GO:0003824,GO:0005488,GO:0005506,GO:0005575,GO:0005623,GO:0005886,GO:0006091,GO:0006461,GO:0008150,GO:0008152,GO:0009055,GO:0009060,GO:0009987,GO:0015980,GO:0016020,GO:0016043,GO:0016491,GO:0016679,GO:0016682,GO:0017004,GO:0019646,GO:0020037,GO:0022607,GO:0022900,GO:0022904,GO:0032991,GO:0034622,GO:0040007,GO:0043167,GO:0043169,GO:0043234,GO:0043623,GO:0043933,GO:0044085,GO:0044237,GO:…	K00426	CYTBD,CYTBD2,CYTBD2pp,CYTBDpp,CYTB_B2	bactNOG[38]	05CFY@bactNOG,0B8HP@bproNOG,16QEB@proNOG,COG1294@NOG	NA|NA|NA	C	cytochrome D ubiquinol oxidase subunit II
contig_1_pilon_341	257310.BB4498	5.4e-229	798.9	CYDA	GO:0003674,GO:0003824,GO:0005488,GO:0005575,GO:0005618,GO:0005623,GO:0005886,GO:0006091,GO:0006461,GO:0008150,GO:0008152,GO:0009055,GO:0009060,GO:0009987,GO:0015980,GO:0016020,GO:0016043,GO:0016491,GO:0016679,GO:0016682,GO:0017004,GO:0019646,GO:0020037,GO:0022607,GO:0022900,GO:0022904,GO:0030312,GO:0032991,GO:0034622,GO:0043234,GO:0043623,GO:0043933,GO:0044085,GO:0044237,GO:0044464,GO:0044710,GO:…	K00425	CYTBD,CYTBD2,CYTBD2pp,CYTBDpp,CYTB_B2	bactNOG[38]	05C4M@bactNOG,0B8H1@bproNOG,16Q51@proNOG,COG1271@NOG	NA|NA|NA	C	Ubiquinol oxidase subunit I
contig_1_pilon_342	257310.BB4499	2e-77	293.9					bactNOG[38]	08SH4@bactNOG,0BBUC@bproNOG,1788Z@proNOG,COG1510@NOG	NA|NA|NA	K	Transcriptional regulator
contig_1_pilon_343	1007105.PT7_3346	5.1e-129	466.1	KDSD	GO:0000271,GO:0003674,GO:0003824,GO:0005975,GO:0005976,GO:0005996,GO:0006082,GO:0006629,GO:0008150,GO:0008152,GO:0008610,GO:0008653,GO:0009058,GO:0009059,GO:0009103,GO:0009987,GO:0016051,GO:0016053,GO:0016853,GO:0016860,GO:0016861,GO:0019146,GO:0019294,GO:0019752,GO:0033692,GO:0034637,GO:0034645,GO:0042710,GO:0043170,GO:0043436,GO:0044237,GO:0044238,GO:0044249,GO:0044255,GO:0044260,GO:0044262,GO:…	K02467,K06041	A5PISO	bactNOG[38]	05C2X@bactNOG,0B7BZ@bproNOG,16QUW@proNOG,COG0517@NOG,COG0794@NOG	NA|NA|NA	M	KpsF GutQ family protein
contig_1_pilon_344	1007105.PT7_3345	2.6e-67	260.4	KDSC		K00983,K03270		bactNOG[38]	08Z4R@bactNOG,0BBRF@bproNOG,17CEJ@proNOG,COG1778@NOG	NA|NA|NA	M	3-deoxy-D-manno-octulosonate 8-phosphate phosphatase
contig_1_pilon_345	1007105.PT7_3344	1.5e-57	228			K11719		bactNOG[38]	0656G@bactNOG,0BFQ1@bproNOG,17MQ9@proNOG,COG3117@NOG	NA|NA|NA	S	Pfam:DUF1239
contig_1_pilon_346	1007105.PT7_3343	5.3e-38	162.9	YHBN		K09774		bactNOG[38]	05HPF@bactNOG,0BDK6@bproNOG,17DH6@proNOG,COG1934@NOG	NA|NA|NA	S	Lipopolysaccharide transport periplasmic protein LptA
contig_1_pilon_347	360910.BAV3118	5.6e-110	402.5	LPTB	GO:0003674,GO:0003824,GO:0005215,GO:0005319,GO:0005575,GO:0005622,GO:0005623,GO:0005737,GO:0005886,GO:0006139,GO:0006152,GO:0006163,GO:0006195,GO:0006200,GO:0006725,GO:0006753,GO:0006793,GO:0006796,GO:0006807,GO:0006810,GO:0006869,GO:0008150,GO:0008152,GO:0009056,GO:0009116,GO:0009117,GO:0009119,GO:0009123,GO:0009125,GO:0009126,GO:0009128,GO:0009141,GO:0009143,GO:0009144,GO:0009146,GO:0009150,GO:…	K01990,K06861	ACOLIPAabctex,CLIPAabctex,COLIPAPabctex,COLIPAabctex,ECA4COLIPAabctex,ENLIPAabctex,GM1LIPAabctex,GM2LIPAabctex,K2L4Aabctex,LIPAabctex,O16A4COLIPAabctex	bactNOG[38]	08IUZ@bactNOG,0BRKX@bproNOG,172ZM@proNOG,COG1137@NOG	NA|NA|NA	S	ABC, transporter
contig_1_pilon_348	1007105.PT7_3341	6.8e-38	161.8	YHBH	GO:0003674,GO:0005488,GO:0005575,GO:0005622,GO:0005623,GO:0005737,GO:0005840,GO:0006355,GO:0006417,GO:0008150,GO:0009889,GO:0009890,GO:0009892,GO:0010468,GO:0010556,GO:0010558,GO:0010605,GO:0010608,GO:0017148,GO:0019219,GO:0019222,GO:0030529,GO:0031323,GO:0031324,GO:0031326,GO:0031327,GO:0032268,GO:0032269,GO:0032991,GO:0043021,GO:0043022,GO:0043024,GO:0043226,GO:0043228,GO:0043229,GO:0043232,GO:…	K05808		bactNOG[38]	080QH@bactNOG,0BEC2@bproNOG,17GPW@proNOG,COG1544@NOG	NA|NA|NA	J	sigma 54 modulation protein ribosomal protein S30EA
contig_1_pilon_349	1007105.PT7_3340	2.4e-66	256.9	PTSN	GO:0001932,GO:0001934,GO:0003674,GO:0003824,GO:0004857,GO:0005215,GO:0005575,GO:0005622,GO:0005623,GO:0005737,GO:0006807,GO:0006810,GO:0008047,GO:0008150,GO:0008152,GO:0008643,GO:0008982,GO:0009401,GO:0009893,GO:0009987,GO:0010562,GO:0010604,GO:0015144,GO:0016740,GO:0016772,GO:0016773,GO:0019207,GO:0019209,GO:0019220,GO:0019222,GO:0019887,GO:0022804,GO:0022857,GO:0022891,GO:0022892,GO:0022898,GO:…	K02806		bactNOG[38]	07RM2@bactNOG,0BBXA@bproNOG,17FWV@proNOG,COG1762@NOG	NA|NA|NA	G	pts iia-like nitrogen-regulatory protein ptsn
contig_1_pilon_350	1007105.PT7_3339	5e-134	482.6	HPRK	GO:0003674,GO:0003824,GO:0004647,GO:0004672,GO:0004674,GO:0006355,GO:0006464,GO:0006468,GO:0006793,GO:0006796,GO:0007154,GO:0007584,GO:0008150,GO:0008152,GO:0009605,GO:0009889,GO:0009890,GO:0009892,GO:0009987,GO:0009991,GO:0010468,GO:0010556,GO:0010558,GO:0010605,GO:0010629,GO:0016301,GO:0016310,GO:0016311,GO:0016740,GO:0016772,GO:0016773,GO:0016787,GO:0016788,GO:0016791,GO:0019219,GO:0019222,GO:…	K06023	AMANK	bactNOG[38]	05D1C@bactNOG,0B9ZC@bproNOG,16RN1@proNOG,COG1493@NOG	NA|NA|NA	T	Catalyzes the ATP- as well as the pyrophosphate- dependent phosphorylation of a specific serine residue in HPr, a phosphocarrier protein of the phosphoenolpyruvate-dependent sugar phosphotransferase system (PTS). HprK P also catalyzes the pyrophosphate-producing, inorganic phosphate-dependent dephosphorylation (phosphorolysis) of seryl-phosphorylated HPr (P- Ser-HPr) (By similarity)
contig_1_pilon_351	1007105.PT7_3338	5.6e-100	369	YHBJ	GO:0005575,GO:0005623,GO:0005886,GO:0006139,GO:0006396,GO:0006725,GO:0006807,GO:0008150,GO:0008152,GO:0009987,GO:0010467,GO:0016020,GO:0016070,GO:0034641,GO:0043170,GO:0044237,GO:0044238,GO:0044260,GO:0044464,GO:0046483,GO:0048518,GO:0050789,GO:0065007,GO:0071704,GO:0071944,GO:0090304,GO:1901360	K06958		bactNOG[38]	05C21@bactNOG,0B7DE@bproNOG,16PIH@proNOG,COG1660@NOG	NA|NA|NA	S	Displays ATPase and GTPase activities (By similarity)
contig_1_pilon_352	1007105.PT7_3337	1.8e-64	251.1	RLPA	GO:0005575,GO:0005623,GO:0005886,GO:0016020,GO:0044464,GO:0071944	K03642		bactNOG[38]	05K6T@bactNOG,0B9TE@bproNOG,17FDB@proNOG,COG0797@NOG	NA|NA|NA	M	rare lipoprotein a
contig_1_pilon_353	6945.ISCW023119-PA	4.2e-14	81.3					artNOG[6]	039CA@artNOG,0ABHT@biNOG,0J5B0@euNOG,0VNJ6@meNOG,13YFP@opiNOG,COG0797@NOG	NA|NA|NA	M	Rare lipoprotein A (RlpA)-like double-psi beta-barrel
contig_1_pilon_354	6945.ISCW023120-PA	4.3e-151	539.3			K07056		euNOG[57]	0IFQS@euNOG,COG0313@NOG	NA|NA|NA	S	tetrapyrrole methylase family protein
contig_1_pilon_355	1007105.PT7_3335	2.8e-29	133.7	YRAN		K07460		bactNOG[38]	082RQ@bactNOG,0BFHQ@bproNOG,17JSC@proNOG,COG0792@NOG	NA|NA|NA	L	UPF0102 protein
contig_1_pilon_356	1007105.PT7_3334	2.7e-88	330.1	GMHA	GO:0000271,GO:0003674,GO:0003824,GO:0005575,GO:0005622,GO:0005623,GO:0005737,GO:0005975,GO:0005976,GO:0006275,GO:0006629,GO:0008150,GO:0008152,GO:0008610,GO:0008653,GO:0008968,GO:0009058,GO:0009059,GO:0009103,GO:0009244,GO:0009311,GO:0009312,GO:0009889,GO:0009987,GO:0010556,GO:0016051,GO:0016853,GO:0016866,GO:0016868,GO:0019219,GO:0019222,GO:0030174,GO:0031323,GO:0031326,GO:0033692,GO:0034637,GO:…	K03271,K12961	S7PI	bactNOG[38]	05F55@bactNOG,0B9EN@bproNOG,16ZPA@proNOG,COG0279@NOG	NA|NA|NA	G	Catalyzes the isomerization of sedoheptulose 7-phosphate in D-glycero-D-manno-heptose 7-phosphate (By similarity)
contig_1_pilon_357	1007105.PT7_3333	2.9e-62	243.8	YRAP	GO:0005575,GO:0005623,GO:0042597,GO:0044464			bactNOG[38]	05W4M@bactNOG,0BDFC@bproNOG,16QDV@proNOG,COG2823@NOG	NA|NA|NA	S	Transport-associated protein
contig_1_pilon_358	1007105.PT7_3332	8.1e-16	88.2	BMUL_0433				bactNOG[38]	07YZN@bactNOG,17AZ1@proNOG,COG0526@NOG	NA|NA|NA	O	Redoxin domain protein
contig_1_pilon_359	1007105.PT7_3332	3.8e-27	125.6	BMUL_0433				bactNOG[38]	07YZN@bactNOG,17AZ1@proNOG,COG0526@NOG	NA|NA|NA	O	Redoxin domain protein
contig_1_pilon_360	1003200.AXXA_08758	4.1e-141	506.1	ARGB	GO:0005575,GO:0005618,GO:0005622,GO:0005623,GO:0005737,GO:0005886,GO:0008150,GO:0016020,GO:0030312,GO:0040007,GO:0044424,GO:0044464,GO:0071944	K00930	ACGK	bactNOG[38]	05CAS@bactNOG,0B7TN@bproNOG,16Q3Y@proNOG,COG0548@NOG	NA|NA|NA	E	acetylglutamate kinase (EC 2.7.2.8)
contig_1_pilon_361	1007105.PT7_3330	3.9e-70	270	OCAR_7534		K07025		bactNOG[38]	07I2D@bactNOG,0BB3T@bproNOG,175R4@proNOG,COG1011@NOG	NA|NA|NA	S	Pyrimidine 5''-nucleotidase
contig_1_pilon_362	76114.ebA5381	6.6e-149	532.7			K00128	BZDH,VNDH_2	bactNOG[38]	05C26@bactNOG,16PDZ@proNOG,COG1012@NOG	NA|NA|NA	C	Dehydrogenase
contig_1_pilon_363	114615.BRADO3285	3.8e-25	120.9					bactNOG[38]	027RG@aproNOG,08WFR@bactNOG,17AWG@proNOG,COG2207@NOG	NA|NA|NA	K	Transcriptional regulator
contig_1_pilon_364	257313.BP0610	9.1e-89	332	MOEB	GO:0003674,GO:0003824,GO:0006725,GO:0006732,GO:0006766,GO:0006767,GO:0006772,GO:0006777,GO:0006790,GO:0006793,GO:0006796,GO:0006807,GO:0008150,GO:0008152,GO:0009058,GO:0009108,GO:0009110,GO:0009228,GO:0009987,GO:0016740,GO:0016772,GO:0016779,GO:0018130,GO:0019438,GO:0019538,GO:0019637,GO:0019720,GO:0032324,GO:0034641,GO:0042364,GO:0042723,GO:0042724,GO:0043170,GO:0043545,GO:0044237,GO:0044238,GO:…	K03148,K11996		bactNOG[38]	05D06@bactNOG,0B77B@bproNOG,16Q9N@proNOG,COG0476@NOG	NA|NA|NA	H	UBA THIF-type NAD FAD binding
contig_1_pilon_365	1007105.PT7_3329	1.2e-188	664.8	CTPA	GO:0005575,GO:0005576,GO:0005623,GO:0005886,GO:0016020,GO:0030288,GO:0030312,GO:0030313,GO:0031975,GO:0042597,GO:0044462,GO:0044464,GO:0071944	K03797		bactNOG[38]	05CN1@bactNOG,16QAK@proNOG,COG0793@NOG	NA|NA|NA	M	protease
contig_1_pilon_366	340100.Bpet4693	1.4e-99	369	ENVC	GO:0000910,GO:0000920,GO:0001896,GO:0003674,GO:0003824,GO:0004175,GO:0004222,GO:0005575,GO:0005623,GO:0006508,GO:0007049,GO:0008150,GO:0008152,GO:0008219,GO:0008233,GO:0008237,GO:0009987,GO:0016265,GO:0016787,GO:0019538,GO:0019835,GO:0022402,GO:0032153,GO:0032155,GO:0032506,GO:0042221,GO:0042493,GO:0042597,GO:0043170,GO:0044238,GO:0044464,GO:0044699,GO:0044763,GO:0050896,GO:0051301,GO:0070011,GO:…		MLDEP1pp,MLDEP2pp	bactNOG[38]	063SB@bactNOG,0B9GT@bproNOG,16PXY@proNOG,COG4942@NOG	NA|NA|NA	M	peptidase
contig_1_pilon_367	1007105.PT7_3327	4.4e-45	185.7	GPMA	GO:0003674,GO:0003824,GO:0004619,GO:0005575,GO:0005622,GO:0005623,GO:0005737,GO:0008150,GO:0008152,GO:0016853,GO:0016866,GO:0016868,GO:0044424,GO:0044464,GO:0046538	K01834	PGM	bactNOG[38]	05DKJ@bactNOG,0B7PI@bproNOG,16R9J@proNOG,COG0588@NOG	NA|NA|NA	G	Catalyzes the interconversion of 2-phosphoglycerate and 3-phosphoglycerate (By similarity)
contig_1_pilon_369	1003200.AXXA_08418	3.3e-34	150.6					bactNOG[38]	07YZP@bactNOG,0BE1E@bproNOG,17GCD@proNOG,COG0607@NOG	NA|NA|NA	P	Rhodanese domain protein
contig_1_pilon_370	1007105.PT7_3323	1.8e-61	240.7	SECB	GO:0005575,GO:0005622,GO:0005623,GO:0005737,GO:0006605,GO:0006810,GO:0006886,GO:0008104,GO:0008150,GO:0009306,GO:0009987,GO:0015031,GO:0032940,GO:0033036,GO:0034613,GO:0043952,GO:0044424,GO:0044464,GO:0044699,GO:0044763,GO:0044765,GO:0045184,GO:0046903,GO:0046907,GO:0051179,GO:0051234,GO:0051641,GO:0051649,GO:0055085,GO:0070727,GO:0071702,GO:0071806	K03071		bactNOG[38]	05IX2@bactNOG,0BCP4@bproNOG,175GA@proNOG,COG1952@NOG	NA|NA|NA	U	One of the proteins required for the normal export of preproteins out of the cell cytoplasm. It is a molecular chaperone that binds to a subset of precursor proteins, maintaining them in a translocation-competent state. It also specifically binds to its receptor SecA (By similarity)
contig_1_pilon_371	1007105.PT7_3322	2.2e-109	401	GPSA	GO:0003674,GO:0003824,GO:0004367,GO:0005575,GO:0005622,GO:0005623,GO:0005737,GO:0006072,GO:0006629,GO:0006644,GO:0006650,GO:0006793,GO:0006796,GO:0008150,GO:0008152,GO:0008610,GO:0008654,GO:0009058,GO:0009987,GO:0016491,GO:0016614,GO:0016616,GO:0019637,GO:0044237,GO:0044238,GO:0044249,GO:0044255,GO:0044424,GO:0044464,GO:0044710,GO:0045017,GO:0046474,GO:0046486,GO:0047952,GO:0052646,GO:0055114,GO:…	K00057	G3PD1,G3PD2,G3PD2_1	bactNOG[38]	05CSF@bactNOG,16QXB@proNOG,COG0240@NOG	NA|NA|NA	C	(NAD(P)H-dependent glycerol-3-phosphate dehydrogenase)
contig_1_pilon_372	1007105.PT7_3321	4.7e-122	443					bactNOG[38]	06KJN@bactNOG,0BHUE@bproNOG,17WMY@proNOG,COG3181@NOG	NA|NA|NA	S	extra-cytoplasmic solute receptor family protein
contig_1_pilon_373	1007105.PT7_2556	4e-63	246.1	TRML	GO:0000154,GO:0001510,GO:0002128,GO:0002130,GO:0002131,GO:0002132,GO:0003674,GO:0003824,GO:0005575,GO:0005622,GO:0005623,GO:0005737,GO:0006139,GO:0006364,GO:0006396,GO:0006399,GO:0006400,GO:0006725,GO:0006807,GO:0008033,GO:0008150,GO:0008152,GO:0008168,GO:0008173,GO:0008175,GO:0008649,GO:0008757,GO:0009451,GO:0009987,GO:0010467,GO:0016070,GO:0016072,GO:0016300,GO:0016427,GO:0016740,GO:0016741,GO:…	K00566,K03216		bactNOG[38]	08UIQ@bactNOG,0BC1M@bproNOG,179ME@proNOG,COG0219@NOG	NA|NA|NA	J	Methylates the ribose at the nucleotide 34 wobble position in the two leucyl isoacceptors tRNA(Leu)(CmAA) and tRNA(Leu)(cmnm5UmAA). Catalyzes the methyl transfer from S- adenosyl-L-methionine to the 2'-OH of the wobble nucleotide (By similarity)
contig_1_pilon_374	340100.Bpet4703	5.2e-33	146.7	COMF		K00764,K02242		bactNOG[38]	05MJ2@bactNOG,0BD97@bproNOG,17GHG@proNOG,COG1040@NOG	NA|NA|NA	S	Competence protein
contig_1_pilon_375	1007105.PT7_2558	4.5e-81	306.2	BIOC		K02169		bactNOG[38]	06T9E@bactNOG,0B9F9@bproNOG,1717X@proNOG,COG0500@NOG	NA|NA|NA	H	Converts the free carboxyl group of a malonyl-thioester to its methyl ester by transfer of a methyl group from S-adenosyl- L-methionine (SAM). It allows to synthesize pimeloyl-ACP via the fatty acid synthetic pathway (By similarity)
contig_1_pilon_376	1007105.PT7_2558	2.3e-24	116.7	BIOC		K02169		bactNOG[38]	06T9E@bactNOG,0B9F9@bproNOG,1717X@proNOG,COG0500@NOG	NA|NA|NA	H	Converts the free carboxyl group of a malonyl-thioester to its methyl ester by transfer of a methyl group from S-adenosyl- L-methionine (SAM). It allows to synthesize pimeloyl-ACP via the fatty acid synthetic pathway (By similarity)
contig_1_pilon_377	290398.Csal_2678	4e-128	464.2	IRGA	GO:0005575,GO:0005623,GO:0009279,GO:0016020,GO:0019867,GO:0030312,GO:0030313,GO:0031975,GO:0044462,GO:0044464,GO:0071944	K02014,K16089,K16092		bactNOG[38]	05D05@bactNOG,0QIYZ@gproNOG,16QBU@proNOG,COG4771@NOG	NA|NA|NA	P	receptor
contig_1_pilon_378	768066.HELO_1575	6.7e-38	162.9	QSEB	GO:0000156,GO:0000160,GO:0003674,GO:0004871,GO:0005575,GO:0005622,GO:0005623,GO:0005737,GO:0007154,GO:0007165,GO:0008150,GO:0009987,GO:0023052,GO:0035556,GO:0044424,GO:0044464,GO:0044699,GO:0044700,GO:0044763,GO:0050789,GO:0050794,GO:0050896,GO:0051716,GO:0060089,GO:0065007	K02483,K07657,K07658,K07665,K07666,K14983		bactNOG[38]	05XJC@bactNOG,0QKZQ@gproNOG,11FPD@NOG,16Q9S@proNOG	NA|NA|NA	T	regulatoR
contig_1_pilon_379	347834.RHE_CH02576	4.7e-32	144.4			K02484		bactNOG[38]	01WA4@aproNOG,0679S@bactNOG,0XRP5@NOG,16SMD@proNOG	NA|NA|NA	T	Histidine kinase
contig_1_pilon_380	220664.PFL_4508	7.1e-55	218.8	RIBH2		K00794		bactNOG[38]	0908U@bactNOG,17DDX@proNOG,COG0054@NOG	NA|NA|NA	H	Catalyzes the formation of 6,7-dimethyl-8- ribityllumazine by condensation of 5-amino-6-(D- ribitylamino)uracil with 3,4-dihydroxy-2-butanone 4-phosphate. This is the penultimate step in the biosynthesis of riboflavin (By similarity)
contig_1_pilon_381	1007105.PT7_2559	1.3e-89	334.7	NTRX				bactNOG[38]	07RC9@bactNOG,0B7GA@bproNOG,16UPW@proNOG,COG2204@NOG	NA|NA|NA	T	Transcriptional regulator, Fis family
contig_1_pilon_382	1007105.PT7_2560	1.3e-300	1037.3	NTRY	GO:0000155,GO:0000160,GO:0003674,GO:0003824,GO:0004672,GO:0004673,GO:0004871,GO:0004872,GO:0005575,GO:0005623,GO:0005886,GO:0006464,GO:0006468,GO:0006793,GO:0006796,GO:0006808,GO:0007154,GO:0007165,GO:0008150,GO:0008152,GO:0009987,GO:0016020,GO:0016301,GO:0016310,GO:0016740,GO:0016772,GO:0016773,GO:0016775,GO:0019538,GO:0023014,GO:0023052,GO:0036211,GO:0038023,GO:0043170,GO:0043412,GO:0044237,GO:…	K11383,K13598		bactNOG[38]	05ES5@bactNOG,0B85Q@bproNOG,16R7G@proNOG,COG5000@NOG	NA|NA|NA	T	Signal transduction histidine kinase
contig_1_pilon_383	1007105.PT7_2561	5.2e-37	158.7	BMUL_3119				bactNOG[38]	08VD5@bactNOG,0BCQ0@bproNOG,11KFK@NOG,17ADF@proNOG	NA|NA|NA	S	Proline rich signal peptide protein
contig_1_pilon_384	1007105.PT7_2561	1.9e-17	93.6	BMUL_3119				bactNOG[38]	08VD5@bactNOG,0BCQ0@bproNOG,11KFK@NOG,17ADF@proNOG	NA|NA|NA	S	Proline rich signal peptide protein
contig_1_pilon_385	1007105.PT7_2562	7.5e-150	535.8	RSMB	GO:0000154,GO:0001510,GO:0003674,GO:0003824,GO:0005575,GO:0005622,GO:0005623,GO:0005737,GO:0006139,GO:0006364,GO:0006396,GO:0006725,GO:0006807,GO:0008150,GO:0008152,GO:0008168,GO:0008169,GO:0008173,GO:0008649,GO:0008757,GO:0009383,GO:0009451,GO:0009987,GO:0010467,GO:0016070,GO:0016072,GO:0016434,GO:0016740,GO:0016741,GO:0022613,GO:0031167,GO:0032259,GO:0034470,GO:0034641,GO:0034660,GO:0042254,GO:…	K03500		bactNOG[38]	05CYJ@bactNOG,0B7I7@bproNOG,16PJK@proNOG,COG0144@NOG	NA|NA|NA	J	SUN protein
contig_1_pilon_386	1007105.PT7_2563	3.5e-139	499.6	RIMO	GO:0003674,GO:0003824,GO:0005488,GO:0005575,GO:0005622,GO:0005623,GO:0005737,GO:0006464,GO:0008150,GO:0008152,GO:0009987,GO:0016740,GO:0016782,GO:0018193,GO:0018197,GO:0018198,GO:0018339,GO:0019538,GO:0035596,GO:0035599,GO:0036211,GO:0043170,GO:0043412,GO:0044237,GO:0044238,GO:0044260,GO:0044267,GO:0044424,GO:0044464,GO:0050497,GO:0051536,GO:0051539,GO:0051540,GO:0071704	K06168,K14441,K18707		bactNOG[38]	05CBM@bactNOG,0B7G6@bproNOG,16PD1@proNOG,COG0621@NOG	NA|NA|NA	J	Catalyzes the methylthiolation of an aspartic acid residue of ribosomal protein S12 (By similarity)
contig_1_pilon_387	257313.BP0545	3.4e-58	229.6	RIMO	GO:0003674,GO:0003824,GO:0005488,GO:0005575,GO:0005622,GO:0005623,GO:0005737,GO:0006464,GO:0008150,GO:0008152,GO:0009987,GO:0016740,GO:0016782,GO:0018193,GO:0018197,GO:0018198,GO:0018339,GO:0019538,GO:0035596,GO:0035599,GO:0036211,GO:0043170,GO:0043412,GO:0044237,GO:0044238,GO:0044260,GO:0044267,GO:0044424,GO:0044464,GO:0050497,GO:0051536,GO:0051539,GO:0051540,GO:0071704	K06168,K14441,K18707		bactNOG[38]	05CBM@bactNOG,0B7G6@bproNOG,16PD1@proNOG,COG0621@NOG	NA|NA|NA	J	Catalyzes the methylthiolation of an aspartic acid residue of ribosomal protein S12 (By similarity)
contig_1_pilon_388	264462.Bd1676	1.1e-22	113.2	CGMA	GO:0000271,GO:0003674,GO:0003824,GO:0005575,GO:0005623,GO:0005886,GO:0005975,GO:0005976,GO:0006629,GO:0008150,GO:0008152,GO:0008610,GO:0008653,GO:0009058,GO:0009059,GO:0009103,GO:0009244,GO:0009311,GO:0009312,GO:0009987,GO:0016020,GO:0016051,GO:0016740,GO:0033692,GO:0034637,GO:0034645,GO:0043170,GO:0044237,GO:0044238,GO:0044249,GO:0044255,GO:0044260,GO:0044262,GO:0044264,GO:0044464,GO:0044710,GO:…	K01138		bactNOG[38]	07T7U@bactNOG,0GIF5@delNOG,0HJ95@dproNOG,16SP4@proNOG,COG1368@NOG	NA|NA|NA	M	Sulfatase
contig_1_pilon_390	267608.RSc1133	4.3e-66	256.1	BMUL_1171				bactNOG[38]	08Z0R@bactNOG,0BBKT@bproNOG,179PA@proNOG,COG0663@NOG	NA|NA|NA	S	transferase, hexapeptide
contig_1_pilon_391	402626.Rpic_1881	5.2e-97	359.4	MAIA	GO:0003674,GO:0003824,GO:0006461,GO:0008150,GO:0008152,GO:0016043,GO:0016853,GO:0016859,GO:0022607,GO:0043933,GO:0044085,GO:0050076,GO:0051259,GO:0051260,GO:0051262,GO:0051289,GO:0065003,GO:0070271,GO:0071822,GO:0071840	K01799		bactNOG[38]	05RE0@bactNOG,COG3473@NOG	NA|NA|NA	Q	Asp Glu hydantoin racemase
contig_1_pilon_392	402626.Rpic_1883	1.8e-72	278.1					bactNOG[38]	05DZI@bactNOG,0B96U@bproNOG,0XQGJ@NOG,16PCI@proNOG	NA|NA|NA	K	LysR family Transcriptional regulator
contig_1_pilon_393	340100.Bpet2635	1.5e-94	351.3	HPCH		K01630,K02510	4H2KPILY,DHEDAA	bactNOG[38]	05CNV@bactNOG,0B9PR@bproNOG,16Q49@proNOG,COG3836@NOG	NA|NA|NA	Q	2,4-dihydroxyhept-2-ene-1,7-dioic acid aldolase EC
contig_1_pilon_394	1003200.AXXA_20833	7.6e-85	318.9	TAUB		K02049,K15555		bactNOG[38]	05D7T@bactNOG,0BCMV@bproNOG,16PZ1@proNOG,COG1116@NOG	NA|NA|NA	P	ABC, transporter
contig_1_pilon_395	1003200.AXXA_20838	1.7e-101	374.4		GO:0005575,GO:0016020	K02050,K15554		bactNOG[38]	07T97@bactNOG,0BIWU@bproNOG,16VVM@proNOG,COG0600@NOG	NA|NA|NA	P	ABC-type nitrate sulfonate bicarbonate transport system, permease component
contig_1_pilon_396	1003200.AXXA_20843	2.5e-105	387.5			K02051		bactNOG[38]	07VYU@bactNOG,0BQCC@bproNOG,175YB@proNOG,COG0715@NOG	NA|NA|NA	P	NMT1/THI5 like
contig_1_pilon_397	264732.Moth_0664	3.3e-25	119.8			K16699		bactNOG[38]	07EF8@bactNOG,0ESKX@cloNOG,0NFMN@firmNOG,0XSMN@NOG	NA|NA|NA	M	glycosyl transferase group 1
contig_1_pilon_398	572477.Alvin_2142	4.3e-73	281.2					bactNOG[38]	07X53@bactNOG,11DWA@NOG,177DY@proNOG	NA|NA|NA	M	Inherit from bactNOG: glycosyl transferase
contig_1_pilon_399	266779.Meso_3694	2.4e-115	421	TAGH	GO:0005575,GO:0005623,GO:0005886,GO:0016020,GO:0044464,GO:0071944	K09689,K09691,K09693		bactNOG[38]	01WEZ@aproNOG,05EY8@bactNOG,16R0E@proNOG,COG1134@NOG	NA|NA|NA	G, M	ABC transporter
contig_1_pilon_400	335283.Neut_0146	1.2e-72	278.5	WZM	GO:0005575,GO:0005623,GO:0005886,GO:0016020,GO:0044464,GO:0071944	K01992,K09690		bactNOG[38]	05MFV@bactNOG,0B8PK@bproNOG,16TNN@proNOG,COG1682@NOG	NA|NA|NA	V	Abc-2 type transporter
contig_1_pilon_401	264732.Moth_0664	2.2e-87	327.8			K16699		bactNOG[38]	07EF8@bactNOG,0ESKX@cloNOG,0NFMN@firmNOG,0XSMN@NOG	NA|NA|NA	M	glycosyl transferase group 1
contig_1_pilon_402	675814.VIC_002502	1.4e-51	207.6	WECB	GO:0000271,GO:0003674,GO:0003824,GO:0005575,GO:0005622,GO:0005623,GO:0005737,GO:0005975,GO:0005976,GO:0006629,GO:0008150,GO:0008152,GO:0008610,GO:0008653,GO:0008761,GO:0009058,GO:0009059,GO:0009103,GO:0009243,GO:0009987,GO:0016051,GO:0016853,GO:0016854,GO:0016857,GO:0033692,GO:0034637,GO:0034645,GO:0043170,GO:0044237,GO:0044238,GO:0044249,GO:0044255,GO:0044260,GO:0044262,GO:0044264,GO:0044424,GO:…	K01791,K08068,K13019	UAG2E	bactNOG[38]	05EAG@bactNOG,0QJ6K@gproNOG,16QA3@proNOG,COG0381@NOG	NA|NA|NA	M	UDP-N-acetylglucosamine 2-epimerase
contig_1_pilon_403	746360.PFWH6_1620	1.2e-75	288.1	WECB	GO:0000271,GO:0003674,GO:0003824,GO:0005575,GO:0005622,GO:0005623,GO:0005737,GO:0005975,GO:0005976,GO:0006629,GO:0008150,GO:0008152,GO:0008610,GO:0008653,GO:0008761,GO:0009058,GO:0009059,GO:0009103,GO:0009243,GO:0009987,GO:0016051,GO:0016853,GO:0016854,GO:0016857,GO:0033692,GO:0034637,GO:0034645,GO:0043170,GO:0044237,GO:0044238,GO:0044249,GO:0044255,GO:0044260,GO:0044262,GO:0044264,GO:0044424,GO:…	K01791,K08068,K13019	UAG2E	bactNOG[38]	05EAG@bactNOG,0QJ6K@gproNOG,16QA3@proNOG,COG0381@NOG	NA|NA|NA	M	UDP-N-acetylglucosamine 2-epimerase
contig_1_pilon_404	682634.SOD_b05300	3.4e-56	223.8	WBDN				bactNOG[38]	05K64@bactNOG,0QU2E@gproNOG,17JWM@proNOG,COG0463@NOG	NA|NA|NA	M	glycosyl transferase family
contig_1_pilon_405	159087.Daro_1273	1.3e-29	135.6			K07011		bactNOG[38]	05F3Q@bactNOG,0BFPR@bproNOG,16Q5U@proNOG,COG1216@NOG	NA|NA|NA	M	glycosyl transferase, family 2
contig_1_pilon_406	591023.AM202_0158	1.1e-88	332.4	RFBP				bactNOG[38]	05D3Q@bactNOG,0QJ6E@gproNOG,16Q7W@proNOG,COG2148@NOG	NA|NA|NA	M	transferase
contig_1_pilon_407	1007105.PT7_3159	5.7e-48	197.2	RFAL	GO:0005575,GO:0005623,GO:0005886,GO:0016020,GO:0044464,GO:0071944	K02847		bactNOG[38]	05PF3@bactNOG,0BEW8@bproNOG,179X1@proNOG,COG3307@NOG	NA|NA|NA	M	O-antigen
contig_1_pilon_408	198214.SF2100	2.7e-46	191	RFBE	GO:0005575,GO:0005623,GO:0005886,GO:0016020,GO:0044464,GO:0071944			bactNOG[38]	08MX3@bactNOG,0QRJ7@gproNOG,10SW9@NOG,16S3Z@proNOG	NA|NA|NA	M	Polysaccharide biosynthesis protein
contig_1_pilon_409	198214.SF2100	4.2e-21	106.3	RFBE	GO:0005575,GO:0005623,GO:0005886,GO:0016020,GO:0044464,GO:0071944			bactNOG[38]	08MX3@bactNOG,0QRJ7@gproNOG,10SW9@NOG,16S3Z@proNOG	NA|NA|NA	M	Polysaccharide biosynthesis protein
contig_1_pilon_410	743720.Psefu_4059	1.2e-86	324.7	RFBB	GO:0000271,GO:0003674,GO:0003824,GO:0005975,GO:0005976,GO:0006629,GO:0008150,GO:0008152,GO:0008460,GO:0008610,GO:0008653,GO:0009058,GO:0009059,GO:0009103,GO:0009987,GO:0016051,GO:0016829,GO:0016835,GO:0016836,GO:0033692,GO:0034637,GO:0034645,GO:0043170,GO:0044237,GO:0044238,GO:0044249,GO:0044255,GO:0044260,GO:0044262,GO:0044264,GO:0044710,GO:0044723,GO:0045226,GO:0046379,GO:0071704,GO:1901135,GO:…	K01710		bactNOG[38]	05C1B@bactNOG,0QJ0A@gproNOG,16QWB@proNOG,COG1088@NOG	NA|NA|NA	M	dtdp-glucose 4,6-dehydratase
contig_1_pilon_411	1114970.PSF113_0309	2.5e-62	243.4	RFBB	GO:0000271,GO:0003674,GO:0003824,GO:0005975,GO:0005976,GO:0006629,GO:0008150,GO:0008152,GO:0008460,GO:0008610,GO:0008653,GO:0009058,GO:0009059,GO:0009103,GO:0009987,GO:0016051,GO:0016829,GO:0016835,GO:0016836,GO:0033692,GO:0034637,GO:0034645,GO:0043170,GO:0044237,GO:0044238,GO:0044249,GO:0044255,GO:0044260,GO:0044262,GO:0044264,GO:0044710,GO:0044723,GO:0045226,GO:0046379,GO:0071704,GO:1901135,GO:…	K01710		bactNOG[38]	05C1B@bactNOG,0QJ0A@gproNOG,16QWB@proNOG,COG1088@NOG	NA|NA|NA	M	dtdp-glucose 4,6-dehydratase
contig_1_pilon_412	85643.Tmz1t_3810	1.5e-49	200.7	RFBA	GO:0000271,GO:0000287,GO:0003674,GO:0003824,GO:0005488,GO:0005575,GO:0005618,GO:0005623,GO:0005886,GO:0005975,GO:0005976,GO:0005996,GO:0006006,GO:0006139,GO:0006220,GO:0006725,GO:0006753,GO:0006793,GO:0006796,GO:0006807,GO:0008150,GO:0008152,GO:0008879,GO:0009058,GO:0009059,GO:0009117,GO:0009141,GO:0009147,GO:0009165,GO:0009200,GO:0009211,GO:0009219,GO:0009225,GO:0009226,GO:0009262,GO:0009394,GO:…	K00973	G1PTT	bactNOG[38]	07QPT@bactNOG,0B7EY@bproNOG,16PMX@proNOG,COG1209@NOG	NA|NA|NA	M	Catalyzes the formation of dTDP-glucose, from dTTP and glucose 1-phosphate, as well as its pyrophosphorolysis (By similarity)
contig_1_pilon_413	85643.Tmz1t_3810	6.3e-73	278.9	RFBA	GO:0000271,GO:0000287,GO:0003674,GO:0003824,GO:0005488,GO:0005575,GO:0005618,GO:0005623,GO:0005886,GO:0005975,GO:0005976,GO:0005996,GO:0006006,GO:0006139,GO:0006220,GO:0006725,GO:0006753,GO:0006793,GO:0006796,GO:0006807,GO:0008150,GO:0008152,GO:0008879,GO:0009058,GO:0009059,GO:0009117,GO:0009141,GO:0009147,GO:0009165,GO:0009200,GO:0009211,GO:0009219,GO:0009225,GO:0009226,GO:0009262,GO:0009394,GO:…	K00973	G1PTT	bactNOG[38]	07QPT@bactNOG,0B7EY@bproNOG,16PMX@proNOG,COG1209@NOG	NA|NA|NA	M	Catalyzes the formation of dTDP-glucose, from dTTP and glucose 1-phosphate, as well as its pyrophosphorolysis (By similarity)
contig_1_pilon_414	266779.Meso_3699	3.5e-30	136.7					bactNOG[38]	07U1R@bactNOG,1896Y@proNOG,COG0438@NOG	NA|NA|NA	M	Inherit from bactNOG: group 1 glycosyl transferase
contig_1_pilon_415	688245.CtCNB1_4214	3.7e-08	63.5					bactNOG[38]	07U1R@bactNOG,1896Y@proNOG,COG0438@NOG	NA|NA|NA	M	Inherit from bactNOG: group 1 glycosyl transferase
contig_1_pilon_416	85643.Tmz1t_3811	1.6e-70	271.2	RFBC	GO:0000271,GO:0003674,GO:0003824,GO:0005975,GO:0005976,GO:0006629,GO:0008150,GO:0008152,GO:0008610,GO:0008653,GO:0008830,GO:0009058,GO:0009059,GO:0009103,GO:0009987,GO:0016051,GO:0016853,GO:0016854,GO:0016857,GO:0033692,GO:0034637,GO:0034645,GO:0043170,GO:0044237,GO:0044238,GO:0044249,GO:0044255,GO:0044260,GO:0044262,GO:0044264,GO:0044710,GO:0044723,GO:0045226,GO:0046379,GO:0071704,GO:1901135,GO:…	K01790	TDPDRE	bactNOG[38]	08URP@bactNOG,0B7ZX@bproNOG,177R7@proNOG,COG1898@NOG	NA|NA|NA	M	DTDP-4-dehydrorhamnose 3,5-epimerase
contig_1_pilon_417	561231.Pecwa_3018	1.8e-67	261.5	RFBD	GO:0000271,GO:0003674,GO:0003824,GO:0005975,GO:0005976,GO:0006139,GO:0006725,GO:0006753,GO:0006793,GO:0006796,GO:0006807,GO:0008150,GO:0008152,GO:0008831,GO:0009058,GO:0009059,GO:0009117,GO:0009165,GO:0009225,GO:0009226,GO:0009987,GO:0016051,GO:0016491,GO:0016614,GO:0016616,GO:0018130,GO:0019305,GO:0019438,GO:0019637,GO:0033692,GO:0034637,GO:0034641,GO:0034645,GO:0034654,GO:0043170,GO:0044237,GO:…	K00067,K01790	TDPDRR	bactNOG[38]	05DBZ@bactNOG,0QIRH@gproNOG,16QVW@proNOG,COG1091@NOG	NA|NA|NA	M	dTDP-4-dehydrorhamnose reductase
contig_1_pilon_418	1007105.PT7_2432	1.1e-56	224.6	ATPC	GO:0003674,GO:0003824,GO:0005215,GO:0005575,GO:0005622,GO:0005623,GO:0005886,GO:0006139,GO:0006152,GO:0006163,GO:0006164,GO:0006195,GO:0006200,GO:0006725,GO:0006753,GO:0006754,GO:0006793,GO:0006796,GO:0006807,GO:0006810,GO:0006811,GO:0006812,GO:0006818,GO:0008150,GO:0008152,GO:0008324,GO:0009056,GO:0009058,GO:0009116,GO:0009117,GO:0009119,GO:0009123,GO:0009124,GO:0009125,GO:0009126,GO:0009127,GO:…	K02114	ATPS4r,ATPS4rpp	bactNOG[38]	05KNM@bactNOG,0BCKG@bproNOG,17C3H@proNOG,COG0355@NOG	NA|NA|NA	C	Produces ATP from ADP in the presence of a proton gradient across the membrane (By similarity)
contig_1_pilon_419	1007105.PT7_2433	1e-222	777.7	ATPD	GO:0003674,GO:0003824,GO:0005215,GO:0005575,GO:0005576,GO:0005618,GO:0005622,GO:0005623,GO:0005737,GO:0005829,GO:0005886,GO:0006139,GO:0006152,GO:0006163,GO:0006164,GO:0006195,GO:0006200,GO:0006725,GO:0006753,GO:0006754,GO:0006793,GO:0006796,GO:0006807,GO:0006810,GO:0006811,GO:0006812,GO:0006818,GO:0008150,GO:0008152,GO:0008324,GO:0009056,GO:0009058,GO:0009116,GO:0009117,GO:0009119,GO:0009123,GO:…	K02112	ATPS1,ATPS10rpp,ATPS4r,ATPS4rpp,ATPS4rpp_1	bactNOG[38]	05C4J@bactNOG,0B8DD@bproNOG,16PQK@proNOG,COG0055@NOG	NA|NA|NA	C	Produces ATP from ADP in the presence of a proton gradient across the membrane. The catalytic sites are hosted primarily by the beta subunits (By similarity)
contig_1_pilon_420	257313.BP3288	6.4e-16	87.8	ATPD	GO:0003674,GO:0003824,GO:0005215,GO:0005575,GO:0005576,GO:0005618,GO:0005622,GO:0005623,GO:0005737,GO:0005829,GO:0005886,GO:0006139,GO:0006152,GO:0006163,GO:0006164,GO:0006195,GO:0006200,GO:0006725,GO:0006753,GO:0006754,GO:0006793,GO:0006796,GO:0006807,GO:0006810,GO:0006811,GO:0006812,GO:0006818,GO:0008150,GO:0008152,GO:0008324,GO:0009056,GO:0009058,GO:0009116,GO:0009117,GO:0009119,GO:0009123,GO:…	K02112	ATPS1,ATPS10rpp,ATPS4r,ATPS4rpp,ATPS4rpp_1	bactNOG[38]	05C4J@bactNOG,0B8DD@bproNOG,16PQK@proNOG,COG0055@NOG	NA|NA|NA	C	Produces ATP from ADP in the presence of a proton gradient across the membrane. The catalytic sites are hosted primarily by the beta subunits (By similarity)
contig_1_pilon_421	1007105.PT7_2434	2.1e-137	493.8	ATPG	GO:0003674,GO:0003824,GO:0005215,GO:0005575,GO:0005618,GO:0005622,GO:0005623,GO:0005737,GO:0005886,GO:0006139,GO:0006152,GO:0006163,GO:0006164,GO:0006195,GO:0006200,GO:0006725,GO:0006753,GO:0006754,GO:0006793,GO:0006796,GO:0006807,GO:0006810,GO:0006811,GO:0006812,GO:0006818,GO:0008150,GO:0008152,GO:0008324,GO:0009056,GO:0009058,GO:0009116,GO:0009117,GO:0009119,GO:0009123,GO:0009124,GO:0009125,GO:…	K02115	ATPS1,ATPS10rpp,ATPS4r,ATPS4rpp,ATPS4rpp_1	bactNOG[38]	05J80@bactNOG,0B75U@bproNOG,16RH6@proNOG,COG0224@NOG	NA|NA|NA	C	Produces ATP from ADP in the presence of a proton gradient across the membrane. The gamma chain is believed to be important in regulating ATPase activity and the flow of protons through the CF(0) complex (By similarity)
contig_1_pilon_422	360910.BAV3216	3.8e-264	915.6	ATPA	GO:0003674,GO:0003824,GO:0005215,GO:0005575,GO:0005618,GO:0005622,GO:0005623,GO:0005737,GO:0005886,GO:0006139,GO:0006152,GO:0006163,GO:0006164,GO:0006195,GO:0006200,GO:0006725,GO:0006753,GO:0006754,GO:0006793,GO:0006796,GO:0006807,GO:0006810,GO:0006811,GO:0006812,GO:0006818,GO:0008150,GO:0008152,GO:0008324,GO:0009056,GO:0009058,GO:0009116,GO:0009117,GO:0009119,GO:0009123,GO:0009124,GO:0009125,GO:…	K02111	ATPS1,ATPS10_3,ATPS10rpp,ATPS4r,ATPS4rpp,ATPS4rpp_1	bactNOG[38]	05CDG@bactNOG,0B7ND@bproNOG,16RGH@proNOG,COG0056@NOG	NA|NA|NA	C	Produces ATP from ADP in the presence of a proton gradient across the membrane. The alpha chain is a regulatory subunit (By similarity)
contig_1_pilon_423	1003200.AXXA_12522	1.9e-43	180.6	ATPH	GO:0003674,GO:0003824,GO:0005215,GO:0005575,GO:0005622,GO:0005623,GO:0005886,GO:0006139,GO:0006152,GO:0006163,GO:0006164,GO:0006195,GO:0006200,GO:0006725,GO:0006753,GO:0006754,GO:0006793,GO:0006796,GO:0006807,GO:0006810,GO:0006811,GO:0006812,GO:0006818,GO:0008150,GO:0008152,GO:0008324,GO:0009056,GO:0009058,GO:0009116,GO:0009117,GO:0009119,GO:0009123,GO:0009124,GO:0009125,GO:0009126,GO:0009127,GO:…	K02113	ATPS4r,ATPS4rpp	bactNOG[38]	07S15@bactNOG,0BBYK@bproNOG,16RQM@proNOG,COG0712@NOG	NA|NA|NA	C	F(1)F(0) ATP synthase produces ATP from ADP in the presence of a proton or sodium gradient. F-type ATPases consist of two structural domains, F(1) containing the extramembraneous catalytic core and F(0) containing the membrane proton channel, linked together by a central stalk and a peripheral stalk. During catalysis, ATP synthesis in the catalytic domain of F(1) is coupled via a rotary mechanism…
contig_1_pilon_424	340100.Bpet0338	2.4e-60	236.9	ATPF	GO:0003674,GO:0003824,GO:0005215,GO:0005575,GO:0005622,GO:0005623,GO:0005886,GO:0006139,GO:0006152,GO:0006163,GO:0006164,GO:0006195,GO:0006200,GO:0006725,GO:0006753,GO:0006754,GO:0006793,GO:0006796,GO:0006807,GO:0006810,GO:0006811,GO:0006812,GO:0006818,GO:0008150,GO:0008152,GO:0008324,GO:0009056,GO:0009058,GO:0009116,GO:0009117,GO:0009119,GO:0009123,GO:0009124,GO:0009125,GO:0009126,GO:0009127,GO:…	K02109	ATPS4r,ATPS4rpp	bactNOG[38]	07Z6K@bactNOG,0BCQA@bproNOG,17CGT@proNOG,COG0711@NOG	NA|NA|NA	C	F(1)F(0) ATP synthase produces ATP from ADP in the presence of a proton or sodium gradient. F-type ATPases consist of two structural domains, F(1) containing the extramembraneous catalytic core and F(0) containing the membrane proton channel, linked together by a central stalk and a peripheral stalk. During catalysis, ATP synthesis in the catalytic domain of F(1) is coupled via a rotary mechanism…
contig_1_pilon_425	1007105.PT7_2439	2.4e-32	142.9	ATPE	GO:0003674,GO:0003824,GO:0005215,GO:0005575,GO:0005622,GO:0005623,GO:0005886,GO:0006139,GO:0006152,GO:0006163,GO:0006164,GO:0006195,GO:0006200,GO:0006725,GO:0006753,GO:0006754,GO:0006793,GO:0006796,GO:0006807,GO:0006810,GO:0006811,GO:0006812,GO:0006818,GO:0008150,GO:0008152,GO:0008324,GO:0009056,GO:0009058,GO:0009116,GO:0009117,GO:0009119,GO:0009123,GO:0009124,GO:0009125,GO:0009126,GO:0009127,GO:…	K02110	ATPS4r,ATPS4rpp	bactNOG[38]	05KY6@bactNOG,0BEMK@bproNOG,17FJD@proNOG,COG0636@NOG	NA|NA|NA	C	atp synthase
contig_1_pilon_426	1007105.PT7_2440	1.1e-103	381.3	ATPB	GO:0005575,GO:0005623,GO:0005886,GO:0005887,GO:0016020,GO:0016021,GO:0031224,GO:0031226,GO:0044425,GO:0044459,GO:0044464,GO:0071944	K02108	ATPS1,ATPS4r	bactNOG[38]	07RAZ@bactNOG,0B7WS@bproNOG,16UMU@proNOG,COG0356@NOG	NA|NA|NA	C	it plays a direct role in the translocation of protons across the membrane (By similarity)
contig_1_pilon_427	340100.Bpet0336	1.6e-17	93.6	ATPB	GO:0005575,GO:0005623,GO:0005886,GO:0005887,GO:0016020,GO:0016021,GO:0031224,GO:0031226,GO:0044425,GO:0044459,GO:0044464,GO:0071944	K02108	ATPS1,ATPS4r	bactNOG[38]	07RAZ@bactNOG,0B7WS@bproNOG,16UMU@proNOG,COG0356@NOG	NA|NA|NA	C	it plays a direct role in the translocation of protons across the membrane (By similarity)
contig_1_pilon_429	1007105.PT7_2442	2.9e-111	406.8	PAAF		K01692,K01715,K07534	ECOAH1,ECOAH2,ECOAH3,ECOAH4,ECOAH5,ECOAH6,ECOAH7	bactNOG[38]	05E39@bactNOG,16SWF@proNOG,COG1024@NOG	NA|NA|NA	I	Enoyl-CoA hydratase
contig_1_pilon_430	762376.AXYL_00366	5e-225	785.8	BMUL_2867				bactNOG[38]	05DFV@bactNOG,0B7ZW@bproNOG,16RYD@proNOG,COG3975@NOG	NA|NA|NA	S	Peptidase M61
contig_1_pilon_431	1007105.PT7_2445	1.2e-32	144.4	FOLB		K01633		bactNOG[38]	06BM3@bactNOG,0BFRW@bproNOG,17RYU@proNOG,COG1539@NOG	NA|NA|NA	H	dihydroneopterin aldolase
contig_1_pilon_432	1007105.PT7_2446	1.2e-128	464.9	TTCA	GO:0005575,GO:0005622,GO:0005623,GO:0005737,GO:0006139,GO:0006396,GO:0006399,GO:0006400,GO:0006725,GO:0006807,GO:0008033,GO:0008150,GO:0008152,GO:0009451,GO:0009987,GO:0010467,GO:0016070,GO:0034470,GO:0034641,GO:0034660,GO:0043170,GO:0043412,GO:0044237,GO:0044238,GO:0044260,GO:0044424,GO:0044464,GO:0046483,GO:0071704,GO:0090304,GO:1901360	K14058		bactNOG[38]	05CB3@bactNOG,0B7QR@bproNOG,16Q1M@proNOG,COG0037@NOG	NA|NA|NA	D	Required for the thiolation of cytidine in position 32 of tRNA, to form 2-thiocytidine (s(2)C32) (By similarity)
contig_1_pilon_433	257313.BP0681	3.6e-82	309.7	UBIX		K03186		bactNOG[38]	08UMA@bactNOG,0B90I@bproNOG,16PFE@proNOG,COG0163@NOG	NA|NA|NA	H	3-octaprenyl-4-hydroxybenzoate carboxy-lyase
contig_1_pilon_434	1007105.PT7_2449	3.5e-42	176	GRXD		K07390		bactNOG[38]	05M2J@bactNOG,0BDJ9@bproNOG,17FFM@proNOG,COG0278@NOG	NA|NA|NA	O	Glutaredoxin
contig_1_pilon_435	1007105.PT7_2450	4.7e-86	323.2	PRMC	GO:0003674,GO:0003824,GO:0006412,GO:0006415,GO:0006464,GO:0006479,GO:0008150,GO:0008152,GO:0008168,GO:0008170,GO:0008213,GO:0008276,GO:0008757,GO:0009058,GO:0009059,GO:0009987,GO:0010467,GO:0010468,GO:0016043,GO:0016740,GO:0016741,GO:0018364,GO:0019222,GO:0019538,GO:0022411,GO:0032259,GO:0032984,GO:0034645,GO:0036009,GO:0036211,GO:0040007,GO:0043170,GO:0043241,GO:0043412,GO:0043414,GO:0043624,GO:…	K02493	PPPGO	bactNOG[38]	05EQY@bactNOG,0B7E5@bproNOG,16RMB@proNOG,COG2890@NOG	NA|NA|NA	J	Methylates the class 1 translation termination release factors RF1 PrfA and RF2 PrfB on the glutamine residue of the universally conserved GGQ motif (By similarity)
contig_1_pilon_436	1007105.PT7_2451	2.7e-155	553.5	PRFA	GO:0003674,GO:0003676,GO:0003723,GO:0003747,GO:0005488,GO:0005575,GO:0005622,GO:0005623,GO:0005737,GO:0006412,GO:0006415,GO:0008079,GO:0008135,GO:0008150,GO:0008152,GO:0009058,GO:0009059,GO:0009987,GO:0010467,GO:0016043,GO:0016149,GO:0019538,GO:0022411,GO:0032984,GO:0034645,GO:0040007,GO:0043021,GO:0043022,GO:0043170,GO:0043241,GO:0043624,GO:0043933,GO:0044237,GO:0044238,GO:0044249,GO:0044260,GO:…	K02835		bactNOG[38]	05C8K@bactNOG,0B74E@bproNOG,16PM9@proNOG,COG0216@NOG	NA|NA|NA	J	Peptide chain release factor 1 directs the termination of translation in response to the peptide chain termination codons UAG and UAA (By similarity)
contig_1_pilon_437	1007105.PT7_2452	1.4e-182	644.4	HEMA	GO:0003674,GO:0003824,GO:0006725,GO:0006778,GO:0006779,GO:0006807,GO:0008150,GO:0008152,GO:0008883,GO:0009058,GO:0009987,GO:0016491,GO:0016620,GO:0016903,GO:0018130,GO:0019438,GO:0033013,GO:0033014,GO:0034641,GO:0040007,GO:0044237,GO:0044249,GO:0044271,GO:0044710,GO:0046483,GO:0051186,GO:0051188,GO:0055114,GO:0071704,GO:1901360,GO:1901362,GO:1901564,GO:1901566,GO:1901576	K02492	GLUTRR	bactNOG[38]	05C7E@bactNOG,0B76E@bproNOG,16QC4@proNOG,COG0373@NOG	NA|NA|NA	H	Catalyzes the NADPH-dependent reduction of glutamyl- tRNA(Glu) to glutamate 1-semialdehyde (GSA) (By similarity)
contig_1_pilon_438	688245.CtCNB1_3126	4.1e-50	203			K03088		NOG[107]	COG1595@NOG	NA|NA|NA	K	RNA Polymerase
contig_1_pilon_439	688245.CtCNB1_3125	1e-104	385.6			K07165		bactNOG[38]	08MQ2@bactNOG,0BKNN@bproNOG,175RJ@proNOG,COG3712@NOG	NA|NA|NA	P, T	FecR protein
contig_1_pilon_440	762376.AXYL_05330	4.7e-253	879.4		GO:0005575,GO:0005623,GO:0009279,GO:0016020,GO:0019867,GO:0030312,GO:0030313,GO:0031975,GO:0044462,GO:0044464,GO:0071944	K02014,K16088		bactNOG[38]	05CNM@bactNOG,0B8UH@bproNOG,16R89@proNOG,COG4773@NOG	NA|NA|NA	P	receptor
contig_1_pilon_441	1003200.AXXA_24825	3.3e-23	114			K03088		bactNOG[38]	05WER@bactNOG,0BMM4@bproNOG,17MEK@proNOG,COG1595@NOG	NA|NA|NA	K	ECF subfamily RNA polymerase
contig_1_pilon_442	316058.RPB_3126	0	2503			K15125		NOG[107]	COG3210@NOG	NA|NA|NA	U	filamentous hemagglutinin family outer membrane protein
contig_1_pilon_443	1003200.AXXA_00240	1.8e-49	201.8			K07165		bactNOG[38]	08RTA@bactNOG,0BC6A@bproNOG,178E7@proNOG,COG3712@NOG	NA|NA|NA	P, T	FecR protein
contig_1_pilon_444	269482.Bcep1808_5244	1.5e-24	118.2			K03088		bactNOG[38]	05WER@bactNOG,0BMM4@bproNOG,17MEK@proNOG,COG1595@NOG	NA|NA|NA	K	ECF subfamily RNA polymerase
contig_1_pilon_445	216595.PFLU2412	1.6e-28	132.1					bactNOG[38]	05NEQ@bactNOG,0R6WS@gproNOG,11WIQ@NOG,17H53@proNOG	NA|NA|NA	S	STN
contig_1_pilon_446	1007105.PT7_0262	6e-11	72.8	BMUL_5333				bactNOG[38]	05VDQ@bactNOG,0BFIC@bproNOG,17JWK@proNOG,COG5654@NOG	NA|NA|NA	S	RES
contig_1_pilon_447	1007105.PT7_0260	3.2e-62	244.2	PPIC		K01802,K03769,K03770,K03771		bactNOG[38]	05EIN@bactNOG,0BDRT@bproNOG,17IWG@proNOG,COG0760@NOG	NA|NA|NA	O	Peptidyl-prolyl cis-trans isomerase
contig_1_pilon_448	742159.HMPREF0004_4669	2e-47	194.1					bactNOG[38]	05RP0@bactNOG,0BF51@bproNOG,11ZAT@NOG,17JG5@proNOG	NA|NA|NA
contig_1_pilon_449	1007105.PT7_0258	1.8e-30	137.5					bactNOG[38]	05Q19@bactNOG,0BG0Y@bproNOG,11YC8@NOG,17FEN@proNOG	NA|NA|NA
contig_1_pilon_451	742159.HMPREF0004_4671	4.2e-157	559.7					bactNOG[38]	05F24@bactNOG,0BAHE@bproNOG,0Y6GJ@NOG,173M8@proNOG	NA|NA|NA
contig_1_pilon_452	1007105.PT7_0257	8e-49	198.7					bactNOG[38]	05F24@bactNOG,0BAHE@bproNOG,0Y6GJ@NOG,173M8@proNOG	NA|NA|NA
contig_1_pilon_453	1007105.PT7_0256	2.6e-74	283.9					bactNOG[38]	05XFD@bactNOG,0BHAY@bproNOG,121NC@NOG,17MBD@proNOG	NA|NA|NA	S	Inherit from proNOG: Outer membrane transport energization protein TonB
contig_1_pilon_454	1007105.PT7_0255	3.6e-60	236.1	EXBD2	GO:0005575,GO:0006810,GO:0008150,GO:0016020,GO:0051179,GO:0051234	K03559		bactNOG[38]	090TS@bactNOG,0BEH4@bproNOG,17D8Q@proNOG,COG0848@NOG	NA|NA|NA	P	biopolymer transport protein ExbD TolR
contig_1_pilon_455	1007105.PT7_0254	1.4e-214	751.1	EXBB2	GO:0005575,GO:0006810,GO:0008150,GO:0016020,GO:0051179,GO:0051234	K03561		bactNOG[38]	05NWJ@bactNOG,0B8PP@bproNOG,16TRN@proNOG,COG0811@NOG,COG5306@NOG	NA|NA|NA	U	mota tolq exbb proton channel
contig_1_pilon_456	1007105.PT7_0254	5.2e-25	118.6	EXBB2	GO:0005575,GO:0006810,GO:0008150,GO:0016020,GO:0051179,GO:0051234	K03561		bactNOG[38]	05NWJ@bactNOG,0B8PP@bproNOG,16TRN@proNOG,COG0811@NOG,COG5306@NOG	NA|NA|NA	U	mota tolq exbb proton channel
contig_1_pilon_457	1003200.AXXA_00210	1.4e-171	607.8					bactNOG[38]	06QAX@bactNOG,0BANX@bproNOG,1746B@proNOG,COG2831@NOG	NA|NA|NA	M	hemolysin activation secretion protein
contig_1_pilon_458	1003200.AXXA_00210	1.6e-27	127.1					bactNOG[38]	06QAX@bactNOG,0BANX@bproNOG,1746B@proNOG,COG2831@NOG	NA|NA|NA	M	hemolysin activation secretion protein
contig_1_pilon_459	1007105.PT7_0251	7.5e-17	92					bactNOG[38]	05ZHQ@bactNOG,0BFZQ@bproNOG,127ZT@NOG,17NPZ@proNOG	NA|NA|NA
contig_1_pilon_460	1007105.PT7_0192	2.4e-17	93.6					bactNOG[38]	07V5T@bactNOG,0BCYZ@bproNOG,11PD0@NOG,16YST@proNOG	NA|NA|NA	S	Putative methyltransferase
contig_1_pilon_461	395495.Lcho_2435	1.5e-35	154.5					bactNOG[38]	07V5T@bactNOG,0BCYZ@bproNOG,11PD0@NOG,16YST@proNOG	NA|NA|NA	S	Putative methyltransferase
contig_1_pilon_462	751586.BDIM_29690	6.6e-50	202.6					bactNOG[38]	01Z89@aproNOG,08TKA@bactNOG,11HY4@NOG,17AY5@proNOG	NA|NA|NA	S	Putative RNA methylase family UPF0020
contig_1_pilon_463	762376.AXYL_05382	3.9e-23	112.8	FHUE	GO:0005575,GO:0005623,GO:0009279,GO:0016020,GO:0019867,GO:0030312,GO:0030313,GO:0031975,GO:0044462,GO:0044464,GO:0071944	K16088	CPGNtonex	bactNOG[38]	05CNM@bactNOG,0B8UH@bproNOG,16R89@proNOG,COG4773@NOG	NA|NA|NA	P	receptor
contig_1_pilon_464	398578.Daci_3276	8.2e-193	679.1	FAUA	GO:0005575,GO:0005623,GO:0009279,GO:0016020,GO:0019867,GO:0030312,GO:0030313,GO:0031975,GO:0044462,GO:0044464,GO:0071944	K16088		bactNOG[38]	05CNM@bactNOG,0B8UH@bproNOG,16R89@proNOG,COG4773@NOG	NA|NA|NA	P	receptor
contig_1_pilon_466	762376.AXYL_06212	1.2e-56	225.7			K07165		bactNOG[38]	08YGR@bactNOG,0BCXS@bproNOG,17BUC@proNOG,COG3712@NOG	NA|NA|NA	T	FecR protein
contig_1_pilon_467	762376.AXYL_06213	2.9e-35	153.7			K03088		NOG[107]	COG1595@NOG	NA|NA|NA	K	RNA Polymerase
contig_1_pilon_468	1007105.PT7_2348	3.4e-60	236.5	SODC	GO:0000302,GO:0000303,GO:0003674,GO:0003824,GO:0004784,GO:0005488,GO:0005507,GO:0005575,GO:0005623,GO:0006801,GO:0006950,GO:0006979,GO:0008150,GO:0008152,GO:0008270,GO:0009987,GO:0010035,GO:0016209,GO:0016491,GO:0016721,GO:0019430,GO:0030288,GO:0030312,GO:0030313,GO:0031975,GO:0033554,GO:0034599,GO:0034614,GO:0042221,GO:0042597,GO:0043167,GO:0043169,GO:0044237,GO:0044462,GO:0044464,GO:0044699,GO:…	K04565		bactNOG[38]	08Z7T@bactNOG,0BDAE@bproNOG,17FTU@proNOG,COG2032@NOG	NA|NA|NA	P	Destroys radicals which are normally produced within the cells and which are toxic to biological systems (By similarity)
contig_1_pilon_469	232721.Ajs_4161	3.4e-29	133.7					bactNOG[38]	05MYC@bactNOG,0BFY6@bproNOG,17M36@proNOG,COG3871@NOG	NA|NA|NA	S	pyridoxamine 5'-phosphate oxidase-related, FMN-binding
contig_1_pilon_470	762376.AXYL_06501	4.6e-96	356.7	YHJN	GO:0005575,GO:0005623,GO:0005886,GO:0016020,GO:0044464,GO:0071944	K07120		bactNOG[38]	08KK1@bactNOG,0BC0C@bproNOG,1740M@proNOG,COG3180@NOG	NA|NA|NA	S	Membrane protein AbrB duplication
contig_1_pilon_471	1003200.AXXA_10385	2.3e-202	710.3	TCTA		K07793		bactNOG[38]	05C1D@bactNOG,0B9MI@bproNOG,16PJ6@proNOG,COG3333@NOG	NA|NA|NA	S	membrane
contig_1_pilon_472	257310.BB5010	2.1e-45	187.2	TCTB		K07794		bactNOG[38]	05GWP@bactNOG,0BF6E@bproNOG,11PEB@NOG,17JJD@proNOG	NA|NA|NA	S	membrane
contig_1_pilon_473	1003200.AXXA_10395	1.4e-137	494.6	TCTC		K07795		bactNOG[38]	05FD5@bactNOG,0B7TH@bproNOG,16XJF@proNOG,COG3181@NOG	NA|NA|NA	S	transport protein
contig_1_pilon_474	257313.BP3866	6.2e-104	383.3			K07649		bactNOG[38]	05DAU@bactNOG,0B8FV@bproNOG,16QRZ@proNOG,COG0642@NOG	NA|NA|NA	T	Histidine kinase
contig_1_pilon_475	340100.Bpet4984	2.7e-76	290.4	TCTD		K02483,K07666,K07670,K07774		bactNOG[38]	06GNM@bactNOG,0BJSJ@bproNOG,16TKE@proNOG,COG0745@NOG	NA|NA|NA	T	regulator
contig_1_pilon_476	999541.bgla_2g17750	5.8e-24	115.5			K18297		NOG[107]	0XR2G@NOG	NA|NA|NA	K	LysR family (Transcriptional regulator
contig_1_pilon_477	999541.bgla_2g17750	1e-44	185.3			K18297		NOG[107]	0XR2G@NOG	NA|NA|NA	K	LysR family (Transcriptional regulator
contig_1_pilon_478	999541.bgla_2g17740	8e-109	400.2			K03762		NOG[107]	0Z3C1@NOG	NA|NA|NA
contig_1_pilon_480	762376.AXYL_01338	2.3e-253	880.2		GO:0005575,GO:0005623,GO:0009279,GO:0016020,GO:0019867,GO:0030312,GO:0030313,GO:0031975,GO:0044462,GO:0044464,GO:0071944	K02014		bactNOG[38]	07X13@bactNOG,0BIIM@bproNOG,16V37@proNOG,COG1629@NOG	NA|NA|NA	P	TONB-dependent receptor
contig_1_pilon_481	1007105.PT7_2378	3.3e-49	199.5			K09943		bactNOG[38]	06EV1@bactNOG,0BD8W@bproNOG,17EC4@proNOG,COG3399@NOG	NA|NA|NA	S	Inherit from proNOG: integral membrane protein
contig_1_pilon_482	762376.AXYL_01336	4.7e-60	236.5			K02049		bactNOG[38]	08SBA@bactNOG,1778R@proNOG,COG4525@NOG	NA|NA|NA	P	(ABC) transporter
contig_1_pilon_483	762376.AXYL_01335	1.2e-96	358.2	ABCB	GO:0005575,GO:0016020	K02050,K15552		bactNOG[38]	05EFS@bactNOG,16SF6@proNOG,COG0600@NOG	NA|NA|NA	P	Binding-protein-dependent transport systems, inner membrane component
contig_1_pilon_484	762376.AXYL_01334	1.9e-103	381.3			K02051		bactNOG[38]	07T8Y@bactNOG,0B9ZA@bproNOG,0XQ5N@NOG,16RS1@proNOG	NA|NA|NA	P	Tat pathway signal sequence
contig_1_pilon_485	762376.AXYL_01333	3.3e-77	293.5			K01420		bactNOG[38]	05JUH@bactNOG,0BDJP@bproNOG,17DQS@proNOG,COG0664@NOG	NA|NA|NA	T	CRP FNR family transcriptional regulator
contig_1_pilon_486	1003200.AXXA_16597	6.1e-81	305.8	GLOBIN	GO:0005575,GO:0005622,GO:0005623,GO:0005737,GO:0044424,GO:0044464	K06886		bactNOG[38]	05VIG@bactNOG,0BDWW@bproNOG,17MMK@proNOG,COG2346@NOG	NA|NA|NA	S	K06886 hemoglobin
contig_1_pilon_487	360910.BAV3142	2.4e-89	333.6	NARB	GO:0003674,GO:0003824,GO:0005575,GO:0006091,GO:0008150,GO:0008152,GO:0009987,GO:0015980,GO:0016020,GO:0016491,GO:0016651,GO:0044237,GO:0044710,GO:0045333,GO:0055114	K00123,K00367	NAR_syn	bactNOG[38]	07QIW@bactNOG,0B871@bproNOG,16UIZ@proNOG,COG0243@NOG	NA|NA|NA	C	Formate dehydrogenase subunit alpha
contig_1_pilon_488	360910.BAV3142	0	1456	NARB	GO:0003674,GO:0003824,GO:0005575,GO:0006091,GO:0008150,GO:0008152,GO:0009987,GO:0015980,GO:0016020,GO:0016491,GO:0016651,GO:0044237,GO:0044710,GO:0045333,GO:0055114	K00123,K00367	NAR_syn	bactNOG[38]	07QIW@bactNOG,0B871@bproNOG,16UIZ@proNOG,COG0243@NOG	NA|NA|NA	C	Formate dehydrogenase subunit alpha
contig_1_pilon_489	1007105.PT7_2351	5.2e-160	568.9	FDOH	GO:0005575,GO:0005623,GO:0005886,GO:0006091,GO:0008150,GO:0008152,GO:0009987,GO:0016020,GO:0044237,GO:0044464,GO:0071944	K00123,K00124	FDH	bactNOG[38]	05QA4@bactNOG,0BI23@bproNOG,16QRY@proNOG,COG0437@NOG	NA|NA|NA	C	Formate dehydrogenase N, transmembrane
contig_1_pilon_490	1003200.AXXA_12295	2.4e-82	310.8	FDOI	GO:0006091,GO:0008150,GO:0008152,GO:0009987,GO:0044237	K00124,K00127	FDH	bactNOG[38]	08MG3@bactNOG,0BC7C@bproNOG,1713D@proNOG,COG2864@NOG	NA|NA|NA	C	formate dehydrogenase
contig_1_pilon_491	1007105.PT7_2353	5.2e-81	306.2	FDHE	GO:0003674,GO:0005488,GO:0005506,GO:0005575,GO:0005622,GO:0005623,GO:0005737,GO:0008150,GO:0008152,GO:0008199,GO:0010467,GO:0019538,GO:0043167,GO:0043169,GO:0043170,GO:0044238,GO:0044424,GO:0044464,GO:0046872,GO:0046914,GO:0051604,GO:0071704	K00127,K02380	FDH	bactNOG[38]	05F46@bactNOG,0B9RM@bproNOG,16SNY@proNOG,COG3058@NOG	NA|NA|NA	O	Necessary for formate dehydrogenase activity (By similarity)
contig_1_pilon_492	360910.BAV3147	5.4e-172	609.4	SELA	GO:0005575,GO:0005622,GO:0005623,GO:0005737,GO:0044424,GO:0044464	K01042,K02380		bactNOG[38]	05C1Y@bactNOG,0BA5D@bproNOG,16PIQ@proNOG,COG1921@NOG	NA|NA|NA	E	Converts seryl-tRNA(Sec) to selenocysteinyl-tRNA(Sec) required for selenoprotein biosynthesis (By similarity)
contig_1_pilon_493	1007105.PT7_2355	4.1e-223	779.6	SELB	GO:0000049,GO:0000166,GO:0001514,GO:0001882,GO:0001883,GO:0001887,GO:0003674,GO:0003676,GO:0003723,GO:0003729,GO:0003824,GO:0003924,GO:0005488,GO:0005525,GO:0005575,GO:0005622,GO:0005623,GO:0005737,GO:0006082,GO:0006139,GO:0006152,GO:0006163,GO:0006184,GO:0006195,GO:0006412,GO:0006414,GO:0006417,GO:0006451,GO:0006520,GO:0006575,GO:0006725,GO:0006753,GO:0006793,GO:0006796,GO:0006807,GO:0008150,GO:…	K03833		bactNOG[38]	05EM7@bactNOG,0B9N8@bproNOG,16SFR@proNOG,COG3276@NOG	NA|NA|NA	J	Selenocysteine-specific translation elongation factor
contig_1_pilon_494	1007105.PT7_2368	5.9e-44	182.6					bactNOG[38]	05NN9@bactNOG,0BRBY@bproNOG,171XK@proNOG,COG1396@NOG	NA|NA|NA	K	family Transcriptional regulator
contig_1_pilon_495	1007105.PT7_2369	7.6e-81	305.1	HELO_2822		K01628		bactNOG[38]	05X3Q@bactNOG,0B7T4@bproNOG,16XXJ@proNOG,COG0235@NOG	NA|NA|NA	G	Class II aldolase adducin
contig_1_pilon_496	1007105.PT7_2369	4.7e-18	95.5	HELO_2822		K01628		bactNOG[38]	05X3Q@bactNOG,0B7T4@bproNOG,16XXJ@proNOG,COG0235@NOG	NA|NA|NA	G	Class II aldolase adducin
contig_1_pilon_497	1007105.PT7_2370	5.5e-73	279.3	GSTA1		K00799		bactNOG[38]	08R9T@bactNOG,0BF86@bproNOG,17AEF@proNOG,COG0625@NOG	NA|NA|NA	O	Glutathione S-transferase
contig_1_pilon_498	1007105.PT7_2371	8.4e-100	369					bactNOG[38]	06P10@bactNOG,0BK44@bproNOG,17XK2@proNOG,COG3181@NOG	NA|NA|NA	S	extra-cytoplasmic solute receptor
contig_1_pilon_499	743720.Psefu_1489	1.7e-220	771.2	FEPA	GO:0000041,GO:0003674,GO:0005215,GO:0005381,GO:0005575,GO:0005623,GO:0005886,GO:0006810,GO:0006811,GO:0006812,GO:0006820,GO:0006826,GO:0006873,GO:0006875,GO:0006879,GO:0008104,GO:0008150,GO:0008320,GO:0008324,GO:0008565,GO:0009279,GO:0009987,GO:0015031,GO:0015075,GO:0015197,GO:0015267,GO:0015343,GO:0015399,GO:0015405,GO:0015450,GO:0015603,GO:0015620,GO:0015682,GO:0015685,GO:0015688,GO:0015711,GO:…	K02014,K16089,K19611	FEENTERtonex,SALCHS4FEtonex	bactNOG[38]	07RNH@bactNOG,0QI9U@gproNOG,16V5N@proNOG,COG4771@NOG	NA|NA|NA	P	Outer membrane receptor FepA
contig_1_pilon_500	270374.MELB17_01705	2.6e-65	254.6					bactNOG[38]	05F7C@bactNOG,0QKXI@gproNOG,0XS16@NOG,16PTB@proNOG	NA|NA|NA
contig_1_pilon_501	269796.Rru_A1440	1.1e-138	499.2		GO:0005575,GO:0005623,GO:0009279,GO:0016020,GO:0019867,GO:0030312,GO:0030313,GO:0031975,GO:0044462,GO:0044464,GO:0071944	K16088		bactNOG[38]	01UJC@aproNOG,05CNM@bactNOG,16R89@proNOG,COG4773@NOG	NA|NA|NA	P	tonB-dependent siderophore receptor
contig_1_pilon_502	340100.Bpet3886	7.9e-168	595.1	SELD	GO:0000287,GO:0001887,GO:0003674,GO:0003824,GO:0004756,GO:0005488,GO:0006082,GO:0006139,GO:0006396,GO:0006399,GO:0006400,GO:0006520,GO:0006575,GO:0006725,GO:0006793,GO:0006796,GO:0006807,GO:0008033,GO:0008150,GO:0008152,GO:0008652,GO:0009058,GO:0009069,GO:0009070,GO:0009451,GO:0009987,GO:0010467,GO:0016053,GO:0016070,GO:0016259,GO:0016260,GO:0016301,GO:0016310,GO:0016740,GO:0016772,GO:0016781,GO:…	K01008		bactNOG[38]	05D4F@bactNOG,0B7GV@bproNOG,16S09@proNOG,COG0709@NOG	NA|NA|NA	E	Synthesizes selenophosphate from selenide and ATP (By similarity)
contig_1_pilon_503	762376.AXYL_04178	9.1e-29	132.5					NOG[107]	COG3181@NOG	NA|NA|NA	S	extra-cytoplasmic solute receptor family protein
contig_1_pilon_504	525897.Dbac_1094	2e-26	125.2	ARS		K00784,K01130		bactNOG[38]	07XED@bactNOG,0GE3P@delNOG,0HF6H@dproNOG,177S8@proNOG,COG1234@NOG	NA|NA|NA	S	beta-lactamase domain protein
contig_1_pilon_505	525897.Dbac_1094	2.2e-24	117.5	ARS		K00784,K01130		bactNOG[38]	07XED@bactNOG,0GE3P@delNOG,0HF6H@dproNOG,177S8@proNOG,COG1234@NOG	NA|NA|NA	S	beta-lactamase domain protein
contig_1_pilon_506	762376.AXYL_02586	1.8e-31	141.7	PCAQ	GO:0006355,GO:0008150,GO:0008152,GO:0009056,GO:0009889,GO:0009987,GO:0010468,GO:0010556,GO:0019219,GO:0019222,GO:0031323,GO:0031326,GO:0044237,GO:0044248,GO:0050789,GO:0050794,GO:0051171,GO:0051252,GO:0060255,GO:0065007,GO:0080090,GO:2000112,GO:2001141	K02623		bactNOG[38]	05DDW@bactNOG,0YQ2R@NOG,1749P@proNOG	NA|NA|NA	K	LysR family transcriptional Regulator
contig_1_pilon_508	340100.Bpet3887	2.7e-56	223.4	SELU	GO:0002097,GO:0002098,GO:0003674,GO:0003824,GO:0006139,GO:0006396,GO:0006399,GO:0006400,GO:0006725,GO:0006807,GO:0008033,GO:0008150,GO:0008152,GO:0009451,GO:0009987,GO:0010467,GO:0016070,GO:0016740,GO:0016785,GO:0034470,GO:0034641,GO:0034660,GO:0043170,GO:0043412,GO:0043828,GO:0044237,GO:0044238,GO:0044260,GO:0046483,GO:0071704,GO:0090304,GO:1901360	K06917		bactNOG[38]	05CR7@bactNOG,0B9BK@bproNOG,16PXH@proNOG,COG2603@NOG	NA|NA|NA	S	Catalyzes the transfer of selenium from selenophosphate for conversion of 2-thiouridine to 2-selenouridine at the wobble position in tRNA (By similarity)
contig_1_pilon_509	340100.Bpet3887	3.8e-74	283.1	SELU	GO:0002097,GO:0002098,GO:0003674,GO:0003824,GO:0006139,GO:0006396,GO:0006399,GO:0006400,GO:0006725,GO:0006807,GO:0008033,GO:0008150,GO:0008152,GO:0009451,GO:0009987,GO:0010467,GO:0016070,GO:0016740,GO:0016785,GO:0034470,GO:0034641,GO:0034660,GO:0043170,GO:0043412,GO:0043828,GO:0044237,GO:0044238,GO:0044260,GO:0046483,GO:0071704,GO:0090304,GO:1901360	K06917		bactNOG[38]	05CR7@bactNOG,0B9BK@bproNOG,16PXH@proNOG,COG2603@NOG	NA|NA|NA	S	Catalyzes the transfer of selenium from selenophosphate for conversion of 2-thiouridine to 2-selenouridine at the wobble position in tRNA (By similarity)
contig_1_pilon_510	340100.Bpet4338	1.2e-87	328.6	NOSR		K19339		bactNOG[38]	08EK3@bactNOG,0BR5C@bproNOG,170ZK@proNOG,COG0348@NOG,COG3901@NOG	NA|NA|NA	K	Nitrous-oxide reductase transcriptional activator NosR
contig_1_pilon_511	1003200.AXXA_01586	7e-113	412.5	NOSR		K19339		bactNOG[38]	08EK3@bactNOG,0BR5C@bproNOG,170ZK@proNOG,COG0348@NOG,COG3901@NOG	NA|NA|NA	K	Nitrous-oxide reductase transcriptional activator NosR
contig_1_pilon_512	762376.AXYL_04547	2.7e-22	109.8	NOSR	GO:0005575,GO:0005623,GO:0005886,GO:0016020,GO:0044464,GO:0071944	K19339		bactNOG[38]	05HEE@bactNOG,0B95J@bproNOG,16SR7@proNOG,COG0348@NOG,COG3901@NOG	NA|NA|NA	C, K	FMN-binding domain protein
contig_1_pilon_513	340100.Bpet4339	3.7e-114	416.4	NOSZ	GO:0003674,GO:0003824,GO:0005575,GO:0005623,GO:0006091,GO:0008150,GO:0008152,GO:0009061,GO:0009987,GO:0015980,GO:0016491,GO:0016661,GO:0042597,GO:0044237,GO:0044464,GO:0044710,GO:0045333,GO:0055114	K00376		bactNOG[38]	05EQJ@bactNOG,0B8ND@bproNOG,16SEH@proNOG,COG4263@NOG	NA|NA|NA	C	nitrous-oxide reductase
contig_1_pilon_514	316058.RPB_3142	1.1e-17	94	NOSZ	GO:0003674,GO:0003824,GO:0005575,GO:0005623,GO:0006091,GO:0008150,GO:0008152,GO:0009061,GO:0009987,GO:0015980,GO:0016491,GO:0016661,GO:0042597,GO:0044237,GO:0044464,GO:0044710,GO:0045333,GO:0055114	K00376		bactNOG[38]	01RBZ@aproNOG,05EQJ@bactNOG,16SEH@proNOG,COG4263@NOG	NA|NA|NA	C	Nitrous-oxide reductase is part of a bacterial respiratory system which is activated under anaerobic conditions in the presence of nitrate or nitrous oxide (By similarity)
contig_1_pilon_515	1003200.AXXA_01591	3.7e-150	536.2	NOSZ	GO:0003674,GO:0003824,GO:0005575,GO:0005623,GO:0006091,GO:0008150,GO:0008152,GO:0009061,GO:0009987,GO:0015980,GO:0016491,GO:0016661,GO:0042597,GO:0044237,GO:0044464,GO:0044710,GO:0045333,GO:0055114	K00376		bactNOG[38]	05EQJ@bactNOG,0B8ND@bproNOG,16SEH@proNOG,COG4263@NOG	NA|NA|NA	C	nitrous-oxide reductase
contig_1_pilon_516	340100.Bpet4340	1.1e-12	78.2	NOSD	GO:0005575,GO:0005623,GO:0042597,GO:0044464	K07218		bactNOG[38]	05DH4@bactNOG,0BA6A@bproNOG,16R28@proNOG,COG3420@NOG	NA|NA|NA	P	Periplasmic copper-binding protein
contig_1_pilon_517	340100.Bpet4340	5e-58	229.2	NOSD	GO:0005575,GO:0005623,GO:0042597,GO:0044464	K07218		bactNOG[38]	05DH4@bactNOG,0BA6A@bproNOG,16R28@proNOG,COG3420@NOG	NA|NA|NA	P	Periplasmic copper-binding protein
contig_1_pilon_518	1003200.AXXA_01598	5.4e-61	239.2	NOSD	GO:0005575,GO:0005623,GO:0042597,GO:0044464	K07218		bactNOG[38]	05DH4@bactNOG,0BA6A@bproNOG,16R28@proNOG,COG3420@NOG	NA|NA|NA	P	Periplasmic copper-binding protein
contig_1_pilon_519	6945.ISCW024075-PA	2.1e-91	340.9					euNOG[57]	COG1131@NOG,KOG0059@euNOG	NA|NA|NA	Q	ATP-binding cassette sub-family A ABC1 member
contig_1_pilon_521	762376.AXYL_04551	1.1e-103	381.7	NOSY	GO:0005575,GO:0016020	K01992,K19341		bactNOG[38]	08T0W@bactNOG,0BA69@bproNOG,178BX@proNOG,COG1277@NOG	NA|NA|NA	S	transporter
contig_1_pilon_522	762376.AXYL_04552	1.4e-40	171.4	NOSL	GO:0006091,GO:0008150,GO:0008152,GO:0009987,GO:0044237	K19342		bactNOG[38]	08X6V@bactNOG,0BCMI@bproNOG,17BI4@proNOG,COG4314@NOG	NA|NA|NA	C	Nitrous oxide reductase accessory protein
contig_1_pilon_523	1003200.AXXA_01618	1.3e-87	328.6	NOSX		K03734		bactNOG[38]	08TQQ@bactNOG,0BDZY@bproNOG,1787T@proNOG,COG1477@NOG	NA|NA|NA	H	NosX protein
contig_1_pilon_524	1007105.PT7_3155	4.5e-83	313.2	PGI	GO:0005575,GO:0005622,GO:0005623,GO:0005737,GO:0044424,GO:0044464	K01810,K13810		bactNOG[38]	07QP8@bactNOG,0B7NY@bproNOG,16PXM@proNOG,COG0166@NOG	NA|NA|NA	G	phosphohexose isomerase
contig_1_pilon_525	1007105.PT7_3155	8.3e-66	255	PGI	GO:0005575,GO:0005622,GO:0005623,GO:0005737,GO:0044424,GO:0044464	K01810,K13810		bactNOG[38]	07QP8@bactNOG,0B7NY@bproNOG,16PXM@proNOG,COG0166@NOG	NA|NA|NA	G	phosphohexose isomerase
contig_1_pilon_526	1007105.PT7_3155	1.6e-37	160.6	PGI	GO:0005575,GO:0005622,GO:0005623,GO:0005737,GO:0044424,GO:0044464	K01810,K13810		bactNOG[38]	07QP8@bactNOG,0B7NY@bproNOG,16PXM@proNOG,COG0166@NOG	NA|NA|NA	G	phosphohexose isomerase
contig_1_pilon_527	228410.NE1332	6e-149	532.7	WCBQ	GO:0005575,GO:0005623,GO:0005886,GO:0016020,GO:0044464,GO:0071944	K01138		bactNOG[38]	07UZV@bactNOG,0BGES@bproNOG,17E6Y@proNOG,COG1368@NOG	NA|NA|NA	M	Capsular polysaccharide biosynthesis
contig_1_pilon_528	335283.Neut_1974	1.4e-86	324.7	WCBP				bactNOG[38]	07FW0@bactNOG,0BC4A@bproNOG,16TTT@proNOG,COG1028@NOG	NA|NA|NA	S	short-chain dehydrogenase reductase
contig_1_pilon_529	228410.NE1334	4.8e-192	676	BCSA		K00694		bactNOG[38]	07QZ7@bactNOG,0BFPV@bproNOG,16Q3R@proNOG,COG1215@NOG	NA|NA|NA	M	glycosyl transferase, family 2
contig_1_pilon_530	228410.NE1335	2.9e-133	480.3					bactNOG[38]	07U7T@bactNOG,0XR5Z@NOG,16S6V@proNOG	NA|NA|NA	S	spore protein
contig_1_pilon_531	228410.NE1336	1.6e-132	478					bactNOG[38]	06DSI@bactNOG,0BQKM@bproNOG,0YB08@NOG,173V3@proNOG	NA|NA|NA	M	glycosyl transferase
contig_1_pilon_532	517722.CJLT1_010100004760	2.7e-13	81.6					bactNOG[38]	05KPM@bactNOG,11U27@NOG,17FTZ@proNOG	NA|NA|NA
contig_1_pilon_534	573569.F7308_0774	2.1e-42	178.3					bactNOG[38]	07CF4@bactNOG,0R6HQ@gproNOG,0Z9I9@NOG,186M2@proNOG	NA|NA|NA
contig_1_pilon_535	198094.BA_5513	3.1e-13	82	BAS5121		K12269		bactNOG[38]	05409@bacNOG,05TGC@bactNOG,0NQCC@firmNOG,125DF@NOG	NA|NA|NA	S	Heparinase II/III-like protein
contig_1_pilon_536	573569.F7308_0771	5.2e-251	872.5					bactNOG[38]	05EP0@bactNOG,11FP0@NOG,17N70@proNOG	NA|NA|NA	M	glycosyl transferase group 1
contig_1_pilon_537	573569.F7308_0770	2.4e-86	324.3					bactNOG[38]	07U7T@bactNOG,0QME5@gproNOG,0XR5Z@NOG,16S6V@proNOG	NA|NA|NA	S	Inherit from proNOG: spore protein
contig_1_pilon_538	573569.F7308_0770	8.5e-37	159.8					bactNOG[38]	07U7T@bactNOG,0QME5@gproNOG,0XR5Z@NOG,16S6V@proNOG	NA|NA|NA	S	Inherit from proNOG: spore protein
contig_1_pilon_539	999141.GME_02750	3.2e-160	570.1	WECC	GO:0000271,GO:0003674,GO:0003824,GO:0005975,GO:0005976,GO:0006629,GO:0008150,GO:0008152,GO:0008610,GO:0008653,GO:0009058,GO:0009059,GO:0009103,GO:0009243,GO:0009987,GO:0016051,GO:0016491,GO:0016627,GO:0016628,GO:0033692,GO:0034637,GO:0034645,GO:0043170,GO:0044237,GO:0044238,GO:0044249,GO:0044255,GO:0044260,GO:0044262,GO:0044264,GO:0044710,GO:0044723,GO:0046402,GO:0055114,GO:0071704,GO:1901135,GO:…	K02472	UACMAMO	bactNOG[38]	08IJ1@bactNOG,0RAQQ@gproNOG,172SM@proNOG,COG0677@NOG	NA|NA|NA	M	Dehydrogenase
contig_1_pilon_540	375286.mma_2283	2.4e-123	447.2	WECB	GO:0000271,GO:0003674,GO:0003824,GO:0005575,GO:0005622,GO:0005623,GO:0005737,GO:0005975,GO:0005976,GO:0006629,GO:0008150,GO:0008152,GO:0008610,GO:0008653,GO:0008761,GO:0009058,GO:0009059,GO:0009103,GO:0009243,GO:0009987,GO:0016051,GO:0016853,GO:0016854,GO:0016857,GO:0033692,GO:0034637,GO:0034645,GO:0043170,GO:0044237,GO:0044238,GO:0044249,GO:0044255,GO:0044260,GO:0044262,GO:0044264,GO:0044424,GO:…	K01791,K08068,K13019	UAG2E	bactNOG[38]	05EAG@bactNOG,0B7HX@bproNOG,16QA3@proNOG,COG0381@NOG	NA|NA|NA	M	UDP-N-acetylglucosamine 2-epimerase (EC 5.1.3.14)
contig_1_pilon_541	469613.HMPREF0864_03993	2.5e-15	85.9	WECB	GO:0000271,GO:0003674,GO:0003824,GO:0005575,GO:0005622,GO:0005623,GO:0005737,GO:0005975,GO:0005976,GO:0006629,GO:0008150,GO:0008152,GO:0008610,GO:0008653,GO:0008761,GO:0009058,GO:0009059,GO:0009103,GO:0009243,GO:0009987,GO:0016051,GO:0016853,GO:0016854,GO:0016857,GO:0033692,GO:0034637,GO:0034645,GO:0043170,GO:0044237,GO:0044238,GO:0044249,GO:0044255,GO:0044260,GO:0044262,GO:0044264,GO:0044424,GO:…	K01791,K08068,K13019	UAG2E	bactNOG[38]	05EAG@bactNOG,0QJ6K@gproNOG,16QA3@proNOG,COG0381@NOG	NA|NA|NA	M	UDP-N-acetylglucosamine 2-epimerase
contig_1_pilon_542	228410.NE1370	1.4e-38	166	GGAB				bactNOG[38]	07VDP@bactNOG,1756T@proNOG,COG0463@NOG,COG1887@NOG	NA|NA|NA	M	Glycosyl transferase, family
contig_1_pilon_543	228410.NE1384	5.2e-136	489.6	KPSE	GO:0005575,GO:0005623,GO:0005886,GO:0016020,GO:0044464,GO:0071944	K01992,K10107		bactNOG[38]	05ECX@bactNOG,0BBQA@bproNOG,16RRE@proNOG,COG3524@NOG	NA|NA|NA	M	Lipopolysaccharide biosynthesis protein
contig_1_pilon_544	228410.NE1385	5.6e-92	342.4	KPST	GO:0005575,GO:0005623,GO:0005886,GO:0016020,GO:0044464,GO:0071944	K01990,K09689,K09691		bactNOG[38]	05EY8@bactNOG,0BBRY@bproNOG,16R0E@proNOG,COG1134@NOG	NA|NA|NA	E	ABC, transporter
contig_1_pilon_545	228410.NE1386	1.3e-25	120.6	KPSM	GO:0005575,GO:0005623,GO:0005886,GO:0016020,GO:0044464,GO:0071944	K01992,K09688		bactNOG[38]	090SZ@bactNOG,0BE6N@bproNOG,17D9R@proNOG,COG1682@NOG	NA|NA|NA	P	Abc-2 type transporter
contig_1_pilon_546	228410.NE1386	4.1e-64	249.6	KPSM	GO:0005575,GO:0005623,GO:0005886,GO:0016020,GO:0044464,GO:0071944	K01992,K09688		bactNOG[38]	090SZ@bactNOG,0BE6N@bproNOG,17D9R@proNOG,COG1682@NOG	NA|NA|NA	P	Abc-2 type transporter
contig_1_pilon_547	228410.NE1387	3.5e-134	483.4	CTRA	GO:0005575,GO:0005623,GO:0009279,GO:0016020,GO:0019867,GO:0030312,GO:0030313,GO:0031975,GO:0044462,GO:0044464,GO:0071944	K01991		bactNOG[38]	07V52@bactNOG,0B71I@bproNOG,16V0M@proNOG,COG1596@NOG	NA|NA|NA	M	polysaccharide export
contig_1_pilon_548	6945.ISCW024126-PA	6.1e-112	409.1		GO:0002178,GO:0003674,GO:0003824,GO:0004758,GO:0005575,GO:0005622,GO:0005623,GO:0005737,GO:0005783,GO:0005789,GO:0006629,GO:0006643,GO:0006665,GO:0006807,GO:0008150,GO:0008152,GO:0008610,GO:0009058,GO:0009536,GO:0009987,GO:0012505,GO:0016020,GO:0016408,GO:0016409,GO:0016454,GO:0016740,GO:0016746,GO:0016747,GO:0017059,GO:0020011,GO:0030148,GO:0031090,GO:0031211,GO:0032991,GO:0042175,GO:0043226,GO:…	K00652,K00654		euNOG[57]	COG0156@NOG,KOG1357@euNOG	NA|NA|NA	O	Serine palmitoyl-transferase
contig_1_pilon_549	228410.NE1388	5.8e-63	246.1	WCBT		K00639,K00652		bactNOG[38]	07EEK@bactNOG,0BE98@bproNOG,16R8V@proNOG,COG0156@NOG	NA|NA|NA	H	8-amino-7-oxononanoate synthase (EC 2.3.1.47)
contig_1_pilon_550	228410.NE1389	0	1219.5	RKPA				bactNOG[38]	07EEY@bactNOG,0BA55@bproNOG,18A56@proNOG,COG3321@NOG	NA|NA|NA	Q	synthase
contig_1_pilon_551	228410.NE1389	3.3e-73	280.8	RKPA				bactNOG[38]	07EEY@bactNOG,0BA55@bproNOG,18A56@proNOG,COG3321@NOG	NA|NA|NA	Q	synthase
contig_1_pilon_552	228410.NE1389	1.2e-157	561.6	RKPA				bactNOG[38]	07EEY@bactNOG,0BA55@bproNOG,18A56@proNOG,COG3321@NOG	NA|NA|NA	Q	synthase
contig_1_pilon_553	228410.NE1389	2.5e-18	97.1	RKPA				bactNOG[38]	07EEY@bactNOG,0BA55@bproNOG,18A56@proNOG,COG3321@NOG	NA|NA|NA	Q	synthase
contig_1_pilon_554	335283.Neut_2003	2.5e-173	613.6	RKPA				bactNOG[38]	07EEY@bactNOG,0BA55@bproNOG,18A56@proNOG,COG3321@NOG	NA|NA|NA	Q	synthase
contig_1_pilon_556	742159.HMPREF0004_2089	3.1e-50	203.4			K03458		bactNOG[38]	05C2W@bactNOG,0BB8A@bproNOG,16R02@proNOG,COG2233@NOG	NA|NA|NA	F	xanthine permease
contig_1_pilon_557	596154.Alide2_1336	1.7e-143	514.2			K03458		bactNOG[38]	05C2W@bactNOG,0BB8A@bproNOG,16R02@proNOG,COG2233@NOG	NA|NA|NA	F	xanthine permease
contig_1_pilon_558	220664.PFL_2405	3.7e-82	310.1	YDEK	GO:0005575,GO:0005623,GO:0005886,GO:0016020,GO:0044464,GO:0071944			bactNOG[38]	05T38@bactNOG,0QI6Y@gproNOG,16SCV@proNOG,COG0697@NOG	NA|NA|NA	E, G	EamA-like transporter family
contig_1_pilon_559	322710.Avin_48160	3.5e-108	396.7			K00375		bactNOG[38]	05C1I@bactNOG,0QM09@gproNOG,16Q21@proNOG,COG1167@NOG	NA|NA|NA	K	GntR Family Transcriptional Regulator
contig_1_pilon_561	399795.CtesDRAFT_PD1562	5.5e-18	95.1			K00375,K05825		bactNOG[38]	05C1I@bactNOG,0B7XZ@bproNOG,16Q21@proNOG,COG1167@NOG	NA|NA|NA	K	GntR family transcriptional regulator
contig_1_pilon_562	340100.Bpet4840	3.4e-77	293.9	BMUL_2084				bactNOG[38]	08TIV@bactNOG,0BRA6@bproNOG,11JUK@NOG,171Q6@proNOG	NA|NA|NA	S	membrane
contig_1_pilon_563	1003200.AXXA_10208	9.8e-13	80.5					NOG[107]	COG0515@NOG	NA|NA|NA	T	Serine Threonine protein kinase
contig_1_pilon_564	340100.Bpet4101	3.7e-31	140.6			K11890		bactNOG[38]	08NPX@bactNOG,0BEFJ@bproNOG,16ZU6@proNOG,COG3913@NOG	NA|NA|NA	S	type VI secretion-associated protein, BMA_A0400 family
contig_1_pilon_565	762376.AXYL_06383	5.2e-203	713	ENC_07210		K11891,K11892		bactNOG[38]	05CU3@bactNOG,0B8ZW@bproNOG,16PD2@proNOG,COG3523@NOG	NA|NA|NA	S	Type VI secretion protein IcmF
contig_1_pilon_566	1007105.PT7_0355	3.6e-87	327	ENC_07210		K11891,K11892		bactNOG[38]	05CU3@bactNOG,0B8ZW@bproNOG,16PD2@proNOG,COG3523@NOG	NA|NA|NA	S	Type VI secretion protein IcmF
contig_1_pilon_567	340100.Bpet4102	5.9e-47	192.6	ENC_07210		K11891,K11892		bactNOG[38]	05CU3@bactNOG,0B8ZW@bproNOG,16PD2@proNOG,COG3523@NOG	NA|NA|NA	S	Type VI secretion protein IcmF
contig_1_pilon_568	762376.AXYL_06384	2.3e-121	441	IMPK		K11892		bactNOG[38]	05NIK@bactNOG,0B9GX@bproNOG,173KM@proNOG,COG1360@NOG,COG3455@NOG	NA|NA|NA	N	Type IV VI secretion system protein, DotU family
contig_1_pilon_569	257310.BB0814	2e-123	448	IMPJ		K11893,K11906		bactNOG[38]	05EG5@bactNOG,0B81J@bproNOG,16Q4J@proNOG,COG3522@NOG	NA|NA|NA	S	type VI secretion protein, VC_A0114 family
contig_1_pilon_570	340100.Bpet4105	6.4e-43	179.1			K11906		bactNOG[38]	05UVX@bactNOG,0BFA9@bproNOG,17H1C@proNOG,COG3521@NOG	NA|NA|NA	S	Type VI secretion
contig_1_pilon_573	406817.XNC1_2531	2.8e-25	120.6	ENC_07360		K11895		bactNOG[38]	05FHN@bactNOG,0QME9@gproNOG,16T7H@proNOG,COG3520@NOG	NA|NA|NA	S	type VI secretion protein, VC_A0111 family
contig_1_pilon_574	1007105.PT7_0348	3.8e-23	113.2	ENC_07360		K11895		bactNOG[38]	05FHN@bactNOG,0B8EG@bproNOG,16T7H@proNOG,COG3520@NOG	NA|NA|NA	S	type VI secretion protein, VC_A0111 family
contig_1_pilon_575	1007105.PT7_0347	1.9e-148	531.6	VASA		K11896,K11897		bactNOG[38]	05DHY@bactNOG,0B8MT@bproNOG,16QZ0@proNOG,COG3519@NOG	NA|NA|NA	S	type VI secretion protein, VC_A0110 family
contig_1_pilon_576	290339.ESA_03924	8.4e-41	172.2	ENC_07340		K11897		bactNOG[38]	08QK1@bactNOG,0QPF4@gproNOG,176UR@proNOG,COG3518@NOG	NA|NA|NA	S	Type VI secretion system
contig_1_pilon_577	762376.AXYL_06395	3.4e-70	269.6	HCP1	GO:0005575,GO:0005576	K11903		bactNOG[38]	08WC9@bactNOG,0BCZV@bproNOG,17CST@proNOG,COG3157@NOG	NA|NA|NA	S	Protein of unknown function (DUF796)
contig_1_pilon_578	762376.AXYL_06396	3.5e-246	855.9	FTL_0112		K11900		bactNOG[38]	05DGK@bactNOG,0B7AP@bproNOG,16PYV@proNOG,COG3517@NOG	NA|NA|NA	S	Type VI secretion protein, EvpB VC_A0108 family
contig_1_pilon_579	937774.TEQUI_0718	3.2e-59	233.4	ENC_07240		K11901		bactNOG[38]	08R52@bactNOG,177S4@proNOG,COG3516@NOG	NA|NA|NA	S	Type VI secretion protein, VC_A0107 family
contig_1_pilon_580	762376.AXYL_06398	9.4e-60	236.1	TSSA		K08282,K11902		bactNOG[38]	08MQR@bactNOG,0BBZT@bproNOG,16TSB@proNOG,COG3515@NOG	NA|NA|NA	S	type VI secretion-associated protein, ImpA family
contig_1_pilon_581	860228.Ccan_20700	5.6e-22	109.4					bactNOG[38]	05TGI@bactNOG,09HH2@bctoNOG,0PBKC@flaNOG,121A8@NOG	NA|NA|NA
contig_1_pilon_582	257310.BB0797	9.6e-57	225.7					bactNOG[38]	08ZSN@bactNOG,0BKXD@bproNOG,11P93@NOG,17CN1@proNOG	NA|NA|NA
contig_1_pilon_583	257310.BB0796	7.1e-44	183.3					bactNOG[38]	05VRE@bactNOG,0BGVB@bproNOG,17JYH@proNOG,COG1357@NOG	NA|NA|NA	S	Pentapeptide repeat protein
contig_1_pilon_584	1007105.PT7_0361	1.2e-17	95.5					bactNOG[38]	05VRE@bactNOG,0BG25@bproNOG,17JYH@proNOG,COG1357@NOG	NA|NA|NA	S	Pentapeptide repeat-containing protein
contig_1_pilon_585	340100.Bpet0521	5.5e-90	337.4					bactNOG[38]	05VRE@bactNOG,0BG25@bproNOG,17JYH@proNOG,COG1357@NOG,COG5351@NOG	NA|NA|NA	S	Pentapeptide repeat-containing protein
contig_1_pilon_587	1007105.PT7_0359	1.7e-250	870.9	VRGS		K11904,K11907		bactNOG[38]	05CS6@bactNOG,0B79H@bproNOG,16Q7X@proNOG,COG3501@NOG	NA|NA|NA	S	type VI secretion system vgr family protein
contig_1_pilon_588	340100.Bpet4111	6.9e-28	129.4					bactNOG[38]	05PKK@bactNOG,0BE9X@bproNOG,11M4W@NOG,17FUI@proNOG	NA|NA|NA	S	Protein of unknown function (DUF3540)
contig_1_pilon_589	1007105.PT7_3151	1.8e-168	597.4	FADA		K00632	ACACT1r,ACACT2r,ACACT3r,ACACT4r,ACACT5r,ACACT5r_1,ACACT6r,ACACT6r_1,ACACT7r,MACCOAT	bactNOG[38]	05CHU@bactNOG,0B73G@bproNOG,16PGG@proNOG,COG0183@NOG	NA|NA|NA	I	acetyL-CoA acetyltransferase
contig_1_pilon_590	1007105.PT7_3150	9.8e-214	748	FADB		K00074,K01782,K07516		bactNOG[38]	05DYT@bactNOG,0B7NT@bproNOG,16PTX@proNOG,COG1024@NOG,COG1250@NOG	NA|NA|NA	I	3-hydroxyacyl-coa dehydrogenase
contig_1_pilon_592	6945.ISCW024781-PA	3.7e-85	319.7					euNOG[57]	COG1250@NOG,KOG2304@euNOG	NA|NA|NA	I	Dehydrogenase
contig_1_pilon_593	1003200.AXXA_11645	1.7e-32	144.4	BMUL_2453		K07240		bactNOG[38]	05PZM@bactNOG,0BMT4@bproNOG,17Q5H@proNOG,COG2059@NOG	NA|NA|NA	P	chromate transporter
contig_1_pilon_595	742159.HMPREF0004_0902	1e-51	208.4			K07240		bactNOG[38]	05JJ2@bactNOG,0BN6T@bproNOG,181Z1@proNOG,COG2059@NOG	NA|NA|NA	P	Chromate transporter
contig_1_pilon_596	1007105.PT7_3131	2e-110	404.1	YRBF	GO:0003674,GO:0003824,GO:0005215,GO:0005319,GO:0005548,GO:0005575,GO:0005623,GO:0005886,GO:0006139,GO:0006152,GO:0006163,GO:0006195,GO:0006200,GO:0006725,GO:0006753,GO:0006793,GO:0006796,GO:0006807,GO:0006810,GO:0006811,GO:0006820,GO:0006869,GO:0008150,GO:0008152,GO:0009056,GO:0009116,GO:0009117,GO:0009119,GO:0009123,GO:0009125,GO:0009126,GO:0009128,GO:0009141,GO:0009143,GO:0009144,GO:0009146,GO:…	K02065		bactNOG[38]	05DHJ@bactNOG,0B80C@bproNOG,16RVG@proNOG,COG1127@NOG	NA|NA|NA	Q	ABC transporter
contig_1_pilon_597	1007105.PT7_3130	7.2e-110	402.1	YRBE	GO:0003674,GO:0005215,GO:0005319,GO:0005488,GO:0005543,GO:0005548,GO:0005575,GO:0005623,GO:0005886,GO:0006725,GO:0006810,GO:0006811,GO:0006820,GO:0006869,GO:0008150,GO:0008152,GO:0008289,GO:0009636,GO:0009987,GO:0010876,GO:0015711,GO:0015748,GO:0015914,GO:0016020,GO:0018970,GO:0022892,GO:0033036,GO:0042221,GO:0042537,GO:0043167,GO:0043168,GO:0044237,GO:0044464,GO:0044699,GO:0044765,GO:0050896,GO:…	K02066		bactNOG[38]	05CY3@bactNOG,0B7K5@bproNOG,16S0E@proNOG,COG0767@NOG	NA|NA|NA	Q	ABC, transporter
contig_1_pilon_598	1007105.PT7_3129	1.2e-51	208	YRBD	GO:0003674,GO:0005215,GO:0005319,GO:0005488,GO:0005543,GO:0005548,GO:0005575,GO:0005623,GO:0005886,GO:0006725,GO:0006810,GO:0006811,GO:0006820,GO:0006869,GO:0008150,GO:0008152,GO:0008289,GO:0009636,GO:0009987,GO:0010876,GO:0015711,GO:0015748,GO:0015914,GO:0016020,GO:0018970,GO:0022892,GO:0033036,GO:0042221,GO:0042537,GO:0043167,GO:0043168,GO:0044237,GO:0044464,GO:0044699,GO:0044765,GO:0050896,GO:…	K02067		bactNOG[38]	07PE3@bactNOG,0BBTE@bproNOG,177TN@proNOG,COG1463@NOG	NA|NA|NA	Q	Mammalian cell entry related domain protein
contig_1_pilon_599	1007105.PT7_3128	1.2e-72	278.1	VACJ	GO:0005575,GO:0005623,GO:0009279,GO:0016020,GO:0019867,GO:0030312,GO:0030313,GO:0031975,GO:0044462,GO:0044464,GO:0071944	K04754,K07003	OCDCAt2pp,OCDCEAt2pp	bactNOG[38]	0903C@bactNOG,0BCM1@bproNOG,17ASF@proNOG,COG2853@NOG	NA|NA|NA	M	(Lipo)protein
contig_1_pilon_600	1007105.PT7_3128	2.6e-08	62.4	VACJ	GO:0005575,GO:0005623,GO:0009279,GO:0016020,GO:0019867,GO:0030312,GO:0030313,GO:0031975,GO:0044462,GO:0044464,GO:0071944	K04754,K07003	OCDCAt2pp,OCDCEAt2pp	bactNOG[38]	0903C@bactNOG,0BCM1@bproNOG,17ASF@proNOG,COG2853@NOG	NA|NA|NA	M	(Lipo)protein
contig_1_pilon_601	1007105.PT7_3127	2.7e-65	253.8	TTG2D		K07323		bactNOG[38]	05E3I@bactNOG,0BCG8@bproNOG,16R1F@proNOG,COG2854@NOG	NA|NA|NA	Q	toluene tolerance family protein
contig_1_pilon_603	340100.Bpet0143	9.2e-95	351.7	DRRA		K01990		bactNOG[38]	05DA5@bactNOG,0B71W@bproNOG,16QDD@proNOG,COG1131@NOG	NA|NA|NA	P	ABC, transporter
contig_1_pilon_604	1007105.PT7_3125	1.8e-122	444.1	YADH	GO:0003674,GO:0003824,GO:0005215,GO:0005575,GO:0005623,GO:0005886,GO:0006139,GO:0006152,GO:0006163,GO:0006195,GO:0006200,GO:0006725,GO:0006753,GO:0006793,GO:0006796,GO:0006807,GO:0006810,GO:0008150,GO:0008152,GO:0009056,GO:0009116,GO:0009117,GO:0009119,GO:0009123,GO:0009125,GO:0009126,GO:0009128,GO:0009141,GO:0009143,GO:0009144,GO:0009146,GO:0009150,GO:0009154,GO:0009158,GO:0009161,GO:0009164,GO:…	K01992		bactNOG[38]	05E3A@bactNOG,0B8SB@bproNOG,16RQ1@proNOG,COG0842@NOG	NA|NA|NA	V	Abc-2 type transporter
contig_1_pilon_605	1007105.PT7_3124	1.6e-34	150.2					bactNOG[38]	0835R@bactNOG,0BEA3@bproNOG,17JR1@proNOG,COG5007@NOG	NA|NA|NA	K	Bola family
contig_1_pilon_606	257313.BP3766	3.9e-182	642.9	MURA	GO:0000270,GO:0003674,GO:0003824,GO:0005575,GO:0005622,GO:0005623,GO:0005737,GO:0006022,GO:0006023,GO:0006024,GO:0006807,GO:0008150,GO:0008152,GO:0008760,GO:0009058,GO:0009059,GO:0009252,GO:0009273,GO:0009987,GO:0016740,GO:0016765,GO:0030203,GO:0034645,GO:0042546,GO:0043170,GO:0044036,GO:0044038,GO:0044085,GO:0044237,GO:0044249,GO:0044260,GO:0044424,GO:0044464,GO:0044699,GO:0044710,GO:0044763,GO:…	K00790	UAGCVT	bactNOG[38]	05CDF@bactNOG,0B8QN@bproNOG,16PC4@proNOG,COG0766@NOG	NA|NA|NA	M	Cell wall formation. Adds enolpyruvyl to UDP-N- acetylglucosamine (By similarity)
contig_1_pilon_607	1007105.PT7_3122	2.1e-82	310.5	HISG	GO:0000105,GO:0003674,GO:0003824,GO:0003879,GO:0005575,GO:0005622,GO:0005623,GO:0005737,GO:0006082,GO:0006520,GO:0006547,GO:0006725,GO:0006807,GO:0008150,GO:0008152,GO:0008652,GO:0009058,GO:0009987,GO:0016053,GO:0016740,GO:0016757,GO:0016763,GO:0018130,GO:0019438,GO:0019752,GO:0034641,GO:0043436,GO:0044237,GO:0044238,GO:0044249,GO:0044281,GO:0044283,GO:0044424,GO:0044464,GO:0044710,GO:0044711,GO:…	K00765,K02502	ATPPRT	bactNOG[38]	05E21@bactNOG,0B864@bproNOG,16R8Y@proNOG,COG0040@NOG	NA|NA|NA	E	Catalyzes the condensation of ATP and 5-phosphoribose 1- diphosphate to form N'-(5'-phosphoribosyl)-ATP (PR-ATP). Has a crucial role in the pathway because the rate of histidine biosynthesis seems to be controlled primarily by regulation of HisG enzymatic activity (By similarity)
contig_1_pilon_608	360910.BAV3314	2.9e-188	663.3	HISD	GO:0005575,GO:0005618,GO:0005623,GO:0008150,GO:0030312,GO:0040007,GO:0044464,GO:0071944	K00013,K15509	HISTD	bactNOG[38]	05CEK@bactNOG,0B7RR@bproNOG,16PHT@proNOG,COG0141@NOG	NA|NA|NA	E	Catalyzes the sequential NAD-dependent oxidations of L- histidinol to L-histidinaldehyde and then to L-histidine (By similarity)
contig_1_pilon_609	1007105.PT7_3120	5.3e-97	359	HISB	GO:0000105,GO:0003674,GO:0003824,GO:0004401,GO:0004424,GO:0005575,GO:0005622,GO:0005623,GO:0005737,GO:0006082,GO:0006520,GO:0006547,GO:0006725,GO:0006793,GO:0006796,GO:0006807,GO:0008150,GO:0008152,GO:0008652,GO:0009058,GO:0009987,GO:0016053,GO:0016311,GO:0016787,GO:0016788,GO:0016791,GO:0016829,GO:0016835,GO:0016836,GO:0018130,GO:0019438,GO:0019752,GO:0034641,GO:0040007,GO:0042578,GO:0043436,GO:…	K01089,K01693	HISTP,IGPDH,IGPDH_1	bactNOG[38]	05ECC@bactNOG,0B780@bproNOG,16PP9@proNOG,COG0131@NOG	NA|NA|NA	E	imidazoleglyceroL-phosphate dehydratase
contig_1_pilon_610	762376.AXYL_00187	1.2e-73	281.6	HISH	GO:0005575,GO:0005622,GO:0005623,GO:0005737,GO:0044424,GO:0044464	K02501	IG3PS	bactNOG[38]	08UJE@bactNOG,0B8TF@bproNOG,16TV5@proNOG,COG0118@NOG	NA|NA|NA	E	IGPS catalyzes the conversion of PRFAR and glutamine to IGP, AICAR and glutamate. The HisH subunit provides the glutamine amidotransferase activity that produces the ammonia necessary to HisF for the synthesis of IGP and AICAR (By similarity)
contig_1_pilon_611	1007105.PT7_3118	1.2e-119	434.5	HISA	GO:0000105,GO:0003674,GO:0003824,GO:0003949,GO:0005575,GO:0005622,GO:0005623,GO:0005737,GO:0006082,GO:0006520,GO:0006547,GO:0006725,GO:0006807,GO:0006950,GO:0006974,GO:0008150,GO:0008152,GO:0008652,GO:0009058,GO:0009987,GO:0016053,GO:0016853,GO:0016860,GO:0016861,GO:0018130,GO:0019438,GO:0019752,GO:0033554,GO:0034641,GO:0043436,GO:0044237,GO:0044238,GO:0044249,GO:0044281,GO:0044283,GO:0044424,GO:…	K01814,K01817	PRMICI	bactNOG[38]	05CJV@bactNOG,0B7TE@bproNOG,16Q0N@proNOG,COG0106@NOG	NA|NA|NA	E	Phosphoribosylformimino-5-aminoimidazole carboxamide ribotide isomerase
contig_1_pilon_612	1007105.PT7_3117	4.7e-117	426	HISF	GO:0000105,GO:0000107,GO:0003674,GO:0003824,GO:0005575,GO:0005622,GO:0005623,GO:0005737,GO:0006082,GO:0006520,GO:0006547,GO:0006725,GO:0006807,GO:0008150,GO:0008152,GO:0008652,GO:0009058,GO:0009382,GO:0009987,GO:0016053,GO:0016740,GO:0016757,GO:0016763,GO:0018130,GO:0019438,GO:0019752,GO:0032991,GO:0034641,GO:0043234,GO:0043436,GO:0044237,GO:0044238,GO:0044249,GO:0044281,GO:0044283,GO:0044424,GO:…	K01663,K02500,K11755	IG3PS,PRAMPC,PRATPP	bactNOG[38]	05C0S@bactNOG,0B7PQ@bproNOG,16RIF@proNOG,COG0107@NOG	NA|NA|NA	E	IGPS catalyzes the conversion of PRFAR and glutamine to IGP, AICAR and glutamate. The HisF subunit catalyzes the cyclization activity that produces IGP and AICAR from PRFAR using the ammonia provided by the HisH subunit (By similarity)
contig_1_pilon_613	1003200.AXXA_11490	4.5e-55	219.2	HISI	GO:0005575,GO:0005622,GO:0005623,GO:0005737,GO:0044424,GO:0044464	K01496,K11755	PRAMPC	bactNOG[38]	05K8F@bactNOG,0BCV2@bproNOG,16SFP@proNOG,COG0139@NOG	NA|NA|NA	E	phosphoribosyl-amp cyclohydrolase
contig_1_pilon_614	1007105.PT7_3115	3.3e-35	152.9	HISE	GO:0005575,GO:0005622,GO:0005623,GO:0005737,GO:0044424,GO:0044464	K01523	PRATPP	bactNOG[38]	05KPZ@bactNOG,0BEC9@bproNOG,17FQD@proNOG,COG0140@NOG	NA|NA|NA	E	phosphoribosyl-atp pyrophosphatase
contig_1_pilon_615	742159.HMPREF0004_0878	2.7e-51	206.5	HINT		K02503		bactNOG[38]	05K59@bactNOG,0BECZ@bproNOG,17FT2@proNOG,COG0537@NOG	NA|NA|NA	F, G	histidine triad (HIT) protein
contig_1_pilon_616	340100.Bpet0129	7.8e-14	80.5	TATA	GO:0003674,GO:0005215,GO:0005575,GO:0005623,GO:0005886,GO:0006810,GO:0008104,GO:0008150,GO:0008320,GO:0008565,GO:0009306,GO:0009977,GO:0009987,GO:0015031,GO:0015291,GO:0015399,GO:0015405,GO:0015450,GO:0016020,GO:0016021,GO:0022804,GO:0022857,GO:0022884,GO:0022891,GO:0022892,GO:0031224,GO:0032940,GO:0032991,GO:0033036,GO:0033281,GO:0043234,GO:0044425,GO:0044459,GO:0044464,GO:0044699,GO:0044763,GO:…	K03116,K03425		bactNOG[38]	05WKS@bactNOG,0BFXP@bproNOG,17JY6@proNOG,COG1826@NOG	NA|NA|NA	U	Part of the twin-arginine translocation (Tat) system that transports large folded proteins containing a characteristic twin-arginine motif in their signal peptide across membranes. TatA could form the protein-conducting channel of the Tat system (By similarity)
contig_1_pilon_618	762376.AXYL_00180	3.9e-29	133.3	TATB	GO:0003674,GO:0005215,GO:0005575,GO:0005623,GO:0005886,GO:0006810,GO:0006886,GO:0008104,GO:0008150,GO:0008320,GO:0008565,GO:0009977,GO:0009987,GO:0015031,GO:0015291,GO:0015399,GO:0015405,GO:0015450,GO:0016020,GO:0022804,GO:0022857,GO:0022884,GO:0022891,GO:0022892,GO:0032991,GO:0033036,GO:0033281,GO:0034613,GO:0043234,GO:0044425,GO:0044459,GO:0044464,GO:0044699,GO:0044763,GO:0044765,GO:0045184,GO:…	K03117		bactNOG[38]	05X8U@bactNOG,0BCGJ@bproNOG,17JTA@proNOG,COG1826@NOG	NA|NA|NA	U	Part of the twin-arginine translocation (Tat) system that transports large folded proteins containing a characteristic twin-arginine motif in their signal peptide across membranes. Together with TatC, TatB is part of a receptor directly interacting with Tat signal peptides. TatB may form an oligomeric binding site that transiently accommodates folded Tat precursor proteins before their translocat…
contig_1_pilon_619	762376.AXYL_00179	9.3e-102	375.2	TATC	GO:0005575,GO:0005622,GO:0005623,GO:0005737,GO:0005829,GO:0005886,GO:0008150,GO:0016020,GO:0040007,GO:0044424,GO:0044444,GO:0044464,GO:0071944	K03118		bactNOG[38]	05DCX@bactNOG,0B74W@bproNOG,16Q1Y@proNOG,COG0805@NOG	NA|NA|NA	U	Part of the twin-arginine translocation (Tat) system that transports large folded proteins containing a characteristic twin-arginine motif in their signal peptide across membranes. Together with TatB, TatC is part of a receptor directly interacting with Tat signal peptides (By similarity)
contig_1_pilon_620	1007105.PT7_3110	1.4e-133	481.5	DEGS	GO:0003674,GO:0003824,GO:0004175,GO:0004252,GO:0005575,GO:0005623,GO:0005886,GO:0005887,GO:0006508,GO:0006950,GO:0008150,GO:0008152,GO:0008233,GO:0008236,GO:0009897,GO:0009986,GO:0009987,GO:0010033,GO:0016020,GO:0016021,GO:0016787,GO:0017171,GO:0019538,GO:0031224,GO:0031226,GO:0031233,GO:0033554,GO:0035966,GO:0035967,GO:0042221,GO:0042597,GO:0043170,GO:0044237,GO:0044238,GO:0044260,GO:0044267,GO:…	K04691,K04771,K04772		bactNOG[38]	05C0H@bactNOG,0B9J7@bproNOG,16PJ0@proNOG,COG0265@NOG	NA|NA|NA	O	peptidase S1 and S6, chymotrypsin Hap
contig_1_pilon_621	1007105.PT7_3109	3e-68	263.5	YBGI				bactNOG[38]	07QNR@bactNOG,0B9D1@bproNOG,16RN5@proNOG,COG0327@NOG	NA|NA|NA	S	NIF3 family
contig_1_pilon_622	1007105.PT7_3108	9.2e-57	224.9	MSCL	GO:0003674,GO:0005215,GO:0005216,GO:0005575,GO:0005623,GO:0005886,GO:0006810,GO:0006811,GO:0006884,GO:0008150,GO:0008381,GO:0009987,GO:0009992,GO:0015075,GO:0015267,GO:0016020,GO:0019725,GO:0022803,GO:0022833,GO:0022836,GO:0022838,GO:0022839,GO:0022857,GO:0022891,GO:0022892,GO:0030104,GO:0034220,GO:0042592,GO:0044464,GO:0044699,GO:0044763,GO:0044765,GO:0048878,GO:0051179,GO:0051234,GO:0055082,GO:…	K03282		bactNOG[38]	05M2E@bactNOG,0BDHG@bproNOG,17CA1@proNOG,COG1970@NOG	NA|NA|NA	M	Channel that opens in response to stretch forces in the membrane lipid bilayer. May participate in the regulation of osmotic pressure changes within the cell (By similarity)
contig_1_pilon_623	340100.Bpet0122	2.7e-94	350.1	PETA	GO:0003674,GO:0003824,GO:0005215,GO:0005575,GO:0005623,GO:0005886,GO:0006810,GO:0006811,GO:0006812,GO:0006818,GO:0008121,GO:0008150,GO:0008152,GO:0008324,GO:0009987,GO:0015075,GO:0015077,GO:0015078,GO:0015672,GO:0015992,GO:0016020,GO:0016491,GO:0016679,GO:0016681,GO:0022857,GO:0022890,GO:0022891,GO:0022892,GO:0034220,GO:0044464,GO:0044699,GO:0044710,GO:0044763,GO:0044765,GO:0051179,GO:0051234,GO:…	K00411		bactNOG[38]	08R5F@bactNOG,0BBPW@bproNOG,177SQ@proNOG,COG0723@NOG	NA|NA|NA	C	Component of the ubiquinol-cytochrome c reductase complex (complex III or cytochrome b-c1 complex), which is a respiratory chain that generates an electrochemical potential coupled to ATP synthesis (By similarity)
contig_1_pilon_624	1007105.PT7_3106	2.2e-214	750	PETB	GO:0003674,GO:0003824,GO:0005215,GO:0005575,GO:0005622,GO:0005623,GO:0005886,GO:0006810,GO:0006811,GO:0006812,GO:0006818,GO:0008121,GO:0008150,GO:0008152,GO:0008324,GO:0009055,GO:0009987,GO:0015075,GO:0015077,GO:0015078,GO:0015672,GO:0015992,GO:0016020,GO:0016491,GO:0016679,GO:0016681,GO:0022857,GO:0022890,GO:0022891,GO:0022892,GO:0032991,GO:0034220,GO:0043234,GO:0044424,GO:0044425,GO:0044464,GO:…	K00410,K00412,K02635	BC10_new,CYO1_KT,CYTMQOR3pp	bactNOG[38]	05DJ5@bactNOG,0B798@bproNOG,16Q8I@proNOG,COG1290@NOG	NA|NA|NA	C	Component of the ubiquinol-cytochrome c reductase complex (complex III or cytochrome b-c1 complex), which is a respiratory chain that generates an electrochemical potential coupled to ATP synthesis (By similarity)
contig_1_pilon_625	1007105.PT7_3106	1.4e-17	93.2	PETB	GO:0003674,GO:0003824,GO:0005215,GO:0005575,GO:0005622,GO:0005623,GO:0005886,GO:0006810,GO:0006811,GO:0006812,GO:0006818,GO:0008121,GO:0008150,GO:0008152,GO:0008324,GO:0009055,GO:0009987,GO:0015075,GO:0015077,GO:0015078,GO:0015672,GO:0015992,GO:0016020,GO:0016491,GO:0016679,GO:0016681,GO:0022857,GO:0022890,GO:0022891,GO:0022892,GO:0032991,GO:0034220,GO:0043234,GO:0044424,GO:0044425,GO:0044464,GO:…	K00410,K00412,K02635	BC10_new,CYO1_KT,CYTMQOR3pp	bactNOG[38]	05DJ5@bactNOG,0B798@bproNOG,16Q8I@proNOG,COG1290@NOG	NA|NA|NA	C	Component of the ubiquinol-cytochrome c reductase complex (complex III or cytochrome b-c1 complex), which is a respiratory chain that generates an electrochemical potential coupled to ATP synthesis (By similarity)
contig_1_pilon_626	742159.HMPREF0004_0868	4.4e-105	386.3	PETC	GO:0003674,GO:0003824,GO:0005215,GO:0005575,GO:0005622,GO:0005623,GO:0005886,GO:0006810,GO:0006811,GO:0006812,GO:0006818,GO:0008121,GO:0008150,GO:0008152,GO:0008324,GO:0009055,GO:0009987,GO:0015075,GO:0015077,GO:0015078,GO:0015672,GO:0015992,GO:0016020,GO:0016491,GO:0016679,GO:0016681,GO:0022857,GO:0022890,GO:0022891,GO:0022892,GO:0032991,GO:0034220,GO:0043234,GO:0044424,GO:0044425,GO:0044464,GO:…	K00413	CYO1_KT	bactNOG[38]	05EIX@bactNOG,0B9JR@bproNOG,16TDI@proNOG,COG2857@NOG	NA|NA|NA	C	Cytochrome C1
contig_1_pilon_627	1007105.PT7_3104	2.7e-90	336.7	SSPA	GO:0006950,GO:0007154,GO:0008150,GO:0009267,GO:0009605,GO:0009987,GO:0009991,GO:0031667,GO:0031668,GO:0031669,GO:0033554,GO:0042594,GO:0044699,GO:0044763,GO:0050896,GO:0051716,GO:0071496	K00799,K03599		bactNOG[38]	07MKT@bactNOG,0B8F6@bproNOG,16Q20@proNOG,COG0625@NOG	NA|NA|NA	O	stringent starvation protein A
contig_1_pilon_628	1007105.PT7_3103	1.6e-47	194.1	SSPB	GO:0005575,GO:0005622,GO:0005623,GO:0005737,GO:0005840,GO:0006950,GO:0007154,GO:0008150,GO:0009267,GO:0009605,GO:0009893,GO:0009894,GO:0009896,GO:0009987,GO:0009991,GO:0010604,GO:0019222,GO:0030529,GO:0031667,GO:0031668,GO:0031669,GO:0032991,GO:0033554,GO:0042176,GO:0042594,GO:0043226,GO:0043228,GO:0043229,GO:0043232,GO:0044424,GO:0044444,GO:0044464,GO:0044699,GO:0044763,GO:0045732,GO:0048518,GO:…	K03600		bactNOG[38]	05KB2@bactNOG,0BEJM@bproNOG,17FGP@proNOG,COG2969@NOG	NA|NA|NA	S	stringent starvation protein b
contig_1_pilon_629	743720.Psefu_2403	2.1e-102	377.5	CYSW	GO:0003674,GO:0003824,GO:0005215,GO:0005575,GO:0005623,GO:0005886,GO:0006139,GO:0006152,GO:0006163,GO:0006195,GO:0006200,GO:0006725,GO:0006753,GO:0006793,GO:0006796,GO:0006807,GO:0006810,GO:0006811,GO:0006820,GO:0008150,GO:0008152,GO:0008272,GO:0008509,GO:0009056,GO:0009116,GO:0009117,GO:0009119,GO:0009123,GO:0009125,GO:0009126,GO:0009128,GO:0009141,GO:0009143,GO:0009144,GO:0009146,GO:0009150,GO:…	K02047	MOBDabcpp,SELtpp,SULabc,SULabcpp,TSULabc,TSULabcpp	bactNOG[38]	05ECW@bactNOG,0QJWI@gproNOG,16PU8@proNOG,COG4208@NOG	NA|NA|NA	P	sulfate ABC transporter
contig_1_pilon_630	743720.Psefu_2404	3.9e-112	409.8	CYST	GO:0003674,GO:0003824,GO:0005215,GO:0005575,GO:0005623,GO:0005886,GO:0006139,GO:0006152,GO:0006163,GO:0006195,GO:0006200,GO:0006725,GO:0006753,GO:0006793,GO:0006796,GO:0006807,GO:0006810,GO:0006811,GO:0006820,GO:0008150,GO:0008152,GO:0008272,GO:0008509,GO:0009056,GO:0009116,GO:0009117,GO:0009119,GO:0009123,GO:0009125,GO:0009126,GO:0009128,GO:0009141,GO:0009143,GO:0009144,GO:0009146,GO:0009150,GO:…	K02046,K15496	MOBDabcpp,SELtpp,SULabc,SULabcpp,TSULabc,TSULabcpp	bactNOG[38]	08I5D@bactNOG,0RAKX@gproNOG,172IH@proNOG,COG0555@NOG	NA|NA|NA	P	sulfate ABC transporter
contig_1_pilon_631	375286.mma_2590	1.5e-136	491.1	CYSP	GO:0003674,GO:0003824,GO:0005215,GO:0005488,GO:0005575,GO:0005623,GO:0006139,GO:0006152,GO:0006163,GO:0006195,GO:0006200,GO:0006725,GO:0006753,GO:0006790,GO:0006793,GO:0006796,GO:0006807,GO:0006810,GO:0006811,GO:0006820,GO:0008150,GO:0008152,GO:0008509,GO:0009056,GO:0009116,GO:0009117,GO:0009119,GO:0009123,GO:0009125,GO:0009126,GO:0009128,GO:0009141,GO:0009143,GO:0009144,GO:0009146,GO:0009150,GO:…	K02048	MOBDabcpp,SELtpp,SULabc,SULabcpp,TSULabc,TSULabcpp	bactNOG[38]	08J2H@bactNOG,0BRNA@bproNOG,1733R@proNOG,COG4150@NOG	NA|NA|NA	P	Thiosulfate binding periplasmic protein of sulfate thiosulfate ABC transporter
contig_1_pilon_632	543728.Vapar_3912	1.7e-55	221.1			K00101,K15054		bactNOG[38]	05DMF@bactNOG,0BASM@bproNOG,16QN1@proNOG,COG1304@NOG	NA|NA|NA	C	Dehydrogenase
contig_1_pilon_634	395495.Lcho_1121	7.4e-68	262.7	GYAR	GO:0003674,GO:0003824,GO:0008150,GO:0008152,GO:0016491,GO:0016614,GO:0016616,GO:0044710,GO:0047964,GO:0055114	K00015		bactNOG[38]	05C5I@bactNOG,0B8MY@bproNOG,16QAR@proNOG,COG1052@NOG	NA|NA|NA	C	D-isomer specific 2-hydroxyacid dehydrogenase
contig_1_pilon_635	398580.Dshi_0611	1.9e-19	100.5					bactNOG[38]	021G4@aproNOG,060EE@bactNOG,0ZXCG@NOG,17K5J@proNOG	NA|NA|NA	S	NIPSNAP family containing protein
contig_1_pilon_636	1007105.PT7_2629	7.3e-55	218.8					bactNOG[38]	05CG6@bactNOG,0BHHT@bproNOG,16PBP@proNOG,COG1593@NOG	NA|NA|NA	G	TRAP dicarboxylate transporter DctM subunit
contig_1_pilon_637	1007105.PT7_2629	2.6e-99	367.1					bactNOG[38]	05CG6@bactNOG,0BHHT@bproNOG,16PBP@proNOG,COG1593@NOG	NA|NA|NA	G	TRAP dicarboxylate transporter DctM subunit
contig_1_pilon_638	340100.Bpet4872	2.7e-17	94					bactNOG[38]	05WBG@bactNOG,0BPPH@bproNOG,1234Q@NOG,17KGM@proNOG	NA|NA|NA	G	Tripartite ATP-independent periplasmic transporters, DctQ component
contig_1_pilon_639	257310.BB2442	7.3e-19	98.2					bactNOG[38]	08MVC@bactNOG,0BMFV@bproNOG,16TIK@proNOG,COG1638@NOG	NA|NA|NA	G	extracellular solute-binding protein
contig_1_pilon_640	1007105.PT7_2627	2.9e-77	293.5					bactNOG[38]	08MVC@bactNOG,0BMFV@bproNOG,16TIK@proNOG,COG1638@NOG	NA|NA|NA	G	extracellular solute-binding protein
contig_1_pilon_642	257310.BB2443	2.2e-51	207.6					bactNOG[38]	05EXW@bactNOG,0BC8S@bproNOG,16PZ3@proNOG,COG0451@NOG	NA|NA|NA	G, M	3-beta hydroxysteroid dehydrogenase/isomerase family
contig_1_pilon_644	1007105.PT7_2626	8e-59	232.6	HYI	GO:0003674,GO:0003824,GO:0005575,GO:0005576,GO:0006081,GO:0006082,GO:0008150,GO:0008152,GO:0008903,GO:0009987,GO:0016853,GO:0016860,GO:0016861,GO:0019752,GO:0032787,GO:0043436,GO:0044237,GO:0044281,GO:0044710,GO:0046487,GO:0071704	K01816	HPYRI	NOG[107]	COG3622@NOG	NA|NA|NA	G	Catalyzes the reversible isomerization between hydroxypyruvate and 2-hydroxy-3-oxopropanoate (also termed tartronate semialdehyde) (By similarity)
contig_1_pilon_645	272560.BPSL2109	2.7e-76	290.8	GARR		K00020,K00042		bactNOG[38]	08278@bactNOG,16YNZ@proNOG,COG2084@NOG	NA|NA|NA	I	2-hydroxy-3-oxopropionate reductase
contig_1_pilon_646	762376.AXYL_03789	4.6e-183	646.4	ILVD		K01687		bactNOG[38]	05C01@bactNOG,16PQJ@proNOG,COG0129@NOG	NA|NA|NA	E	Dihydroxy-acid dehydratase
contig_1_pilon_647	340100.Bpet4867	4.8e-57	226.5	BMUL_4275				bactNOG[38]	05MJE@bactNOG,0BCCN@bproNOG,11VFV@NOG,17GHM@proNOG	NA|NA|NA	K	GntR Family Transcriptional Regulator
contig_1_pilon_648	399795.CtesDRAFT_PD1003	1.2e-20	104	MDER		K03719		bactNOG[38]	05EW9@bactNOG,179QY@proNOG,COG1522@NOG	NA|NA|NA	K	Transcriptional regulator AsnC family
contig_1_pilon_649	535289.Dtpsy_2437	5.7e-20	102.1	MDER		K03719		bactNOG[38]	05EW9@bactNOG,0BKVQ@bproNOG,179QY@proNOG,COG1522@NOG	NA|NA|NA	K	AsnC family
contig_1_pilon_651	543728.Vapar_1447	7e-138	495.4	KYNA	GO:0003674,GO:0003824,GO:0004833,GO:0005488,GO:0006082,GO:0006084,GO:0006139,GO:0006461,GO:0006520,GO:0006568,GO:0006569,GO:0006575,GO:0006576,GO:0006586,GO:0006637,GO:0006725,GO:0006732,GO:0006733,GO:0006753,GO:0006793,GO:0006796,GO:0006807,GO:0008150,GO:0008152,GO:0009056,GO:0009058,GO:0009063,GO:0009072,GO:0009074,GO:0009108,GO:0009117,GO:0009165,GO:0009308,GO:0009310,GO:0009435,GO:0009987,GO:…	K00453		bactNOG[38]	05HJ8@bactNOG,0B88B@bproNOG,16QTZ@proNOG,COG3483@NOG	NA|NA|NA	E	Catalyzes the oxidative cleavage of the L-tryptophan (L- Trp) pyrrole ring (By similarity)
contig_1_pilon_652	471857.Svir_18460	4.8e-49	200.3			K01432		bactNOG[38]	00J0Z@actNOG,07EHK@bactNOG,COG0657@NOG	NA|NA|NA	I	alpha/beta hydrolase fold
contig_1_pilon_653	398578.Daci_2169	9e-50	201.4					bactNOG[38]	05FIW@bactNOG,0BEQJ@bproNOG,17CQH@proNOG,COG0251@NOG	NA|NA|NA	J	endoribonuclease L-psp
contig_1_pilon_654	1003200.AXXA_28260	5.7e-64	250					bactNOG[38]	05RQF@bactNOG,0B866@bproNOG,0XT7K@NOG,16QK7@proNOG	NA|NA|NA	K	transcriptional Regulator LysR family
contig_1_pilon_655	1007105.PT7_2608	1.4e-116	424.5	PANB	GO:0005575,GO:0005622,GO:0005623,GO:0005737,GO:0044424,GO:0044464	K00606	MOHMT	bactNOG[38]	05CCG@bactNOG,0B9A8@bproNOG,16PFT@proNOG,COG0413@NOG	NA|NA|NA	H	Catalyzes the reversible reaction in which hydroxymethyl group from 5,10-methylenetetrahydrofolate is tranferred onto alpha-ketoisovalerate to form ketopantoate (By similarity)
contig_1_pilon_656	1007105.PT7_2609	3.4e-97	360.1	DKGA	GO:0003674,GO:0003824,GO:0005575,GO:0005622,GO:0005623,GO:0005737,GO:0006081,GO:0008150,GO:0008152,GO:0009438,GO:0009987,GO:0016491,GO:0016614,GO:0016616,GO:0044237,GO:0044424,GO:0044464,GO:0044710,GO:0050580,GO:0055114,GO:0071704	K06221	ALR2	bactNOG[38]	05CV8@bactNOG,16SC8@proNOG,COG0656@NOG	NA|NA|NA	C	reductase
contig_1_pilon_657	1007105.PT7_2610	3.8e-163	580.1	RV1634	GO:0003674,GO:0005215,GO:0005575,GO:0005623,GO:0005886,GO:0006810,GO:0008150,GO:0009987,GO:0015562,GO:0015893,GO:0016020,GO:0022857,GO:0042221,GO:0042493,GO:0042891,GO:0044464,GO:0044699,GO:0044763,GO:0044765,GO:0050896,GO:0051179,GO:0051234,GO:0055085,GO:0071944,GO:1901998			bactNOG[38]	06MYB@bactNOG,0BB6A@bproNOG,0XRIB@NOG,16SH8@proNOG	NA|NA|NA	G	Major Facilitator Superfamily protein
contig_1_pilon_658	1007105.PT7_2612	0	1171.4	ACNA	GO:0003674,GO:0003676,GO:0003723,GO:0003729,GO:0003730,GO:0003824,GO:0003994,GO:0005488,GO:0005506,GO:0005575,GO:0005576,GO:0005618,GO:0005622,GO:0005623,GO:0005737,GO:0005829,GO:0005886,GO:0005975,GO:0006081,GO:0006082,GO:0006091,GO:0006097,GO:0006099,GO:0006950,GO:0006979,GO:0008150,GO:0008152,GO:0009060,GO:0009061,GO:0009987,GO:0010035,GO:0010038,GO:0010039,GO:0015980,GO:0016020,GO:0016829,GO:…	K01681	ACONT,ACONTa,ACONTb,MICITDr	bactNOG[38]	07QM5@bactNOG,0BIJN@bproNOG,16QN3@proNOG,COG1048@NOG	NA|NA|NA	C	Aconitase C-terminal domain
contig_1_pilon_659	1007105.PT7_2612	4.8e-52	209.5	ACNA	GO:0003674,GO:0003676,GO:0003723,GO:0003729,GO:0003730,GO:0003824,GO:0003994,GO:0005488,GO:0005506,GO:0005575,GO:0005576,GO:0005618,GO:0005622,GO:0005623,GO:0005737,GO:0005829,GO:0005886,GO:0005975,GO:0006081,GO:0006082,GO:0006091,GO:0006097,GO:0006099,GO:0006950,GO:0006979,GO:0008150,GO:0008152,GO:0009060,GO:0009061,GO:0009987,GO:0010035,GO:0010038,GO:0010039,GO:0015980,GO:0016020,GO:0016829,GO:…	K01681	ACONT,ACONTa,ACONTb,MICITDr	bactNOG[38]	07QM5@bactNOG,0BIJN@bproNOG,16QN3@proNOG,COG1048@NOG	NA|NA|NA	C	Aconitase C-terminal domain
contig_1_pilon_660	391008.Smal_3677	2.7e-59	234.2					bactNOG[38]	05BZU@bactNOG,0QKR8@gproNOG,0XNMH@NOG,16S4F@proNOG	NA|NA|NA	T	Diguanylate cyclase
contig_1_pilon_661	322710.Avin_00370	2.3e-66	257.7					bactNOG[38]	05BZU@bactNOG,0QKR8@gproNOG,0XNMH@NOG,16S4F@proNOG	NA|NA|NA	T	Diguanylate cyclase
contig_1_pilon_662	443152.MDG893_17647	1.6e-83	314.7	RRMA	GO:0000154,GO:0001510,GO:0003674,GO:0003824,GO:0005488,GO:0006139,GO:0006364,GO:0006396,GO:0006725,GO:0006807,GO:0008150,GO:0008152,GO:0008168,GO:0008170,GO:0008173,GO:0008270,GO:0008649,GO:0008757,GO:0008989,GO:0009451,GO:0009987,GO:0010467,GO:0016070,GO:0016072,GO:0016435,GO:0016740,GO:0016741,GO:0022613,GO:0031167,GO:0032259,GO:0034470,GO:0034641,GO:0034660,GO:0042254,GO:0043167,GO:0043169,GO:…	K00563,K00571		bactNOG[38]	05DHI@bactNOG,0QK7A@gproNOG,16R2Z@proNOG,COG0500@NOG	NA|NA|NA	Q	methyltransferase
contig_1_pilon_663	398578.Daci_0156	9.4e-97	358.6	HUTG	GO:0006082,GO:0006520,GO:0006807,GO:0008150,GO:0008152,GO:0009987,GO:0019752,GO:0043436,GO:0044237,GO:0044238,GO:0044281,GO:0044710,GO:0071704,GO:1901564	K01458,K01479	NFORGLUAH	bactNOG[38]	05JR5@bactNOG,0B99Z@bproNOG,16T1I@proNOG,COG3741@NOG	NA|NA|NA	E	N-formylglutamate amidohydrolase
contig_1_pilon_664	1003200.AXXA_08304	6.2e-112	409.1			K01501		bactNOG[38]	07QPI@bactNOG,16PM5@proNOG,COG0388@NOG	NA|NA|NA	S	nitrilase cyanide hydratase and apolipoprotein n-acyltransferase
contig_1_pilon_665	1003200.AXXA_08299	6.2e-75	286.2			K17836		bactNOG[38]	07Y6R@bactNOG,0BQ29@bproNOG,1786N@proNOG,COG2367@NOG	NA|NA|NA	V	Inherit from proNOG: beta-lactamase
contig_1_pilon_666	1003200.AXXA_08294	3.1e-196	689.9					bactNOG[38]	082JY@bactNOG,0ZJE7@NOG,17BZQ@proNOG	NA|NA|NA	S	Inherit from bactNOG: Citrate transporter
contig_1_pilon_667	1003200.AXXA_30342	3e-197	693.3		GO:0005575,GO:0005622,GO:0005623,GO:0005737,GO:0044424,GO:0044464	K01461,K01465,K06015		bactNOG[38]	05FEN@bactNOG,16RI9@proNOG,COG3653@NOG	NA|NA|NA	Q	Deacylase
contig_1_pilon_668	257310.BB3286	2.1e-115	421					bactNOG[38]	06QUZ@bactNOG,0BKV1@bproNOG,0YHZ2@NOG,1800C@proNOG	NA|NA|NA	K	LysR family transcriptional Regulator
contig_1_pilon_670	1003200.AXXA_03132	9.8e-51	204.5	PROP	GO:0003333,GO:0003674,GO:0005215,GO:0005280,GO:0005297,GO:0005342,GO:0005416,GO:0005575,GO:0005623,GO:0005886,GO:0005887,GO:0006810,GO:0006811,GO:0006812,GO:0006818,GO:0006820,GO:0006865,GO:0006950,GO:0006970,GO:0006972,GO:0008150,GO:0008324,GO:0008509,GO:0008514,GO:0009628,GO:0009651,GO:0009987,GO:0015075,GO:0015101,GO:0015171,GO:0015175,GO:0015179,GO:0015193,GO:0015199,GO:0015291,GO:0015293,GO:…	K03762	ACNAMt2,CRNDt2rpp,CRNt2rpp,CTBTt2rpp,GLYBt2pp,PROt2r,PROt2rpp	bactNOG[38]	05CSH@bactNOG,0B83P@bproNOG,0XP7I@NOG,16QT5@proNOG	NA|NA|NA	G	general substrate transporter
contig_1_pilon_671	340100.Bpet1827	2.6e-156	557	PROP	GO:0003333,GO:0003674,GO:0005215,GO:0005280,GO:0005297,GO:0005342,GO:0005416,GO:0005575,GO:0005623,GO:0005886,GO:0005887,GO:0006810,GO:0006811,GO:0006812,GO:0006818,GO:0006820,GO:0006865,GO:0006950,GO:0006970,GO:0006972,GO:0008150,GO:0008324,GO:0008509,GO:0008514,GO:0009628,GO:0009651,GO:0009987,GO:0015075,GO:0015101,GO:0015171,GO:0015175,GO:0015179,GO:0015193,GO:0015199,GO:0015291,GO:0015293,GO:…	K03762	ACNAMt2,CRNDt2rpp,CRNt2rpp,CTBTt2rpp,GLYBt2pp,PROt2r,PROt2rpp	bactNOG[38]	05CSH@bactNOG,0B83P@bproNOG,0XP7I@NOG,16QT5@proNOG	NA|NA|NA	G	general substrate transporter
contig_1_pilon_672	266264.Rmet_3057	5.4e-91	339.3	FABG2	GO:0000166,GO:0003674,GO:0003824,GO:0004312,GO:0004316,GO:0005488,GO:0006082,GO:0006629,GO:0006631,GO:0006633,GO:0008150,GO:0008152,GO:0008610,GO:0009058,GO:0009987,GO:0016053,GO:0016491,GO:0016614,GO:0016616,GO:0016740,GO:0016746,GO:0016747,GO:0019752,GO:0030497,GO:0032787,GO:0036094,GO:0043436,GO:0044237,GO:0044238,GO:0044249,GO:0044255,GO:0044281,GO:0044283,GO:0044710,GO:0044711,GO:0046394,GO:…	K00023,K00059,K07535	C100SN,FASC120ACP,FASC140ACP,FASC141ACP,FASC160ACP,FASC161ACP,FASC180ACP,FASC181ACP,FASC200ACP,KAS_HP,KAS_HP2	bactNOG[38]	05CHR@bactNOG,0B7U8@bproNOG,0XNW1@NOG,16PMA@proNOG	NA|NA|NA	I	Reductase
contig_1_pilon_674	768066.HELO_1988	7.3e-94	349	PIRIN		K06911		bactNOG[38]	05EUB@bactNOG,0QKUB@gproNOG,16SGY@proNOG,COG1741@NOG	NA|NA|NA	O	pirin domain protein
contig_1_pilon_675	439375.Oant_3987	1.7e-106	390.6	YCAC	GO:0005575,GO:0005622,GO:0005623,GO:0005737,GO:0005829,GO:0016020,GO:0044424,GO:0044444,GO:0044464			bactNOG[38]	01RAP@aproNOG,05CHJ@bactNOG,16Q6S@proNOG,COG1335@NOG	NA|NA|NA	Q	hydrolase
contig_1_pilon_676	39946.BGIOSGA038579-PA	2.8e-102	376.7	SLSA				NOG[107]	COG1335@NOG	NA|NA|NA	Q	isochorismatase
contig_1_pilon_677	323848.Nmul_A1471	1.7e-128	464.2	SDR		K06911		bactNOG[38]	05EUB@bactNOG,0B9C9@bproNOG,16RC4@proNOG,COG1741@NOG	NA|NA|NA	S	Pirin domain-containing protein
contig_1_pilon_678	375286.mma_3305	2.9e-129	466.8	BMUL_2154				bactNOG[38]	05EMX@bactNOG,0B81Y@bproNOG,0XR85@NOG,16S8E@proNOG	NA|NA|NA	K	LysR family Transcriptional regulator
contig_1_pilon_679	395019.BMULJ_03360	1.2e-21	107.1	YJBJ				bactNOG[38]	05VDW@bactNOG,0BFJB@bproNOG,17JRP@proNOG,COG3237@NOG	NA|NA|NA	S	csbd family
contig_1_pilon_680	190486.XAC0682	5e-16	89.4	OSMY	GO:0005575,GO:0005623,GO:0006950,GO:0006970,GO:0008150,GO:0009628,GO:0042597,GO:0044464,GO:0050896	K04065		bactNOG[38]	05K3G@bactNOG,0QIGT@gproNOG,173QV@proNOG,COG2823@NOG	NA|NA|NA	S	Periplasmic protein
contig_1_pilon_681	398578.Daci_2958	4.5e-280	968.8			K07222		bactNOG[38]	07J8Z@bactNOG,0BJWX@bproNOG,16S5I@proNOG,COG2072@NOG	NA|NA|NA	P	Flavin-binding monooxygenase-like
contig_1_pilon_682	762376.AXYL_05730	1.3e-221	774.6	ACOR	GO:0008150,GO:0008152,GO:0009056,GO:0009987,GO:0042180,GO:0042182,GO:0044237,GO:0044248,GO:0044281,GO:0044282,GO:0044710,GO:0044712,GO:0045149,GO:0045150,GO:0071704,GO:1901575			bactNOG[38]	07SZ4@bactNOG,0B8JE@bproNOG,16QPR@proNOG,COG3284@NOG	NA|NA|NA	K	sigma-54 specific transcriptional regulator
contig_1_pilon_683	76869.PputGB1_3261	1.4e-59	234.2	PHNX	GO:0003674,GO:0003824,GO:0008150,GO:0008152	K05306		bactNOG[38]	08KAZ@bactNOG,0QMN8@gproNOG,174NY@proNOG,COG0637@NOG	NA|NA|NA	S	Involved in phosphonate degradation (By similarity)
contig_1_pilon_684	220664.PFL_3966	2.7e-54	216.5	PHNX	GO:0003674,GO:0003824,GO:0008150,GO:0008152	K05306		bactNOG[38]	08KAZ@bactNOG,0QMN8@gproNOG,174NY@proNOG,COG0637@NOG	NA|NA|NA	S	Involved in phosphonate degradation (By similarity)
contig_1_pilon_685	76869.PputGB1_3260	9.5e-95	352.1					bactNOG[38]	08S0Y@bactNOG,11RI8@NOG,178MZ@proNOG	NA|NA|NA	K	lysr family transcriptional regulator
contig_1_pilon_686	76869.PputGB1_3259	6.6e-68	261.9	PHNB		K02445,K08191		bactNOG[38]	05CXY@bactNOG,16Q38@proNOG,COG2271@NOG	NA|NA|NA	G	transporter
contig_1_pilon_687	76869.PputGB1_3259	4.2e-119	433	PHNB		K02445,K08191		bactNOG[38]	05CXY@bactNOG,16Q38@proNOG,COG2271@NOG	NA|NA|NA	G	transporter
contig_1_pilon_688	76869.PputGB1_3258	4e-135	486.5			K00001		bactNOG[38]	05C0A@bactNOG,16RMM@proNOG,COG1454@NOG	NA|NA|NA	C	alcohol dehydrogenase
contig_1_pilon_689	762376.AXYL_06213	2.3e-19	100.1			K03088		NOG[107]	COG1595@NOG	NA|NA|NA	K	RNA Polymerase
contig_1_pilon_690	762376.AXYL_06212	4.8e-77	293.5			K07165		bactNOG[38]	08YGR@bactNOG,0BCXS@bproNOG,17BUC@proNOG,COG3712@NOG	NA|NA|NA	T	FecR protein
contig_1_pilon_691	391008.Smal_2123	4.5e-147	527.3	CIRA	GO:0005575,GO:0005623,GO:0009279,GO:0016020,GO:0019867,GO:0030312,GO:0030313,GO:0031975,GO:0044462,GO:0044464,GO:0071944	K02014		bactNOG[38]	05CB4@bactNOG,0QHR3@gproNOG,0XPYS@NOG,16PQB@proNOG	NA|NA|NA	P	tonB-dependent siderophore receptor
contig_1_pilon_692	1007105.PT7_1586	2.1e-145	520.8					bactNOG[38]	08NS2@bactNOG,0BQY2@bproNOG,16SIY@proNOG,COG3391@NOG	NA|NA|NA	S	Inherit from proNOG: Receptor
contig_1_pilon_693	398578.Daci_4428	1.2e-34	151					bactNOG[38]	0650Z@bactNOG,125TM@NOG,17MRI@proNOG	NA|NA|NA
contig_1_pilon_694	399741.Spro_0979	1.3e-58	231.5					bactNOG[38]	08NS2@bactNOG,0QKZ0@gproNOG,16SIY@proNOG,COG3391@NOG	NA|NA|NA	S	receptor
contig_1_pilon_695	399741.Spro_0979	8.4e-43	179.1					bactNOG[38]	08NS2@bactNOG,0QKZ0@gproNOG,16SIY@proNOG,COG3391@NOG	NA|NA|NA	S	receptor
contig_1_pilon_696	582744.Msip34_0421	5.5e-135	487.3		GO:0005575,GO:0005623,GO:0009279,GO:0016020,GO:0019867,GO:0030312,GO:0030313,GO:0031975,GO:0044462,GO:0044464,GO:0071944	K16088		bactNOG[38]	05CNM@bactNOG,0B8UH@bproNOG,16R89@proNOG,COG4773@NOG	NA|NA|NA	P	receptor
contig_1_pilon_697	582744.Msip34_0797	1.5e-99	368.2	FECR2		K07165		bactNOG[38]	08K9F@bactNOG,0B9UW@bproNOG,0ZZAQ@NOG,17643@proNOG	NA|NA|NA	S	FecR protein
contig_1_pilon_698	582744.Msip34_0798	9.1e-62	241.9			K03088		bactNOG[38]	08ZVU@bactNOG,0BDCR@bproNOG,11N5Y@NOG,16WCC@proNOG	NA|NA|NA	K	RNA polymerase
contig_1_pilon_699	762376.AXYL_00234	5.5e-310	1068.1	GLMS	GO:0003674,GO:0003824,GO:0004360,GO:0005575,GO:0005622,GO:0005623,GO:0005737,GO:0005829,GO:0005886,GO:0006040,GO:0006047,GO:0006048,GO:0006139,GO:0006725,GO:0006753,GO:0006793,GO:0006796,GO:0006807,GO:0008150,GO:0008152,GO:0008483,GO:0009058,GO:0009117,GO:0009165,GO:0009225,GO:0009226,GO:0009987,GO:0016020,GO:0016740,GO:0016769,GO:0018130,GO:0019438,GO:0019637,GO:0034641,GO:0034654,GO:0040007,GO:…	K00820	GF6PTA	bactNOG[38]	05C46@bactNOG,0B8UF@bproNOG,16PFR@proNOG,COG0449@NOG	NA|NA|NA	M	Catalyzes the first step in hexosamine metabolism, converting fructose-6P into glucosamine-6P using glutamine as a nitrogen source (By similarity)
contig_1_pilon_700	360910.BAV3271	9.9e-54	214.9			K03719		bactNOG[38]	08XQS@bactNOG,0BCMJ@bproNOG,179SU@proNOG,COG1522@NOG	NA|NA|NA	K	AsnC family transcriptional regulator
contig_1_pilon_702	1007105.PT7_2743	7.2e-79	299.7	VSAL_I0185				bactNOG[38]	07VRF@bactNOG,175SS@proNOG,COG0438@NOG	NA|NA|NA	M	glycosyl transferase
contig_1_pilon_703	360910.BAV3275	2.8e-185	653.3	GLMU	GO:0000270,GO:0000271,GO:0000287,GO:0003674,GO:0003824,GO:0003977,GO:0005488,GO:0005515,GO:0005575,GO:0005622,GO:0005623,GO:0005737,GO:0005975,GO:0005976,GO:0006022,GO:0006023,GO:0006024,GO:0006040,GO:0006047,GO:0006048,GO:0006139,GO:0006461,GO:0006629,GO:0006725,GO:0006753,GO:0006793,GO:0006796,GO:0006807,GO:0008080,GO:0008150,GO:0008152,GO:0008610,GO:0008653,GO:0009058,GO:0009059,GO:0009103,GO:…	K04042,K11528	G1PACT,UAGDP	bactNOG[38]	05CAJ@bactNOG,0B751@bproNOG,16PU0@proNOG,COG1207@NOG	NA|NA|NA	M	Catalyzes the last two sequential reactions in the de novo biosynthetic pathway for UDP-N-acetylglucosamine (UDP- GlcNAc). The C-terminal domain catalyzes the transfer of acetyl group from acetyl coenzyme A to glucosamine-1-phosphate (GlcN-1-P) to produce N-acetylglucosamine-1-phosphate (GlcNAc-1-P), which is converted into UDP-GlcNAc by the transfer of uridine 5- monophosphate (from uridine 5-tr…
contig_1_pilon_704	742159.HMPREF0004_0926	5.5e-17	93.6	BMUL_0394				bactNOG[38]	05YB0@bactNOG,0BFZ8@bproNOG,123FU@NOG,17NS9@proNOG	NA|NA|NA
contig_1_pilon_706	1007105.PT7_2747	3.9e-82	310.1			K00949		bactNOG[38]	08YAT@bactNOG,0BCU3@bproNOG,17B2R@proNOG,COG0494@NOG	NA|NA|NA	L	NUDIX hydrolase
contig_1_pilon_707	1007105.PT7_2748	5e-176	622.5	COXB	GO:0005575,GO:0005576,GO:0005623,GO:0005886,GO:0005887,GO:0006091,GO:0008150,GO:0008152,GO:0009987,GO:0016020,GO:0016021,GO:0031224,GO:0031226,GO:0040007,GO:0044110,GO:0044116,GO:0044117,GO:0044119,GO:0044121,GO:0044237,GO:0044403,GO:0044419,GO:0044425,GO:0044459,GO:0044464,GO:0051704,GO:0071944	K02275	CYO1b	bactNOG[38]	05CV4@bactNOG,0B77H@bproNOG,16PC3@proNOG,COG1622@NOG,COG2010@NOG	NA|NA|NA	C	Subunits I and II form the functional core of the enzyme complex. Electrons originating in cytochrome c are transferred via heme a and Cu(A) to the binuclear center formed by heme a3 and Cu(B) (By similarity)
contig_1_pilon_709	762376.AXYL_00216	1.2e-232	810.8	CTAD	GO:0003674,GO:0003824,GO:0004129,GO:0005215,GO:0005575,GO:0005623,GO:0005886,GO:0006091,GO:0006810,GO:0006811,GO:0006812,GO:0006818,GO:0008150,GO:0008152,GO:0008324,GO:0009987,GO:0015002,GO:0015075,GO:0015077,GO:0015078,GO:0015672,GO:0015992,GO:0016020,GO:0016491,GO:0016675,GO:0016676,GO:0022857,GO:0022890,GO:0022891,GO:0022892,GO:0034220,GO:0044237,GO:0044464,GO:0044699,GO:0044710,GO:0044763,GO:…	K02274	CYO1b	bactNOG[38]	05BZ9@bactNOG,0B7PV@bproNOG,16PB1@proNOG,COG0843@NOG	NA|NA|NA	C	oxidase, subunit i
contig_1_pilon_711	1007105.PT7_2751	2.6e-20	102.8					bactNOG[38]	064MC@bactNOG,0BFEN@bproNOG,12BCQ@NOG,17Q6M@proNOG	NA|NA|NA	S	Protein of unknown function (DUF2970)
contig_1_pilon_712	1007105.PT7_2752	4e-29	132.5	CTAE	GO:0003674,GO:0003824,GO:0004096,GO:0004601,GO:0005575,GO:0005623,GO:0005886,GO:0006091,GO:0008150,GO:0008152,GO:0009987,GO:0016020,GO:0016209,GO:0016491,GO:0016684,GO:0040007,GO:0044237,GO:0044464,GO:0044710,GO:0055114,GO:0071944	K02276,K02299	CYO1b	bactNOG[38]	05CCU@bactNOG,0B7PY@bproNOG,16PS2@proNOG,COG1845@NOG	NA|NA|NA	C	cytochrome C oxidase (subunit III)
contig_1_pilon_713	257313.BP3740	1.3e-90	337.8	CTAE	GO:0003674,GO:0003824,GO:0004096,GO:0004601,GO:0005575,GO:0005623,GO:0005886,GO:0006091,GO:0008150,GO:0008152,GO:0009987,GO:0016020,GO:0016209,GO:0016491,GO:0016684,GO:0040007,GO:0044237,GO:0044464,GO:0044710,GO:0055114,GO:0071944	K02276,K02299	CYO1b	bactNOG[38]	05CCU@bactNOG,0B7PY@bproNOG,16PS2@proNOG,COG1845@NOG	NA|NA|NA	C	cytochrome C oxidase (subunit III)
contig_1_pilon_714	257313.BP3739	5.5e-17	91.7					bactNOG[38]	05XKS@bactNOG,0BG7U@bproNOG,1252M@NOG,17MF4@proNOG	NA|NA|NA	S	Protein of unknown function (DUF2909)
contig_1_pilon_715	1007105.PT7_2755	9.9e-59	232.3	VVA1112		K14998		bactNOG[38]	05S0I@bactNOG,0BDTZ@bproNOG,17FE4@proNOG,COG3346@NOG	NA|NA|NA	S	transmembrane cytochrome oxidase
contig_1_pilon_716	1007105.PT7_2756	6.1e-75	285.8	BMUL_0464				bactNOG[38]	05XHZ@bactNOG,0BCT4@bproNOG,121Q1@NOG,17A1Y@proNOG	NA|NA|NA
contig_1_pilon_717	762376.AXYL_00223	2e-142	510.8	CTAA		K02259		bactNOG[38]	05DP2@bactNOG,0B82Z@bproNOG,16R9S@proNOG,COG1612@NOG	NA|NA|NA	O	cytochrome oxidase assembly
contig_1_pilon_718	340100.Bpet0177	3.4e-116	423.3	CTAB	GO:0005575,GO:0005618,GO:0005623,GO:0005886,GO:0016020,GO:0030312,GO:0044464,GO:0071944	K02301	CYO1b	bactNOG[38]	05F1R@bactNOG,0B9RS@bproNOG,16RTD@proNOG,COG0109@NOG	NA|NA|NA	O	Converts heme B (protoheme IX) to heme O by substitution of the vinyl group on carbon 2 of heme B porphyrin ring with a hydroxyethyl farnesyl side group (By similarity)
contig_1_pilon_719	1007105.PT7_2760	9.5e-108	395.6	NHAP		K03316		bactNOG[38]	05EEQ@bactNOG,0BQDT@bproNOG,16QFF@proNOG,COG0025@NOG	NA|NA|NA	P	Sodium/hydrogen exchanger family
contig_1_pilon_720	1007105.PT7_2760	4.1e-89	333.2	NHAP		K03316		bactNOG[38]	05EEQ@bactNOG,0BQDT@bproNOG,16QFF@proNOG,COG0025@NOG	NA|NA|NA	P	Sodium/hydrogen exchanger family
contig_1_pilon_723	340100.Bpet3838	1.9e-258	897.1	OPRC	GO:0005575,GO:0005623,GO:0006810,GO:0008150,GO:0009279,GO:0016020,GO:0019867,GO:0030312,GO:0030313,GO:0031975,GO:0044462,GO:0044464,GO:0051179,GO:0051234,GO:0071944	K02014		bactNOG[38]	06BSB@bactNOG,0B7D3@bproNOG,16UWA@proNOG,COG1629@NOG	NA|NA|NA	P	TonB-dependent copper receptor
contig_1_pilon_724	1007105.PT7_2761	5.3e-54	215.7	RPOH	GO:0000988,GO:0000990,GO:0000996,GO:0003674,GO:0003676,GO:0003677,GO:0005488,GO:0006139,GO:0006351,GO:0006352,GO:0006355,GO:0006725,GO:0006807,GO:0008150,GO:0008152,GO:0009058,GO:0009059,GO:0009889,GO:0009987,GO:0010467,GO:0010468,GO:0010556,GO:0016070,GO:0016987,GO:0018130,GO:0019219,GO:0019222,GO:0019438,GO:0031323,GO:0031326,GO:0032774,GO:0034641,GO:0034645,GO:0034654,GO:0043170,GO:0044237,GO:…	K03089		bactNOG[38]	05DEK@bactNOG,0B74A@bproNOG,16QYT@proNOG,COG0568@NOG	NA|NA|NA	K	Sigma factors are initiation factors that promote the attachment of RNA polymerase to specific initiation sites and are then released (By similarity)
contig_1_pilon_725	340100.Bpet0159	9.4e-66	255	RPOH	GO:0000988,GO:0000990,GO:0000996,GO:0003674,GO:0003676,GO:0003677,GO:0005488,GO:0006139,GO:0006351,GO:0006352,GO:0006355,GO:0006725,GO:0006807,GO:0008150,GO:0008152,GO:0009058,GO:0009059,GO:0009889,GO:0009987,GO:0010467,GO:0010468,GO:0010556,GO:0016070,GO:0016987,GO:0018130,GO:0019219,GO:0019222,GO:0019438,GO:0031323,GO:0031326,GO:0032774,GO:0034641,GO:0034645,GO:0034654,GO:0043170,GO:0044237,GO:…	K03089		bactNOG[38]	05DEK@bactNOG,0B74A@bproNOG,16QYT@proNOG,COG0568@NOG	NA|NA|NA	K	Sigma factors are initiation factors that promote the attachment of RNA polymerase to specific initiation sites and are then released (By similarity)
contig_1_pilon_726	340100.Bpet0156	8.9e-38	161.4	FGHA	GO:0003674,GO:0003824,GO:0004416,GO:0006081,GO:0008150,GO:0008152,GO:0009056,GO:0009987,GO:0016787,GO:0016788,GO:0016790,GO:0018738,GO:0044237,GO:0044248,GO:0044281,GO:0044282,GO:0044710,GO:0044712,GO:0046185,GO:0046292,GO:0046294,GO:0071704,GO:1901575	K01070	SFGTHi	bactNOG[38]	05C4W@bactNOG,0B787@bproNOG,16PGH@proNOG,COG0627@NOG	NA|NA|NA	S	S-Formylglutathione hydrolase
contig_1_pilon_728	1007105.PT7_2764	2.8e-200	703	ADHC	GO:0005575,GO:0005622,GO:0005623,GO:0005737,GO:0044424,GO:0044464	K00121		bactNOG[38]	07QPD@bactNOG,16PKU@proNOG,COG1062@NOG	NA|NA|NA	C	alcohol dehydrogenase
contig_1_pilon_729	1007105.PT7_2766	1.5e-130	471.5	CLS	GO:0003674,GO:0003824,GO:0006629,GO:0006644,GO:0006793,GO:0006796,GO:0008150,GO:0008152,GO:0008610,GO:0008654,GO:0008808,GO:0009058,GO:0009987,GO:0016740,GO:0016772,GO:0016780,GO:0019637,GO:0030572,GO:0044237,GO:0044238,GO:0044249,GO:0044255,GO:0044710,GO:0071704,GO:0090407,GO:1901576	K06131,K06132		bactNOG[38]	05CQX@bactNOG,16R4A@proNOG,COG1502@NOG	NA|NA|NA	I	Catalyzes the reversible phosphatidyl group transfer from one phosphatidylglycerol molecule to another to form cardiolipin (CL) (diphosphatidylglycerol) and glycerol (By similarity)
contig_1_pilon_730	1007105.PT7_2768	2.2e-92	344	BMUL_3049				bactNOG[38]	05X23@bactNOG,0B98S@bproNOG,16XRY@proNOG,COG3568@NOG	NA|NA|NA	S	Endonuclease Exonuclease phosphatase
contig_1_pilon_731	1007105.PT7_2769	1.6e-301	1040	ASPS	GO:0003674,GO:0003824,GO:0004812,GO:0004815,GO:0005575,GO:0005618,GO:0005622,GO:0005623,GO:0005737,GO:0005829,GO:0006082,GO:0006139,GO:0006399,GO:0006412,GO:0006418,GO:0006422,GO:0006520,GO:0006725,GO:0006807,GO:0008150,GO:0008152,GO:0009058,GO:0009059,GO:0009987,GO:0010467,GO:0016070,GO:0016874,GO:0016875,GO:0016876,GO:0019538,GO:0019752,GO:0030312,GO:0034641,GO:0034645,GO:0034660,GO:0043038,GO:…	K01876		bactNOG[38]	05C9M@bactNOG,0B84Q@bproNOG,16PIS@proNOG,COG0173@NOG	NA|NA|NA	J	Aspartyl-tRNA synthetase
contig_1_pilon_732	1007105.PT7_2770	1.5e-84	317.8	OCAR_6215				bactNOG[38]	07N3Y@bactNOG,0B87T@bproNOG,16YKK@proNOG,COG2928@NOG	NA|NA|NA	S	membrane
contig_1_pilon_733	1007105.PT7_2772	6.9e-171	605.5	CP_0904				bactNOG[38]	06TVJ@bactNOG,0B9BZ@bproNOG,0XQK3@NOG,173N1@proNOG	NA|NA|NA	S	Protein of unknown function (DUF1504)
contig_1_pilon_734	257313.BP3684	1.4e-09	66.6	UBIA	GO:0002094,GO:0003674,GO:0003824,GO:0004659,GO:0005575,GO:0005623,GO:0005886,GO:0006732,GO:0006733,GO:0006743,GO:0006744,GO:0008150,GO:0008152,GO:0008412,GO:0009058,GO:0009108,GO:0009987,GO:0016020,GO:0016740,GO:0016765,GO:0042180,GO:0042181,GO:0042375,GO:0044237,GO:0044249,GO:0044281,GO:0044283,GO:0044464,GO:0044710,GO:0044711,GO:0045426,GO:0051186,GO:0051188,GO:0071704,GO:0071944,GO:1901576,GO:…	K03179	HBZOPT	bactNOG[38]	05C4G@bactNOG,0B9IE@bproNOG,16PG1@proNOG,COG0382@NOG	NA|NA|NA	H	Synthesis of 3-octaprenyl-4-hydroxybenzoate (By similarity)
contig_1_pilon_735	1007105.PT7_2773	2.1e-111	407.5	UBIA	GO:0002094,GO:0003674,GO:0003824,GO:0004659,GO:0005575,GO:0005623,GO:0005886,GO:0006732,GO:0006733,GO:0006743,GO:0006744,GO:0008150,GO:0008152,GO:0008412,GO:0009058,GO:0009108,GO:0009987,GO:0016020,GO:0016740,GO:0016765,GO:0042180,GO:0042181,GO:0042375,GO:0044237,GO:0044249,GO:0044281,GO:0044283,GO:0044464,GO:0044710,GO:0044711,GO:0045426,GO:0051186,GO:0051188,GO:0071704,GO:0071944,GO:1901576,GO:…	K03179	HBZOPT	bactNOG[38]	05C4G@bactNOG,0B9IE@bproNOG,16PG1@proNOG,COG0382@NOG	NA|NA|NA	H	Synthesis of 3-octaprenyl-4-hydroxybenzoate (By similarity)
contig_1_pilon_736	1007105.PT7_2774	6e-164	582.4	AVTA		K05825		bactNOG[38]	05C1I@bactNOG,0B8VF@bproNOG,16Q21@proNOG,COG1167@NOG	NA|NA|NA	K	GntR family transcriptional regulator
contig_1_pilon_737	279714.FuraDRAFT_0160	5.3e-28	129.8			K09975		bactNOG[38]	090B9@bactNOG,0BEHZ@bproNOG,17CHH@proNOG,COG3758@NOG	NA|NA|NA	S	HutD
contig_1_pilon_738	640511.BC1002_1095	1.5e-71	274.6	HUTI	GO:0003674,GO:0003824,GO:0005575,GO:0005622,GO:0005623,GO:0005737,GO:0006082,GO:0006520,GO:0006547,GO:0006548,GO:0006725,GO:0006807,GO:0008150,GO:0008152,GO:0009056,GO:0009063,GO:0009987,GO:0016054,GO:0016787,GO:0016810,GO:0016812,GO:0019439,GO:0019752,GO:0034641,GO:0043436,GO:0044237,GO:0044238,GO:0044248,GO:0044270,GO:0044281,GO:0044282,GO:0044424,GO:0044464,GO:0044710,GO:0044712,GO:0046395,GO:…	K01468	IZPN,IZPN_1	bactNOG[38]	05CI2@bactNOG,COG1228@NOG	NA|NA|NA	Q	imidazolone-5-propionate hydrolase
contig_1_pilon_739	391038.Bphy_1810	1.1e-21	107.1	HUTI	GO:0003674,GO:0003824,GO:0005575,GO:0005622,GO:0005623,GO:0005737,GO:0006082,GO:0006520,GO:0006547,GO:0006548,GO:0006725,GO:0006807,GO:0008150,GO:0008152,GO:0009056,GO:0009063,GO:0009987,GO:0016054,GO:0016787,GO:0016810,GO:0016812,GO:0019439,GO:0019752,GO:0034641,GO:0043436,GO:0044237,GO:0044238,GO:0044248,GO:0044270,GO:0044281,GO:0044282,GO:0044424,GO:0044464,GO:0044710,GO:0044712,GO:0046395,GO:…	K01468	IZPN,IZPN_1	bactNOG[38]	05CI2@bactNOG,0B907@bproNOG,16QHD@proNOG,COG1228@NOG	NA|NA|NA	E	imidazolone-5-propionate hydrolase
contig_1_pilon_740	640511.BC1002_1095	3.3e-26	122.9	HUTI	GO:0003674,GO:0003824,GO:0005575,GO:0005622,GO:0005623,GO:0005737,GO:0006082,GO:0006520,GO:0006547,GO:0006548,GO:0006725,GO:0006807,GO:0008150,GO:0008152,GO:0009056,GO:0009063,GO:0009987,GO:0016054,GO:0016787,GO:0016810,GO:0016812,GO:0019439,GO:0019752,GO:0034641,GO:0043436,GO:0044237,GO:0044238,GO:0044248,GO:0044270,GO:0044281,GO:0044282,GO:0044424,GO:0044464,GO:0044710,GO:0044712,GO:0046395,GO:…	K01468	IZPN,IZPN_1	bactNOG[38]	05CI2@bactNOG,COG1228@NOG	NA|NA|NA	Q	imidazolone-5-propionate hydrolase
contig_1_pilon_741	640512.BC1003_2181	1.5e-153	548.1	HUTF		K05603,K18456	FORGLUIH	bactNOG[38]	07RHX@bactNOG,0B93M@bproNOG,16QYE@proNOG,COG0402@NOG	NA|NA|NA	F	deiminase
contig_1_pilon_742	522373.Smlt1334	1.7e-32	143.3			K07726		bactNOG[38]	05R5S@bactNOG,0QUSZ@gproNOG,17C6H@proNOG,COG2944@NOG	NA|NA|NA	K	transcriptional regulator
contig_1_pilon_743	232721.Ajs_2626	1.6e-52	211.1					bactNOG[38]	05WNK@bactNOG,0BG1T@bproNOG,17P5N@proNOG,COG4737@NOG	NA|NA|NA	S	Protein of unknown function (DUF1044)
contig_1_pilon_744	1005048.CFU_2388	6.9e-67	258.8	HUTH	GO:0003674,GO:0003824,GO:0004397,GO:0005575,GO:0005622,GO:0005623,GO:0005737,GO:0006082,GO:0006520,GO:0006807,GO:0008150,GO:0008152,GO:0009987,GO:0016829,GO:0016840,GO:0016841,GO:0019752,GO:0043436,GO:0044237,GO:0044238,GO:0044281,GO:0044424,GO:0044464,GO:0044710,GO:0071704,GO:1901564	K01745	HISDr	bactNOG[38]	05C84@bactNOG,0B896@bproNOG,16PEM@proNOG,COG2986@NOG	NA|NA|NA	E	Histidine ammonia-lyase (EC 4.3.1.3)
contig_1_pilon_745	1005048.CFU_2388	1.2e-70	271.6	HUTH	GO:0003674,GO:0003824,GO:0004397,GO:0005575,GO:0005622,GO:0005623,GO:0005737,GO:0006082,GO:0006520,GO:0006807,GO:0008150,GO:0008152,GO:0009987,GO:0016829,GO:0016840,GO:0016841,GO:0019752,GO:0043436,GO:0044237,GO:0044238,GO:0044281,GO:0044424,GO:0044464,GO:0044710,GO:0071704,GO:1901564	K01745	HISDr	bactNOG[38]	05C84@bactNOG,0B896@bproNOG,16PEM@proNOG,COG2986@NOG	NA|NA|NA	E	Histidine ammonia-lyase (EC 4.3.1.3)
contig_1_pilon_746	1005048.CFU_2388	4.9e-35	152.5	HUTH	GO:0003674,GO:0003824,GO:0004397,GO:0005575,GO:0005622,GO:0005623,GO:0005737,GO:0006082,GO:0006520,GO:0006807,GO:0008150,GO:0008152,GO:0009987,GO:0016829,GO:0016840,GO:0016841,GO:0019752,GO:0043436,GO:0044237,GO:0044238,GO:0044281,GO:0044424,GO:0044464,GO:0044710,GO:0071704,GO:1901564	K01745	HISDr	bactNOG[38]	05C84@bactNOG,0B896@bproNOG,16PEM@proNOG,COG2986@NOG	NA|NA|NA	E	Histidine ammonia-lyase (EC 4.3.1.3)
contig_1_pilon_747	688245.CtCNB1_0167	1.2e-282	977.2	HUTU	GO:0005575,GO:0005622,GO:0005623,GO:0005737,GO:0044424,GO:0044464	K01712		bactNOG[38]	05CGP@bactNOG,0B7DG@bproNOG,16PX8@proNOG,COG2987@NOG	NA|NA|NA	E	urocanate hydratase (EC 4.2.1.49)
contig_1_pilon_748	1031711.RSPO_c00855	1.6e-51	208	HUTC		K03710,K05836		bactNOG[38]	05CZE@bactNOG,0B8R2@bproNOG,16REQ@proNOG,COG2188@NOG	NA|NA|NA	K	histidine utilization repressor
contig_1_pilon_749	351746.Pput_2154	2.2e-57	227.3					bactNOG[38]	05FX6@bactNOG,0QRX5@gproNOG,11ZDW@NOG,17A04@proNOG	NA|NA|NA	K	Transcriptional Regulator AraC Family
contig_1_pilon_750	351746.Pput_2154	7.4e-23	111.7					bactNOG[38]	05FX6@bactNOG,0QRX5@gproNOG,11ZDW@NOG,17A04@proNOG	NA|NA|NA	K	Transcriptional Regulator AraC Family
contig_1_pilon_751	220664.PFL_0807	7.4e-85	318.5			K03790		bactNOG[38]	07SHE@bactNOG,0QR8F@gproNOG,17AVE@proNOG,COG1670@NOG	NA|NA|NA	J	Acetyltransferase (GNAT) family
contig_1_pilon_752	762376.AXYL_04347	2.9e-112	410.2	NHOA	GO:0003674,GO:0003824,GO:0004060,GO:0005575,GO:0005622,GO:0005623,GO:0005737,GO:0005886,GO:0006725,GO:0008080,GO:0008150,GO:0008152,GO:0008374,GO:0009987,GO:0016020,GO:0016407,GO:0016410,GO:0016413,GO:0016740,GO:0016746,GO:0016747,GO:0044237,GO:0044424,GO:0044464,GO:0046990,GO:0071944	K00622,K00675		bactNOG[38]	08MUX@bactNOG,0BDD3@bproNOG,17E3P@proNOG,COG2162@NOG	NA|NA|NA	Q	N-hydroxyarylamine O-acetyltransferase EC 2.3.1.118
contig_1_pilon_753	232721.Ajs_1362	4.7e-19	98.6	TRXA		K03671		bactNOG[38]	05K63@bactNOG,17ZE6@proNOG,COG0526@NOG	NA|NA|NA	O	Thioredoxin
contig_1_pilon_754	406818.XBJ1_3303	2.4e-112	411			K18553		bactNOG[38]	05FB4@bactNOG,10X91@NOG	NA|NA|NA	G	Major Facilitator Superfamily
contig_1_pilon_755	762376.AXYL_04345	2.8e-59	233.4	BMUL_4463				bactNOG[38]	05GWW@bactNOG,0BDAX@bproNOG,11NNN@NOG,17CHB@proNOG	NA|NA|NA	S	membrane
contig_1_pilon_756	762376.AXYL_04344	3.5e-51	206.5	BMUL_4462		K13639		bactNOG[38]	05G3W@bactNOG,0BCJU@bproNOG,11IR4@NOG,17CRB@proNOG	NA|NA|NA	K	family Transcriptional regulator
contig_1_pilon_757	414684.RC1_2952	7.3e-130	469.2	SFLR	GO:0005575,GO:0005623,GO:0005886,GO:0016020,GO:0044464,GO:0071944	K07552,K18552		bactNOG[38]	01UBQ@aproNOG,05C2C@bactNOG,0XNNX@NOG,16RK9@proNOG	NA|NA|NA	P	Drug resistance transporter Bcr CflA subfamily
contig_1_pilon_758	757424.Hsero_4100	4.9e-13	79.3					bactNOG[38]	066SE@bactNOG,0BGFX@bproNOG,0XUAK@NOG,17RCA@proNOG	NA|NA|NA	K	Transcriptional Regulator, XRE family
contig_1_pilon_759	312153.Pnuc_0864	7e-81	306.6			K07154		bactNOG[38]	05EHA@bactNOG,0BDP4@bproNOG,16SXA@proNOG,COG3550@NOG	NA|NA|NA	S	HipA domain protein
contig_1_pilon_760	688245.CtCNB1_2548	3.2e-44	183.3					bactNOG[38]	05KEC@bactNOG,11W94@NOG,17CAW@proNOG	NA|NA|NA	S	Gcn5-related n-acetyltransferase
contig_1_pilon_761	762376.AXYL_05464	2.1e-149	533.9	BMUL_5641				bactNOG[38]	07B9R@bactNOG,0BKVH@bproNOG,176FP@proNOG,COG2141@NOG	NA|NA|NA	C	Inherit from proNOG: Luciferase family
contig_1_pilon_762	762376.AXYL_05463	3.5e-91	339.7		GO:0003674,GO:0003824,GO:0008150,GO:0008152,GO:0016740	K00799,K11209		NOG[107]	COG0625@NOG	NA|NA|NA	O	glutathione Stransferase
contig_1_pilon_763	688245.CtCNB1_2552	5.7e-103	379.4	BMUL_3540		K03566		bactNOG[38]	0810E@bactNOG,0BJKP@bproNOG,10VPY@NOG,16ZCE@proNOG	NA|NA|NA	K	LysR substrate binding domain
contig_1_pilon_764	765698.Mesci_2598	3.3e-93	347.4	HMP	GO:0000166,GO:0003674,GO:0003824,GO:0004155,GO:0005488,GO:0005504,GO:0005575,GO:0005622,GO:0005623,GO:0005737,GO:0006873,GO:0006875,GO:0006879,GO:0006950,GO:0008150,GO:0008152,GO:0008289,GO:0008941,GO:0009987,GO:0016491,GO:0016645,GO:0016646,GO:0016667,GO:0016671,GO:0016705,GO:0016708,GO:0019725,GO:0020037,GO:0030003,GO:0031406,GO:0032843,GO:0033293,GO:0036094,GO:0042592,GO:0043167,GO:0043168,GO:…	K05916,K07006	NODOx,NODOy	bactNOG[38]	01QRQ@aproNOG,05CJJ@bactNOG,16Q0C@proNOG,COG1018@NOG	NA|NA|NA	C	Nitric oxide dioxygenase
contig_1_pilon_765	1007105.PT7_2776	1.4e-137	494.6	VANA		K03862,K15982,K19982		bactNOG[38]	05F7Q@bactNOG,0BBSF@bproNOG,16S1F@proNOG,COG4638@NOG	NA|NA|NA	C	rieske 2fe-2s
contig_1_pilon_766	861208.AGROH133_08643	4.1e-59	233.8	PERR		K03566		bactNOG[38]	01SKP@aproNOG,08PZW@bactNOG,0Z3XZ@NOG,16SV0@proNOG	NA|NA|NA	K	LysR family transcriptional regulator
contig_1_pilon_767	76114.ebA596	7.5e-82	308.9	TYRB	GO:0003674,GO:0003824,GO:0004838,GO:0005488,GO:0005575,GO:0005622,GO:0005623,GO:0005737,GO:0006082,GO:0006520,GO:0006531,GO:0006532,GO:0006551,GO:0006558,GO:0006570,GO:0006571,GO:0006725,GO:0006807,GO:0008150,GO:0008152,GO:0008483,GO:0008652,GO:0008793,GO:0009058,GO:0009066,GO:0009067,GO:0009072,GO:0009073,GO:0009081,GO:0009082,GO:0009094,GO:0009095,GO:0009098,GO:0009987,GO:0016053,GO:0016740,GO:…	K00813,K00832	DLYSOXGAT,DLYSPYRAT,LEUTAi,PHETA1,TRPTA,TYRTA,UNK3	bactNOG[38]	05CGF@bactNOG,0B9U6@bproNOG,16PWX@proNOG,COG1448@NOG	NA|NA|NA	E	aromatic amino acid aminotransferase (EC
contig_1_pilon_768	76114.ebA596	1e-45	188.3	TYRB	GO:0003674,GO:0003824,GO:0004838,GO:0005488,GO:0005575,GO:0005622,GO:0005623,GO:0005737,GO:0006082,GO:0006520,GO:0006531,GO:0006532,GO:0006551,GO:0006558,GO:0006570,GO:0006571,GO:0006725,GO:0006807,GO:0008150,GO:0008152,GO:0008483,GO:0008652,GO:0008793,GO:0009058,GO:0009066,GO:0009067,GO:0009072,GO:0009073,GO:0009081,GO:0009082,GO:0009094,GO:0009095,GO:0009098,GO:0009987,GO:0016053,GO:0016740,GO:…	K00813,K00832	DLYSOXGAT,DLYSPYRAT,LEUTAi,PHETA1,TRPTA,TYRTA,UNK3	bactNOG[38]	05CGF@bactNOG,0B9U6@bproNOG,16PWX@proNOG,COG1448@NOG	NA|NA|NA	E	aromatic amino acid aminotransferase (EC
contig_1_pilon_769	596154.Alide2_4301	1.3e-47	195.3	Y0445		K01104		bactNOG[38]	05M2Z@bactNOG,0BFMC@bproNOG,16TTA@proNOG,COG2365@NOG	NA|NA|NA	T	protein tyrosine serine phosphatase
contig_1_pilon_770	400668.Mmwyl1_0123	6.7e-69	266.5			K07041		bactNOG[38]	08P9E@bactNOG,0QUS8@gproNOG,11HGF@NOG,177BB@proNOG	NA|NA|NA	S	Metallo-beta-lactamase superfamily
contig_1_pilon_771	665959.HMPREF1013_03153	4.2e-63	246.5					bactNOG[38]	08KNK@bactNOG,0NGCG@firmNOG,0YH2W@NOG	NA|NA|NA
contig_1_pilon_772	457396.CSBG_01424	4.3e-35	152.9					bactNOG[38]	08KNK@bactNOG,0EQ7Q@cloNOG,0NGCG@firmNOG,0YH2W@NOG	NA|NA|NA
contig_1_pilon_773	584708.Apau_2253	4.2e-102	376.7					bactNOG[38]	08NCK@bactNOG,114C6@NOG	NA|NA|NA
contig_1_pilon_776	257310.BB4648	1.6e-82	311.6			K01750		bactNOG[38]	08NHX@bactNOG,0BA7Q@bproNOG,16RPY@proNOG,COG2423@NOG	NA|NA|NA	E	Ornithine cyclodeaminase
contig_1_pilon_777	762376.AXYL_00299	3.9e-34	149.1					bactNOG[38]	05THY@bactNOG,0BESQ@bproNOG,11UVP@NOG,17IXT@proNOG	NA|NA|NA	C	Ferredoxin
contig_1_pilon_778	257313.BP0352	9.1e-17	91.7					bactNOG[38]	0620B@bactNOG,0BG0X@bproNOG,12B7N@NOG,17QPN@proNOG	NA|NA|NA
contig_1_pilon_779	1003200.AXXA_12100	1.5e-27	127.1					bactNOG[38]	05I2E@bactNOG,11NN2@NOG	NA|NA|NA	C	Ferredoxin
contig_1_pilon_781	742159.HMPREF0004_1032	4.4e-99	366.7	FRE		K00523,K05368,K18225,K18293	FADRx,FE3Ri,FLVR,FLVRx,FMNRx,FMNRx2	bactNOG[38]	08EX3@bactNOG,0BR7B@bproNOG,171A9@proNOG,COG0543@NOG	NA|NA|NA	C	Oxidoreductase FAD-binding domain
contig_1_pilon_782	264198.Reut_B3764	7.9e-67	258.5					bactNOG[38]	0802P@bactNOG,0BCTB@bproNOG,11K1V@NOG,17AMT@proNOG	NA|NA|NA	S	Domain of unknown function (DUF336)
contig_1_pilon_783	762376.AXYL_00303	6.5e-91	339	MMSA		K00128,K00140		bactNOG[38]	05C26@bactNOG,0BBJ1@bproNOG,16PDZ@proNOG,COG1012@NOG	NA|NA|NA	C	Aldehyde dehydrogenase
contig_1_pilon_784	266265.Bxe_A1826	2.4e-28	129.8	MMSA		K00128,K00140		bactNOG[38]	05C26@bactNOG,0BBJ1@bproNOG,16PDZ@proNOG,COG1012@NOG	NA|NA|NA	C	Aldehyde dehydrogenase
contig_1_pilon_785	381666.H16_B1879	2.5e-55	220.3	MMSA		K00128,K00140		bactNOG[38]	05C26@bactNOG,0BBJ1@bproNOG,16PDZ@proNOG,COG1012@NOG	NA|NA|NA	C	Aldehyde dehydrogenase
contig_1_pilon_786	1003200.AXXA_12095	3.1e-22	109			K06137		bactNOG[38]	08K27@bactNOG,0B95N@bproNOG,173V8@proNOG,COG5424@NOG	NA|NA|NA	H	coenzyme PQQ synthesis
contig_1_pilon_787	1003200.AXXA_12095	2.3e-50	203.4			K06137		bactNOG[38]	08K27@bactNOG,0B95N@bproNOG,173V8@proNOG,COG5424@NOG	NA|NA|NA	H	coenzyme PQQ synthesis
contig_1_pilon_788	395495.Lcho_4355	9.9e-161	572	GGT		K00681		NOG[107]	COG0405@NOG	NA|NA|NA	E	gamma-glutamyltransferase activity
contig_1_pilon_789	1003200.AXXA_12125	7e-149	532.3					bactNOG[38]	05EUW@bactNOG,0B9FK@bproNOG,0XQ4W@NOG,16T2R@proNOG	NA|NA|NA	S	membrAne
contig_1_pilon_790	257313.BP0357	1.3e-47	195.3			K07090		bactNOG[38]	05K9P@bactNOG,17CKU@proNOG,COG0730@NOG	NA|NA|NA	S	Sulfite exporter TauE/SafE
contig_1_pilon_791	762376.AXYL_00300	2.9e-81	307					bactNOG[38]	05DRR@bactNOG,0BKQY@bproNOG,16SZR@proNOG,COG1802@NOG	NA|NA|NA	K	GntR family
contig_1_pilon_792	985665.HPL003_04915	2.8e-09	67					bactNOG[38]	04WR3@bacNOG,05XEF@bactNOG,0NQ3Q@firmNOG,COG1309@NOG	NA|NA|NA	K	Transcriptional regulator
contig_1_pilon_794	768066.HELO_3320	1.1e-85	322	BCR		K07552		bactNOG[38]	05C2C@bactNOG,0QJ32@gproNOG,0XNNX@NOG,16SB6@proNOG	NA|NA|NA	P	drug resistance transporter Bcr CflA subfamily
contig_1_pilon_795	768066.HELO_3320	3.8e-27	125.9	BCR		K07552		bactNOG[38]	05C2C@bactNOG,0QJ32@gproNOG,0XNNX@NOG,16SB6@proNOG	NA|NA|NA	P	drug resistance transporter Bcr CflA subfamily
contig_1_pilon_796	1005048.CFU_1718	4.9e-65	252.7	BFR3		K03594		bactNOG[38]	08SM9@bactNOG,0BC01@bproNOG,1786H@proNOG,COG2193@NOG	NA|NA|NA	P	ferritin dps family protein
contig_1_pilon_797	395492.Rleg2_1175	8.9e-50	201.8					bactNOG[38]	026I7@aproNOG,08SPT@bactNOG,11WHV@NOG,17940@proNOG	NA|NA|NA	S	Inherit from proNOG: ChrB domain-containing protein
contig_1_pilon_798	1042876.PPS_1851	8.2e-148	528.9	NHAL_1834				bactNOG[38]	05CBR@bactNOG,0XNVE@NOG,16PQX@proNOG	NA|NA|NA	G	Major Facilitator superfamily
contig_1_pilon_799	504472.Slin_3238	1.1e-18	98.2			K09022		bactNOG[38]	05HP1@bactNOG,09G3A@bctoNOG,0FZV4@cytNOG,COG0251@NOG	NA|NA|NA	J	endoribonuclease L-PSP
contig_1_pilon_800	1007105.PT7_0650	3.2e-83	313.9					bactNOG[38]	05Q8U@bactNOG,0B8V6@bproNOG,173JS@proNOG,COG3181@NOG	NA|NA|NA	S	Pfam:Bug
contig_1_pilon_801	266265.Bxe_A3618	2.1e-53	213.8	YCGM		K01826,K05921,K16165,K16856		bactNOG[38]	05ERH@bactNOG,0BJ35@bproNOG,16PQY@proNOG,COG0179@NOG	NA|NA|NA	Q	Fumarylacetoacetate (FAA) hydrolase family
contig_1_pilon_802	266265.Bxe_A3618	1.2e-20	105.1	YCGM		K01826,K05921,K16165,K16856		bactNOG[38]	05ERH@bactNOG,0BJ35@bproNOG,16PQY@proNOG,COG0179@NOG	NA|NA|NA	Q	Fumarylacetoacetate (FAA) hydrolase family
contig_1_pilon_803	257310.BB1519	8.7e-47	192.2					bactNOG[38]	07RF3@bactNOG,0BNAN@bproNOG,16QU0@proNOG,COG1802@NOG	NA|NA|NA	K	FCD
contig_1_pilon_804	742159.HMPREF0004_4381	6.5e-64	248.8	FECI		K03088		NOG[107]	COG1595@NOG	NA|NA|NA	K	RNA Polymerase
contig_1_pilon_805	375286.mma_0755	5e-60	236.9			K07165		bactNOG[38]	05R92@bactNOG,0BG8R@bproNOG,17HM9@proNOG,COG3712@NOG	NA|NA|NA	T	FecR protein
contig_1_pilon_806	742159.HMPREF0004_4379	4e-108	396.7		GO:0005575,GO:0005623,GO:0009279,GO:0016020,GO:0019867,GO:0030312,GO:0030313,GO:0031975,GO:0044462,GO:0044464,GO:0071944			NOG[107]	COG4773@NOG	NA|NA|NA	P	receptor
contig_1_pilon_807	742159.HMPREF0004_4379	5.7e-185	652.5		GO:0005575,GO:0005623,GO:0009279,GO:0016020,GO:0019867,GO:0030312,GO:0030313,GO:0031975,GO:0044462,GO:0044464,GO:0071944			NOG[107]	COG4773@NOG	NA|NA|NA	P	receptor
contig_1_pilon_808	360910.BAV0080	2.3e-56	223.8	SSB	GO:0000725,GO:0003674,GO:0003676,GO:0003677,GO:0003697,GO:0005488,GO:0006139,GO:0006259,GO:0006260,GO:0006281,GO:0006298,GO:0006310,GO:0006725,GO:0006807,GO:0006950,GO:0006974,GO:0007154,GO:0008150,GO:0008152,GO:0009058,GO:0009059,GO:0009432,GO:0009605,GO:0009987,GO:0009991,GO:0031668,GO:0033554,GO:0034641,GO:0034645,GO:0043170,GO:0043566,GO:0044237,GO:0044238,GO:0044249,GO:0044260,GO:0044699,GO:…	K03111		bactNOG[38]	08UUM@bactNOG,0BDDC@bproNOG,17CF7@proNOG,COG0629@NOG	NA|NA|NA	L	single-stranded DNA-binding protein
contig_1_pilon_809	1007105.PT7_2847	1.1e-117	428.3	YAJR	GO:0005575,GO:0005623,GO:0005886,GO:0016020,GO:0044464,GO:0071944	K08151		bactNOG[38]	07RDB@bactNOG,0B77G@bproNOG,16S53@proNOG,COG0477@NOG	NA|NA|NA	G	Major Facilitator
contig_1_pilon_810	1007105.PT7_2847	2.9e-24	116.3	YAJR	GO:0005575,GO:0005623,GO:0005886,GO:0016020,GO:0044464,GO:0071944	K08151		bactNOG[38]	07RDB@bactNOG,0B77G@bproNOG,16S53@proNOG,COG0477@NOG	NA|NA|NA	G	Major Facilitator
contig_1_pilon_811	1007105.PT7_2848	0	1501.5	UVRA	GO:0000166,GO:0001882,GO:0001883,GO:0003674,GO:0003676,GO:0003677,GO:0003824,GO:0004518,GO:0004519,GO:0004520,GO:0004536,GO:0005488,GO:0005524,GO:0005575,GO:0005622,GO:0005623,GO:0005737,GO:0006139,GO:0006152,GO:0006163,GO:0006195,GO:0006200,GO:0006259,GO:0006281,GO:0006725,GO:0006753,GO:0006793,GO:0006796,GO:0006807,GO:0006950,GO:0006974,GO:0008150,GO:0008152,GO:0009056,GO:0009116,GO:0009117,GO:…	K03701		bactNOG[38]	05C5U@bactNOG,0B7DP@bproNOG,16PIE@proNOG,COG0178@NOG	NA|NA|NA	L	The UvrABC repair system catalyzes the recognition and processing of DNA lesions. UvrA is an ATPase and a DNA-binding protein. A damage recognition complex composed of 2 UvrA and 2 UvrB subunits scans DNA for abnormalities. When the presence of a lesion has been verified by UvrB, the UvrA molecules dissociate (By similarity)
contig_1_pilon_812	1007105.PT7_2849	9.9e-161	571.6	DGT		K01129	NTPTP1	bactNOG[38]	05C4Q@bactNOG,0B7F0@bproNOG,16QF4@proNOG,COG0232@NOG	NA|NA|NA	F	deoxyguanosinetriphosphate triphosphohydrolase-like protein
contig_1_pilon_813	1007105.PT7_2850	8.1e-92	342	AROB	GO:0003674,GO:0003824,GO:0003856,GO:0005575,GO:0005622,GO:0005623,GO:0005737,GO:0006082,GO:0006520,GO:0006725,GO:0006807,GO:0008150,GO:0008152,GO:0008652,GO:0009058,GO:0009072,GO:0009073,GO:0009423,GO:0009987,GO:0016053,GO:0016829,GO:0016835,GO:0016838,GO:0019438,GO:0019752,GO:0043436,GO:0043648,GO:0043650,GO:0044237,GO:0044238,GO:0044249,GO:0044281,GO:0044283,GO:0044424,GO:0044464,GO:0044710,GO:…	K01735,K13829	DHQS	bactNOG[38]	05D49@bactNOG,0B9CJ@bproNOG,16QMG@proNOG,COG0337@NOG	NA|NA|NA	E	3-dehydroquinate synthase
contig_1_pilon_814	762376.AXYL_06375	1.3e-38	164.5	AROB	GO:0003674,GO:0003824,GO:0003856,GO:0005575,GO:0005622,GO:0005623,GO:0005737,GO:0006082,GO:0006520,GO:0006725,GO:0006807,GO:0008150,GO:0008152,GO:0008652,GO:0009058,GO:0009072,GO:0009073,GO:0009423,GO:0009987,GO:0016053,GO:0016829,GO:0016835,GO:0016838,GO:0019438,GO:0019752,GO:0043436,GO:0043648,GO:0043650,GO:0044237,GO:0044238,GO:0044249,GO:0044281,GO:0044283,GO:0044424,GO:0044464,GO:0044710,GO:…	K01735,K13829	DHQS	bactNOG[38]	05D49@bactNOG,0B9CJ@bproNOG,16QMG@proNOG,COG0337@NOG	NA|NA|NA	E	3-dehydroquinate synthase
contig_1_pilon_815	1007105.PT7_2851	1.6e-56	224.6	AROK	GO:0000166,GO:0000287,GO:0001882,GO:0001883,GO:0003674,GO:0003824,GO:0004765,GO:0005488,GO:0005524,GO:0005575,GO:0005622,GO:0005623,GO:0005737,GO:0005829,GO:0006082,GO:0006793,GO:0006796,GO:0008150,GO:0008152,GO:0009058,GO:0009423,GO:0009987,GO:0016053,GO:0016301,GO:0016310,GO:0016740,GO:0016772,GO:0016773,GO:0017076,GO:0019632,GO:0019752,GO:0030554,GO:0032549,GO:0032550,GO:0032553,GO:0032555,GO:…	K00891,K13829,K15546	SHKK	bactNOG[38]	05KHV@bactNOG,0BC81@bproNOG,16W1R@proNOG,COG0703@NOG	NA|NA|NA	E	Catalyzes the specific phosphorylation of the 3-hydroxyl group of shikimic acid using ATP as a cosubstrate (By similarity)
contig_1_pilon_816	1007105.PT7_2852	7.7e-187	658.7	MRCA	GO:0000270,GO:0003674,GO:0003824,GO:0004180,GO:0004185,GO:0005488,GO:0005575,GO:0005576,GO:0005623,GO:0005886,GO:0005887,GO:0006022,GO:0006023,GO:0006024,GO:0006807,GO:0008144,GO:0008150,GO:0008152,GO:0008233,GO:0008236,GO:0008238,GO:0008360,GO:0008658,GO:0008955,GO:0009002,GO:0009058,GO:0009059,GO:0009252,GO:0009273,GO:0009636,GO:0009987,GO:0010941,GO:0016020,GO:0016021,GO:0016740,GO:0016757,GO:…	K05366	MCTP1App,MCTP1Bpp,MCTP2App,MPTG,MPTG2	bactNOG[38]	08JQC@bactNOG,0BRSX@bproNOG,173FD@proNOG,COG5009@NOG	NA|NA|NA	M	penicillin-binding protein 1A
contig_1_pilon_817	1007105.PT7_2852	1.2e-160	571.2	MRCA	GO:0000270,GO:0003674,GO:0003824,GO:0004180,GO:0004185,GO:0005488,GO:0005575,GO:0005576,GO:0005623,GO:0005886,GO:0005887,GO:0006022,GO:0006023,GO:0006024,GO:0006807,GO:0008144,GO:0008150,GO:0008152,GO:0008233,GO:0008236,GO:0008238,GO:0008360,GO:0008658,GO:0008955,GO:0009002,GO:0009058,GO:0009059,GO:0009252,GO:0009273,GO:0009636,GO:0009987,GO:0010941,GO:0016020,GO:0016021,GO:0016740,GO:0016757,GO:…	K05366	MCTP1App,MCTP1Bpp,MCTP2App,MPTG,MPTG2	bactNOG[38]	08JQC@bactNOG,0BRSX@bproNOG,173FD@proNOG,COG5009@NOG	NA|NA|NA	M	penicillin-binding protein 1A
contig_1_pilon_818	1007105.PT7_2854	6.5e-126	455.7	LYSA	GO:0003674,GO:0003824,GO:0006082,GO:0006520,GO:0006553,GO:0006807,GO:0008150,GO:0008152,GO:0008652,GO:0008836,GO:0009058,GO:0009066,GO:0009067,GO:0009085,GO:0009089,GO:0009987,GO:0016053,GO:0016829,GO:0016830,GO:0016831,GO:0019752,GO:0043436,GO:0043648,GO:0044237,GO:0044238,GO:0044249,GO:0044281,GO:0044283,GO:0044710,GO:0044711,GO:0046394,GO:0046451,GO:0071704,GO:1901564,GO:1901566,GO:1901576,GO:…	K01586	DAPDC	bactNOG[38]	05CU5@bactNOG,0B766@bproNOG,16PF4@proNOG,COG0019@NOG	NA|NA|NA	E	Specifically catalyzes the decarboxylation of meso- diaminopimelate (meso-DAP) to L-lysine (By similarity)
contig_1_pilon_819	1007105.PT7_2854	9.5e-09	63.9	LYSA	GO:0003674,GO:0003824,GO:0006082,GO:0006520,GO:0006553,GO:0006807,GO:0008150,GO:0008152,GO:0008652,GO:0008836,GO:0009058,GO:0009066,GO:0009067,GO:0009085,GO:0009089,GO:0009987,GO:0016053,GO:0016829,GO:0016830,GO:0016831,GO:0019752,GO:0043436,GO:0043648,GO:0044237,GO:0044238,GO:0044249,GO:0044281,GO:0044283,GO:0044710,GO:0044711,GO:0046394,GO:0046451,GO:0071704,GO:1901564,GO:1901566,GO:1901576,GO:…	K01586	DAPDC	bactNOG[38]	05CU5@bactNOG,0B766@bproNOG,16PF4@proNOG,COG0019@NOG	NA|NA|NA	E	Specifically catalyzes the decarboxylation of meso- diaminopimelate (meso-DAP) to L-lysine (By similarity)
contig_1_pilon_820	1007105.PT7_2854	4.9e-15	84.7	LYSA	GO:0003674,GO:0003824,GO:0006082,GO:0006520,GO:0006553,GO:0006807,GO:0008150,GO:0008152,GO:0008652,GO:0008836,GO:0009058,GO:0009066,GO:0009067,GO:0009085,GO:0009089,GO:0009987,GO:0016053,GO:0016829,GO:0016830,GO:0016831,GO:0019752,GO:0043436,GO:0043648,GO:0044237,GO:0044238,GO:0044249,GO:0044281,GO:0044283,GO:0044710,GO:0044711,GO:0046394,GO:0046451,GO:0071704,GO:1901564,GO:1901566,GO:1901576,GO:…	K01586	DAPDC	bactNOG[38]	05CU5@bactNOG,0B766@bproNOG,16PF4@proNOG,COG0019@NOG	NA|NA|NA	E	Specifically catalyzes the decarboxylation of meso- diaminopimelate (meso-DAP) to L-lysine (By similarity)
contig_1_pilon_821	1097668.BYI23_B009320	5.9e-181	640.2					bactNOG[38]	05BZU@bactNOG,0BB68@bproNOG,0XNMH@NOG,16PBJ@proNOG	NA|NA|NA	T	Diguanylate cyclase phosphodiesterase
contig_1_pilon_823	1007105.PT7_2855	4.3e-63	245.7	RESC	GO:0005575,GO:0005623,GO:0005886,GO:0008150,GO:0016020,GO:0040007,GO:0044464,GO:0071944			bactNOG[38]	05CRE@bactNOG,0B8AH@bproNOG,16UMS@proNOG,COG0755@NOG	NA|NA|NA	O	Cytochrome c
contig_1_pilon_824	1007105.PT7_2855	8.5e-21	104.4	RESC	GO:0005575,GO:0005623,GO:0005886,GO:0008150,GO:0016020,GO:0040007,GO:0044464,GO:0071944			bactNOG[38]	05CRE@bactNOG,0B8AH@bproNOG,16UMS@proNOG,COG0755@NOG	NA|NA|NA	O	Cytochrome c
contig_1_pilon_825	1007105.PT7_2855	1.2e-44	184.1	RESC	GO:0005575,GO:0005623,GO:0005886,GO:0008150,GO:0016020,GO:0040007,GO:0044464,GO:0071944			bactNOG[38]	05CRE@bactNOG,0B8AH@bproNOG,16UMS@proNOG,COG0755@NOG	NA|NA|NA	O	Cytochrome c
contig_1_pilon_826	1007105.PT7_2855	4e-47	193	RESC	GO:0005575,GO:0005623,GO:0005886,GO:0008150,GO:0016020,GO:0040007,GO:0044464,GO:0071944			bactNOG[38]	05CRE@bactNOG,0B8AH@bproNOG,16UMS@proNOG,COG0755@NOG	NA|NA|NA	O	Cytochrome c
contig_1_pilon_827	1007105.PT7_2856	4.9e-251	872.5	CCSB	GO:0005575,GO:0005622,GO:0005623,GO:0005886,GO:0008150,GO:0009579,GO:0016020,GO:0034357,GO:0040007,GO:0042651,GO:0044424,GO:0044436,GO:0044464,GO:0071944	K07399		bactNOG[38]	05EBH@bactNOG,0B7UP@bproNOG,16T9V@proNOG,COG1333@NOG	NA|NA|NA	O	Cytochrome c biogenesis protein
contig_1_pilon_828	1007105.PT7_2857	5.2e-83	312.8	CYCA	GO:0003674,GO:0005575,GO:0005623,GO:0008150,GO:0008152,GO:0009055,GO:0042597,GO:0044464,GO:0044710,GO:0055114			bactNOG[38]	06RE7@bactNOG,0BBS8@bproNOG,177WA@proNOG,COG2863@NOG	NA|NA|NA	C	Cytochrome c class I
contig_1_pilon_829	1007105.PT7_2858	7.4e-74	282	ENGB	GO:0000910,GO:0005575,GO:0005622,GO:0005623,GO:0005737,GO:0005829,GO:0007049,GO:0008150,GO:0009987,GO:0022402,GO:0044424,GO:0044444,GO:0044464,GO:0044699,GO:0044763,GO:0051301	K03978		bactNOG[38]	05WHM@bactNOG,0BATN@bproNOG,16VJD@proNOG,COG0218@NOG	NA|NA|NA	S	Necessary for normal cell division and for the maintenance of normal septation (By similarity)
contig_1_pilon_830	1007105.PT7_2859	3.5e-157	559.7	HEMB	GO:0003674,GO:0003824,GO:0004655,GO:0006725,GO:0006778,GO:0006779,GO:0006807,GO:0008150,GO:0008152,GO:0009058,GO:0009987,GO:0016829,GO:0016835,GO:0016836,GO:0018130,GO:0019438,GO:0033013,GO:0033014,GO:0034641,GO:0044237,GO:0044249,GO:0044271,GO:0046483,GO:0051186,GO:0051188,GO:0071704,GO:1901360,GO:1901362,GO:1901564,GO:1901566,GO:1901576	K01698	PPBNGS	bactNOG[38]	05D52@bactNOG,0B7TG@bproNOG,16PKY@proNOG,COG0113@NOG	NA|NA|NA	H	Delta-aminolevulinic acid dehydratase
contig_1_pilon_831	1007105.PT7_2861	2.9e-184	650.6	DSBD	GO:0003674,GO:0003824,GO:0005575,GO:0005623,GO:0005886,GO:0006091,GO:0006461,GO:0008150,GO:0008152,GO:0009055,GO:0009987,GO:0016020,GO:0016021,GO:0016043,GO:0016491,GO:0016651,GO:0016667,GO:0016668,GO:0017004,GO:0022607,GO:0022900,GO:0031224,GO:0034622,GO:0043623,GO:0043933,GO:0044085,GO:0044237,GO:0044425,GO:0044464,GO:0044710,GO:0047134,GO:0055114,GO:0065003,GO:0070271,GO:0071822,GO:0071840,GO:…	K04084		bactNOG[38]	05CSG@bactNOG,0B79R@bproNOG,16Q8D@proNOG,COG4232@NOG	NA|NA|NA	O	Required to facilitate the formation of correct disulfide bonds in some periplasmic proteins and for the assembly of the periplasmic c-type cytochromes. Acts by transferring electrons from cytoplasmic thioredoxin to the periplasm. This transfer involves a cascade of disulfide bond formation and reduction steps (By similarity)
contig_1_pilon_832	6945.ISCW024356-PA	4.1e-66	255.8			K03926		artNOG[6]	038JI@artNOG,0A7KA@biNOG,0VK73@meNOG,13U8W@opiNOG,COG1324@NOG,KOG3338@euNOG	NA|NA|NA	P	CutA1 divalent ion tolerance protein
contig_1_pilon_833	62928.azo1945	8.3e-55	219.5					bactNOG[38]	061VR@bactNOG,0B8A0@bproNOG,17787@proNOG,COG2207@NOG	NA|NA|NA	K	AraC family transcriptional regulator
contig_1_pilon_834	316055.RPE_3196	9.4e-32	142.1			K00484		bactNOG[38]	01Y81@aproNOG,05FVZ@bactNOG,17EPA@proNOG,COG1853@NOG	NA|NA|NA	S	flavin reductase domain protein fmn-binding
contig_1_pilon_835	266835.mll3445	7.3e-145	518.8			K17228		bactNOG[38]	01U1K@aproNOG,05EQP@bactNOG,16VMP@proNOG,COG2141@NOG	NA|NA|NA	C	Luciferase-like monooxygenase
contig_1_pilon_836	1007105.PT7_2863	2.2e-41	173.7	RPLQ	GO:0003674,GO:0003735,GO:0005198,GO:0005575,GO:0005618,GO:0005623,GO:0005886,GO:0006412,GO:0008150,GO:0008152,GO:0009058,GO:0009059,GO:0009987,GO:0010467,GO:0016020,GO:0019538,GO:0030312,GO:0034645,GO:0043170,GO:0044237,GO:0044238,GO:0044249,GO:0044260,GO:0044267,GO:0044464,GO:0071704,GO:0071944,GO:1901576	K02879		bactNOG[38]	08ZT0@bactNOG,0BCGM@bproNOG,179QI@proNOG,COG0203@NOG	NA|NA|NA	J	50S ribosomal protein l17
contig_1_pilon_837	1007105.PT7_2864	3.9e-169	599.4	RPOA	GO:0003674,GO:0003824,GO:0003899,GO:0005575,GO:0005618,GO:0005622,GO:0005623,GO:0005737,GO:0005829,GO:0005886,GO:0006139,GO:0006725,GO:0006807,GO:0008150,GO:0008152,GO:0009058,GO:0009059,GO:0009987,GO:0016020,GO:0016070,GO:0016740,GO:0016772,GO:0016779,GO:0018130,GO:0019438,GO:0030312,GO:0032774,GO:0034062,GO:0034641,GO:0034654,GO:0040007,GO:0043170,GO:0044237,GO:0044238,GO:0044249,GO:0044260,GO:…	K03040		bactNOG[38]	05CTF@bactNOG,0B86X@bproNOG,16PMT@proNOG,COG0202@NOG	NA|NA|NA	K	DNA-dependent RNA polymerase catalyzes the transcription of DNA into RNA using the four ribonucleoside triphosphates as substrates (By similarity)
contig_1_pilon_838	742159.HMPREF0004_0618	3.4e-102	376.3	RPSD	GO:0000900,GO:0003674,GO:0003676,GO:0003723,GO:0003729,GO:0003735,GO:0005198,GO:0005488,GO:0005575,GO:0005618,GO:0005622,GO:0005623,GO:0005737,GO:0005829,GO:0005886,GO:0006355,GO:0006412,GO:0006417,GO:0006446,GO:0008150,GO:0008152,GO:0009058,GO:0009059,GO:0009889,GO:0009890,GO:0009892,GO:0009987,GO:0010467,GO:0010468,GO:0010556,GO:0010558,GO:0010605,GO:0010608,GO:0016020,GO:0017148,GO:0019219,GO:…	K02986		bactNOG[38]	05G6W@bactNOG,0B76U@bproNOG,16S0R@proNOG,COG0522@NOG	NA|NA|NA	J	One of the primary rRNA binding proteins, it binds directly to 16S rRNA where it nucleates assembly of the body of the 30S subunit (By similarity)
contig_1_pilon_839	6945.ISCW024842-PA	9.4e-66	254.6			K02948		meNOG[21]	0VDR1@meNOG,13Q8A@opiNOG,COG0100@NOG,KOG0408@euNOG	NA|NA|NA	J	mitochondrial ribosomal protein, S11
contig_1_pilon_840	1007105.PT7_2868	1.1e-55	221.1	RPSM	GO:0003674,GO:0003735,GO:0005198,GO:0005575,GO:0005622,GO:0005623,GO:0005737,GO:0005829,GO:0005840,GO:0005886,GO:0006412,GO:0008150,GO:0008152,GO:0009058,GO:0009059,GO:0009987,GO:0010467,GO:0015935,GO:0016020,GO:0019538,GO:0022613,GO:0022626,GO:0022627,GO:0030529,GO:0032991,GO:0034645,GO:0042254,GO:0043170,GO:0043226,GO:0043228,GO:0043229,GO:0043232,GO:0044085,GO:0044237,GO:0044238,GO:0044249,GO:…	K02952		bactNOG[38]	08Z04@bactNOG,0BCJW@bproNOG,17CEH@proNOG,COG0099@NOG	NA|NA|NA	J	Located at the top of the head of the 30S subunit, it contacts several helices of the 16S rRNA. In the 70S ribosome it contacts the 23S rRNA (bridge B1a) and protein L5 of the 50S subunit (bridge B1b), connecting the 2 subunits
contig_1_pilon_841	1007105.PT7_2869	1.5e-13	79.3	RPMJ	GO:0003674,GO:0003735,GO:0005198,GO:0006412,GO:0008150,GO:0008152,GO:0009058,GO:0009059,GO:0009987,GO:0010467,GO:0019538,GO:0034645,GO:0043170,GO:0044237,GO:0044238,GO:0044249,GO:0044260,GO:0044267,GO:0071704,GO:1901576	K02919		NOG[107]	COG0257@NOG	NA|NA|NA	J	50S ribosomal protein L36
contig_1_pilon_842	1007105.PT7_2870	7.5e-33	144.4	INFA	GO:0003674,GO:0003676,GO:0003723,GO:0003743,GO:0005488,GO:0005575,GO:0005618,GO:0005622,GO:0005623,GO:0005737,GO:0005886,GO:0006412,GO:0006413,GO:0008135,GO:0008150,GO:0008152,GO:0009058,GO:0009059,GO:0009987,GO:0010467,GO:0016020,GO:0019538,GO:0030312,GO:0034645,GO:0040007,GO:0043170,GO:0044237,GO:0044238,GO:0044249,GO:0044260,GO:0044267,GO:0044424,GO:0044464,GO:0071704,GO:0071944,GO:0097159,GO:…	K02518		bactNOG[38]	05K9U@bactNOG,0BEBX@bproNOG,17FET@proNOG,COG0361@NOG	NA|NA|NA	J	however, it seems to stimulate more or less all the activities of the other two initiation factors, IF-2 and IF-3 (By similarity)
contig_1_pilon_843	360910.BAV0054	1.1e-31	140.6	SECY	GO:0005575,GO:0005576,GO:0005622,GO:0005623,GO:0005886,GO:0006810,GO:0006886,GO:0006950,GO:0006952,GO:0008104,GO:0008150,GO:0009306,GO:0009579,GO:0009607,GO:0009987,GO:0015031,GO:0016020,GO:0016021,GO:0020012,GO:0030682,GO:0031224,GO:0032940,GO:0033036,GO:0034357,GO:0034613,GO:0040007,GO:0042651,GO:0043952,GO:0044403,GO:0044413,GO:0044415,GO:0044419,GO:0044424,GO:0044425,GO:0044436,GO:0044464,GO:…	K03076		bactNOG[38]	05CGG@bactNOG,0B7MY@bproNOG,16PR3@proNOG,COG0201@NOG	NA|NA|NA	U	The central subunit of the protein translocation channel SecYEG. Consists of two halves formed by TMs 1-5 and 6-10. These two domains form a lateral gate at the front which open onto the bilayer between TMs 2 and 7, and are clamped together by SecE at the back. The channel is closed by both a pore ring composed of hydrophobic SecY resides and a short helix (helix 2A) on the extracellular side of …
contig_1_pilon_844	1007105.PT7_2871	2.3e-156	557	SECY	GO:0005575,GO:0005576,GO:0005622,GO:0005623,GO:0005886,GO:0006810,GO:0006886,GO:0006950,GO:0006952,GO:0008104,GO:0008150,GO:0009306,GO:0009579,GO:0009607,GO:0009987,GO:0015031,GO:0016020,GO:0016021,GO:0020012,GO:0030682,GO:0031224,GO:0032940,GO:0033036,GO:0034357,GO:0034613,GO:0040007,GO:0042651,GO:0043952,GO:0044403,GO:0044413,GO:0044415,GO:0044419,GO:0044424,GO:0044425,GO:0044436,GO:0044464,GO:…	K03076		bactNOG[38]	05CGG@bactNOG,0B7MY@bproNOG,16PR3@proNOG,COG0201@NOG	NA|NA|NA	U	The central subunit of the protein translocation channel SecYEG. Consists of two halves formed by TMs 1-5 and 6-10. These two domains form a lateral gate at the front which open onto the bilayer between TMs 2 and 7, and are clamped together by SecE at the back. The channel is closed by both a pore ring composed of hydrophobic SecY resides and a short helix (helix 2A) on the extracellular side of …
contig_1_pilon_845	257313.BP3635	1.4e-16	90.1	RPLO	GO:0003674,GO:0003735,GO:0005198,GO:0005575,GO:0005623,GO:0005886,GO:0006412,GO:0008150,GO:0008152,GO:0009058,GO:0009059,GO:0009987,GO:0010467,GO:0016020,GO:0019538,GO:0034645,GO:0043170,GO:0044237,GO:0044238,GO:0044249,GO:0044260,GO:0044267,GO:0044464,GO:0071704,GO:0071944,GO:1901576	K02876		bactNOG[38]	08UZ0@bactNOG,17CQT@proNOG,COG0200@NOG	NA|NA|NA	J	Binds to the 23S rRNA (By similarity)
contig_1_pilon_846	360910.BAV0053	3.7e-35	152.5	RPLO	GO:0003674,GO:0003735,GO:0005198,GO:0005575,GO:0005623,GO:0005886,GO:0006412,GO:0008150,GO:0008152,GO:0009058,GO:0009059,GO:0009987,GO:0010467,GO:0016020,GO:0019538,GO:0034645,GO:0043170,GO:0044237,GO:0044238,GO:0044249,GO:0044260,GO:0044267,GO:0044464,GO:0071704,GO:0071944,GO:1901576	K02876		bactNOG[38]	08UZ0@bactNOG,0BCDE@bproNOG,17CQT@proNOG,COG0200@NOG	NA|NA|NA	J	Binds to the 23S rRNA (By similarity)
contig_1_pilon_847	340100.Bpet4932	2.7e-23	112.5	RPMD	GO:0003674,GO:0003735,GO:0005198,GO:0006412,GO:0008150,GO:0008152,GO:0009058,GO:0009059,GO:0009987,GO:0010467,GO:0019538,GO:0034645,GO:0043170,GO:0044237,GO:0044238,GO:0044249,GO:0044260,GO:0044267,GO:0071704,GO:1901576	K02907		bactNOG[38]	05VPB@bactNOG,0BFF2@bproNOG,17K0A@proNOG,COG1841@NOG	NA|NA|NA	J	50S ribosomal protein L30
contig_1_pilon_848	1007105.PT7_2874	2.5e-82	310.1	RPSE	GO:0003674,GO:0003735,GO:0005198,GO:0005575,GO:0005622,GO:0005623,GO:0005737,GO:0005829,GO:0005886,GO:0006412,GO:0008150,GO:0008152,GO:0009058,GO:0009059,GO:0009987,GO:0010467,GO:0016020,GO:0019538,GO:0034645,GO:0040007,GO:0043170,GO:0044237,GO:0044238,GO:0044249,GO:0044260,GO:0044267,GO:0044424,GO:0044444,GO:0044464,GO:0071704,GO:0071944,GO:1901576	K02988		bactNOG[38]	08RA9@bactNOG,0BBKX@bproNOG,16QB5@proNOG,COG0098@NOG	NA|NA|NA	J	Located at the back of the 30S subunit body where it stabilizes the conformation of the head with respect to the body (By similarity)
contig_1_pilon_849	937774.TEQUI_0537	1.8e-44	183.7	RPLR	GO:0003674,GO:0003735,GO:0005198,GO:0006412,GO:0008150,GO:0008152,GO:0009058,GO:0009059,GO:0009987,GO:0010467,GO:0019538,GO:0034645,GO:0040007,GO:0043170,GO:0044237,GO:0044238,GO:0044249,GO:0044260,GO:0044267,GO:0071704,GO:1901576	K02881		bactNOG[38]	05K4C@bactNOG,0BDA5@bproNOG,17FS3@proNOG,COG0256@NOG	NA|NA|NA	J	This is one of the proteins that binds and probably mediates the attachment of the 5S RNA into the large ribosomal subunit, where it forms part of the central protuberance (By similarity)
contig_1_pilon_850	1003200.AXXA_09878	2.5e-74	283.5	RPLF	GO:0003674,GO:0003735,GO:0005198,GO:0005575,GO:0005618,GO:0005623,GO:0005886,GO:0006412,GO:0008150,GO:0008152,GO:0009058,GO:0009059,GO:0009987,GO:0010467,GO:0016020,GO:0019538,GO:0030312,GO:0034645,GO:0040007,GO:0043170,GO:0044237,GO:0044238,GO:0044249,GO:0044260,GO:0044267,GO:0044464,GO:0071704,GO:0071944,GO:1901576	K02933		bactNOG[38]	08R5J@bactNOG,0BBRW@bproNOG,16T50@proNOG,COG0097@NOG	NA|NA|NA	J	This protein binds to the 23S rRNA, and is important in its secondary structure. It is located near the subunit interface in the base of the L7 L12 stalk, and near the tRNA binding site of the peptidyltransferase center (By similarity)
contig_1_pilon_851	1007105.PT7_2877	6.5e-59	231.9	RPSH	GO:0003674,GO:0003735,GO:0005198,GO:0005575,GO:0005622,GO:0005623,GO:0005737,GO:0005829,GO:0005840,GO:0006412,GO:0008150,GO:0008152,GO:0009058,GO:0009059,GO:0009987,GO:0010467,GO:0015935,GO:0019538,GO:0022626,GO:0022627,GO:0030529,GO:0032991,GO:0034645,GO:0040007,GO:0043170,GO:0043226,GO:0043228,GO:0043229,GO:0043232,GO:0044237,GO:0044238,GO:0044249,GO:0044260,GO:0044267,GO:0044391,GO:0044422,GO:…	K02994		bactNOG[38]	08UJY@bactNOG,0BCCU@bproNOG,179ZI@proNOG,COG0096@NOG	NA|NA|NA	J	One of the primary rRNA binding proteins, it binds directly to 16S rRNA central domain where it helps coordinate assembly of the platform of the 30S subunit (By similarity)
contig_1_pilon_852	257313.BP3629	7.8e-44	181.4	RPSN	GO:0003674,GO:0003735,GO:0005198,GO:0005575,GO:0005622,GO:0005623,GO:0005737,GO:0005829,GO:0005840,GO:0006412,GO:0008150,GO:0008152,GO:0009058,GO:0009059,GO:0009987,GO:0010467,GO:0015935,GO:0019538,GO:0022626,GO:0022627,GO:0030529,GO:0032991,GO:0034645,GO:0043170,GO:0043226,GO:0043228,GO:0043229,GO:0043232,GO:0044237,GO:0044238,GO:0044249,GO:0044260,GO:0044267,GO:0044391,GO:0044422,GO:0044424,GO:…	K02954		bactNOG[38]	05VBI@bactNOG,0BDPK@bproNOG,17GF1@proNOG,COG0199@NOG	NA|NA|NA	J	Binds 16S rRNA, required for the assembly of 30S particles and may also be responsible for determining the conformation of the 16S rRNA at the A site (By similarity)
contig_1_pilon_853	1007105.PT7_2879	4.5e-87	325.9	RPLE	GO:0003674,GO:0003735,GO:0005198,GO:0005575,GO:0005623,GO:0005886,GO:0006412,GO:0008150,GO:0008152,GO:0009058,GO:0009059,GO:0009987,GO:0010467,GO:0016020,GO:0019538,GO:0022613,GO:0034645,GO:0040007,GO:0042254,GO:0043170,GO:0044085,GO:0044237,GO:0044238,GO:0044249,GO:0044260,GO:0044267,GO:0044464,GO:0071704,GO:0071840,GO:0071944,GO:1901576	K02931		bactNOG[38]	05CW6@bactNOG,0B7CD@bproNOG,16PW3@proNOG,COG0094@NOG	NA|NA|NA	J	This is 1 of the proteins that binds and probably mediates the attachment of the 5S RNA into the large ribosomal subunit, where it forms part of the central protuberance. In the 70S ribosome it contacts protein S13 of the 30S subunit (bridge B1b), connecting the 2 subunits
contig_1_pilon_854	1007105.PT7_2880	2.3e-46	189.9	RPLX	GO:0003674,GO:0003735,GO:0005198,GO:0005575,GO:0005618,GO:0005622,GO:0005623,GO:0005737,GO:0006412,GO:0008150,GO:0008152,GO:0009058,GO:0009059,GO:0009295,GO:0009987,GO:0010467,GO:0019538,GO:0030312,GO:0034645,GO:0040007,GO:0043170,GO:0044237,GO:0044238,GO:0044249,GO:0044260,GO:0044267,GO:0044424,GO:0044464,GO:0071704,GO:0071944,GO:1901576	K02895		bactNOG[38]	05KAR@bactNOG,0BEGE@bproNOG,17G2Z@proNOG,COG0198@NOG	NA|NA|NA	J	One of two assembly initiator proteins, it binds directly to the 5'-end of the 23S rRNA, where it nucleates assembly of the 50S subunit (By similarity)
contig_1_pilon_855	1007105.PT7_2881	3.9e-58	229.2	RPLN	GO:0003674,GO:0003676,GO:0003723,GO:0003735,GO:0005198,GO:0005488,GO:0005575,GO:0005622,GO:0005623,GO:0005737,GO:0005829,GO:0005840,GO:0005886,GO:0006412,GO:0008150,GO:0008152,GO:0009058,GO:0009059,GO:0009987,GO:0010467,GO:0015934,GO:0016020,GO:0019538,GO:0019843,GO:0022625,GO:0022626,GO:0030529,GO:0032991,GO:0034645,GO:0040007,GO:0043170,GO:0043226,GO:0043228,GO:0043229,GO:0043232,GO:0044237,GO:…	K02874		bactNOG[38]	08UNN@bactNOG,0BCCA@bproNOG,179M9@proNOG,COG0093@NOG	NA|NA|NA	J	Binds to 23S rRNA. Forms part of two intersubunit bridges in the 70S ribosome (By similarity)
contig_1_pilon_856	688245.CtCNB1_3014	9.5e-79	299.7	LAPD				bactNOG[38]	062P1@bactNOG,0BAFV@bproNOG,0XSQH@NOG,16RU3@proNOG	NA|NA|NA	T	Diguanylate cyclase phosphodiesterase
contig_1_pilon_857	688245.CtCNB1_3014	3.3e-31	140.2	LAPD				bactNOG[38]	062P1@bactNOG,0BAFV@bproNOG,0XSQH@NOG,16RU3@proNOG	NA|NA|NA	T	Diguanylate cyclase phosphodiesterase
contig_1_pilon_858	257310.BB1185	5.3e-63	246.1	OCAR_6039				bactNOG[38]	08VQ1@bactNOG,0BDWX@bproNOG,17ASD@proNOG,COG3672@NOG	NA|NA|NA	S	Pfam:DUF920
contig_1_pilon_859	561230.PC1_3060	0	1356.3					bactNOG[38]	05E8Z@bactNOG,0QJEH@gproNOG,0XQTW@NOG,16YV3@proNOG	NA|NA|NA	S	Large repetitive protein
contig_1_pilon_860	218491.ECA3266	0	1646.7					bactNOG[38]	05E8Z@bactNOG,0QJEH@gproNOG,0XQTW@NOG,16YV3@proNOG	NA|NA|NA	S	Large repetitive protein
contig_1_pilon_861	742159.HMPREF0004_2631	1.6e-51	208	FRUA				bactNOG[38]	05X8V@bactNOG,0BFY5@bproNOG,17M67@proNOG,COG2197@NOG	NA|NA|NA	K	luxR family transcriptional regulator
contig_1_pilon_862	688245.CtCNB1_3019	3.3e-119	433.3	APRE	GO:0003674,GO:0005215,GO:0006810,GO:0008104,GO:0008150,GO:0008565,GO:0009306,GO:0009987,GO:0015031,GO:0022892,GO:0032940,GO:0033036,GO:0044699,GO:0044763,GO:0044765,GO:0045184,GO:0046903,GO:0051179,GO:0051234,GO:0051641,GO:0051649,GO:0071702	K02022,K12542,K16300		bactNOG[38]	05C42@bactNOG,0B99B@bproNOG,0XNME@NOG,16PFI@proNOG	NA|NA|NA	V	Type I secretion membrane fusion protein, HlyD
contig_1_pilon_863	257310.BB1188	1.5e-39	167.9	APRE	GO:0003674,GO:0005215,GO:0006810,GO:0008104,GO:0008150,GO:0008565,GO:0009306,GO:0009987,GO:0015031,GO:0022892,GO:0032940,GO:0033036,GO:0044699,GO:0044763,GO:0044765,GO:0045184,GO:0046903,GO:0051179,GO:0051234,GO:0051641,GO:0051649,GO:0071702	K02022,K11003,K12542,K16300		bactNOG[38]	05C42@bactNOG,0B99B@bproNOG,0XNME@NOG,16PFI@proNOG	NA|NA|NA	V	Type I secretion membrane fusion protein, HlyD
contig_1_pilon_864	688245.CtCNB1_3020	9.9e-81	305.1	RTXB	GO:0003674,GO:0005215,GO:0006810,GO:0008150,GO:0009405,GO:0051179,GO:0051234,GO:0051704	K06147,K12541,K16012		bactNOG[38]	08JJA@bactNOG,0BRQV@bproNOG,173BW@proNOG,COG2274@NOG	NA|NA|NA	V	ABC transporter
contig_1_pilon_865	762376.AXYL_02231	2.3e-171	607.4	RTXB	GO:0003674,GO:0005215,GO:0006810,GO:0008150,GO:0009405,GO:0051179,GO:0051234,GO:0051704	K06147,K12541,K16012		bactNOG[38]	08JJA@bactNOG,0BRQV@bproNOG,173BW@proNOG,COG2274@NOG	NA|NA|NA	V	ABC transporter
contig_1_pilon_866	399795.CtesDRAFT_PD1540	3.1e-18	95.9					bactNOG[38]	07PEI@bactNOG,0BQTH@bproNOG,0ZU2U@NOG,18C6S@proNOG	NA|NA|NA
contig_1_pilon_867	688245.CtCNB1_3022	2.7e-98	364	AGGA	GO:0008150,GO:0009405,GO:0051704	K12543		bactNOG[38]	07GY7@bactNOG,0BA2N@bproNOG,174QR@proNOG,COG1538@NOG	NA|NA|NA	M	type I secretion outer membrane protein
contig_1_pilon_868	257310.BB1191	3.4e-37	160.2	AGGA	GO:0008150,GO:0009405,GO:0051704	K12543		bactNOG[38]	07GY7@bactNOG,0BA2N@bproNOG,174QR@proNOG,COG1538@NOG	NA|NA|NA	M	type I secretion outer membrane protein
contig_1_pilon_869	1007105.PT7_2882	1.2e-224	784.3	GABD4		K00135		bactNOG[38]	05C26@bactNOG,16PDZ@proNOG,COG1012@NOG	NA|NA|NA	C	Dehydrogenase
contig_1_pilon_870	340100.Bpet3408	5.7e-52	209.5	PSRA	GO:0001071,GO:0003674,GO:0003700,GO:0006355,GO:0008150,GO:0009889,GO:0010468,GO:0010556,GO:0019219,GO:0019222,GO:0031323,GO:0031326,GO:0050789,GO:0050794,GO:0051171,GO:0051252,GO:0060255,GO:0065007,GO:0080090,GO:2000112,GO:2001141			bactNOG[38]	08TWP@bactNOG,0BCA5@bproNOG,177TU@proNOG,COG1309@NOG	NA|NA|NA	K	TetR family Transcriptional regulator
contig_1_pilon_871	1003200.AXXA_01265	2.9e-32	143.3	FADE	GO:0003674,GO:0003824,GO:0005575,GO:0005623,GO:0005886,GO:0008150,GO:0008152,GO:0016020,GO:0016491,GO:0044464,GO:0044710,GO:0055114,GO:0071944	K06445,K06446	ACOAD1f,ACOAD2,ACOAD2f,ACOAD3,ACOAD3f,ACOAD4,ACOAD4f,ACOAD5,ACOAD5f,ACOAD6,ACOAD6f,ACOAD7,ACOAD7f,ACOAD8f,FAO1,FAO2,FAO3,FAO4	bactNOG[38]	07QPN@bactNOG,0B7DV@bproNOG,16QXT@proNOG,COG1960@NOG	NA|NA|NA	I	acyl-CoA dehydrogenase
contig_1_pilon_872	1003200.AXXA_01265	6.4e-269	931.8	FADE	GO:0003674,GO:0003824,GO:0005575,GO:0005623,GO:0005886,GO:0008150,GO:0008152,GO:0016020,GO:0016491,GO:0044464,GO:0044710,GO:0055114,GO:0071944	K06445,K06446	ACOAD1f,ACOAD2,ACOAD2f,ACOAD3,ACOAD3f,ACOAD4,ACOAD4f,ACOAD5,ACOAD5f,ACOAD6,ACOAD6f,ACOAD7,ACOAD7f,ACOAD8f,FAO1,FAO2,FAO3,FAO4	bactNOG[38]	07QPN@bactNOG,0B7DV@bproNOG,16QXT@proNOG,COG1960@NOG	NA|NA|NA	I	acyl-CoA dehydrogenase
contig_1_pilon_873	1007105.PT7_2883	9.2e-139	498.4	FADA		K00626,K00632		bactNOG[38]	05CHU@bactNOG,0BAUF@bproNOG,16PGG@proNOG,COG0183@NOG	NA|NA|NA	I	acetyL-CoA acetyltransferase
contig_1_pilon_874	1007105.PT7_2883	4.5e-40	169.1	FADA		K00626,K00632		bactNOG[38]	05CHU@bactNOG,0BAUF@bproNOG,16PGG@proNOG,COG0183@NOG	NA|NA|NA	I	acetyL-CoA acetyltransferase
contig_1_pilon_875	1007105.PT7_2884	9.4e-73	278.9			K01782		bactNOG[38]	08HW9@bactNOG,172E5@proNOG,COG1024@NOG	NA|NA|NA	I	3-hydroxyacyl-CoA dehydrogenase, C-terminal domain
contig_1_pilon_876	1007105.PT7_2884	7.4e-141	505.8			K01782		bactNOG[38]	08HW9@bactNOG,172E5@proNOG,COG1024@NOG	NA|NA|NA	I	3-hydroxyacyl-CoA dehydrogenase, C-terminal domain
contig_1_pilon_877	340100.Bpet3412	1.5e-128	464.9	FADL		K06076		bactNOG[38]	05CKF@bactNOG,0BAZN@bproNOG,16RC0@proNOG,COG2067@NOG	NA|NA|NA	I	membrane protein involved in aromatic hydrocarbon degradation
contig_1_pilon_878	257310.BB1790	2.5e-50	203.8					bactNOG[38]	05H21@bactNOG,0BEUU@bproNOG,11NH0@NOG,17CB4@proNOG	NA|NA|NA
contig_1_pilon_879	762376.AXYL_04503	4.1e-31	139.8					bactNOG[38]	090Q0@bactNOG,0BEKR@bproNOG,11JYT@NOG,17DNT@proNOG	NA|NA|NA	S	lipoprotein transmembrane
contig_1_pilon_880	1007105.PT7_2885	5.6e-160	569.3	FADD	GO:0001676,GO:0003674,GO:0003824,GO:0004467,GO:0005488,GO:0005504,GO:0005575,GO:0005622,GO:0005623,GO:0005737,GO:0005829,GO:0005886,GO:0006082,GO:0006629,GO:0006631,GO:0006635,GO:0006637,GO:0006644,GO:0006732,GO:0006793,GO:0006796,GO:0008150,GO:0008152,GO:0008289,GO:0008610,GO:0008654,GO:0009056,GO:0009058,GO:0009062,GO:0009898,GO:0009987,GO:0015645,GO:0016020,GO:0016042,GO:0016054,GO:0016874,GO:…	K00666,K01897	FACOAL100t2pp,FACOAL120t2pp,FACOAL140t2pp,FACOAL141t2pp,FACOAL160t2pp,FACOAL161t2pp,FACOAL180t2pp,FACOAL181t2pp,FACOAL60t2pp,FACOAL80t2pp,FAO1,FAO2,FAO3	bactNOG[38]	05CEY@bactNOG,16PEQ@proNOG,COG0318@NOG	NA|NA|NA	I	Amp-dependent synthetase and ligase
contig_1_pilon_881	1007105.PT7_2885	3.5e-49	199.5	FADD	GO:0001676,GO:0003674,GO:0003824,GO:0004467,GO:0005488,GO:0005504,GO:0005575,GO:0005622,GO:0005623,GO:0005737,GO:0005829,GO:0005886,GO:0006082,GO:0006629,GO:0006631,GO:0006635,GO:0006637,GO:0006644,GO:0006732,GO:0006793,GO:0006796,GO:0008150,GO:0008152,GO:0008289,GO:0008610,GO:0008654,GO:0009056,GO:0009058,GO:0009062,GO:0009898,GO:0009987,GO:0015645,GO:0016020,GO:0016042,GO:0016054,GO:0016874,GO:…	K00666,K01897	FACOAL100t2pp,FACOAL120t2pp,FACOAL140t2pp,FACOAL141t2pp,FACOAL160t2pp,FACOAL161t2pp,FACOAL180t2pp,FACOAL181t2pp,FACOAL60t2pp,FACOAL80t2pp,FAO1,FAO2,FAO3	bactNOG[38]	05CEY@bactNOG,16PEQ@proNOG,COG0318@NOG	NA|NA|NA	I	Amp-dependent synthetase and ligase
contig_1_pilon_882	1007105.PT7_0174	6.4e-155	553.1	CYSJ	GO:0000166,GO:0003674,GO:0003824,GO:0003958,GO:0004497,GO:0004783,GO:0005488,GO:0005575,GO:0005622,GO:0005623,GO:0006790,GO:0008150,GO:0008152,GO:0009337,GO:0009987,GO:0010181,GO:0016491,GO:0016645,GO:0016646,GO:0016651,GO:0016653,GO:0016667,GO:0016668,GO:0016705,GO:0016709,GO:0032553,GO:0032991,GO:0036094,GO:0042602,GO:0043167,GO:0043168,GO:0043234,GO:0044237,GO:0044424,GO:0044464,GO:0044710,GO:…	K00380	FADRx2,FLVR,FMNRx2,SULR,SULR_1,SULRi	bactNOG[38]	07EER@bactNOG,0B769@bproNOG,16PIZ@proNOG,COG0369@NOG	NA|NA|NA	P	Component of the sulfite reductase complex that catalyzes the 6-electron reduction of sulfite to sulfide. This is one of several activities required for the biosynthesis of L- cysteine from sulfate. The flavoprotein component catalyzes the electron flow from NADPH - FAD - FMN to the hemoprotein component (By similarity)
contig_1_pilon_883	1007105.PT7_0173	4.2e-38	162.9	CYSI	GO:0003674,GO:0003824,GO:0004783,GO:0005488,GO:0005575,GO:0005622,GO:0005623,GO:0006790,GO:0008150,GO:0008152,GO:0009337,GO:0009987,GO:0016491,GO:0016651,GO:0016667,GO:0016668,GO:0020037,GO:0032991,GO:0043234,GO:0044237,GO:0044424,GO:0044464,GO:0044710,GO:0046906,GO:0051536,GO:0051539,GO:0051540,GO:0055114,GO:0097159,GO:1901363	K00366,K00381,K00392	FADRx2,FLVR,FMNRx2,NMNR,SULR,SULR3,SULR_1,SULRi	bactNOG[38]	05ET1@bactNOG,0BAW5@bproNOG,16REX@proNOG,COG0155@NOG	NA|NA|NA	P	Component of the sulfite reductase complex that catalyzes the 6-electron reduction of sulfite to sulfide. This is one of several activities required for the biosynthesis of L- cysteine from sulfate (By similarity)
contig_1_pilon_884	1007105.PT7_0173	2.5e-145	520.4	CYSI	GO:0003674,GO:0003824,GO:0004783,GO:0005488,GO:0005575,GO:0005622,GO:0005623,GO:0006790,GO:0008150,GO:0008152,GO:0009337,GO:0009987,GO:0016491,GO:0016651,GO:0016667,GO:0016668,GO:0020037,GO:0032991,GO:0043234,GO:0044237,GO:0044424,GO:0044464,GO:0044710,GO:0046906,GO:0051536,GO:0051539,GO:0051540,GO:0055114,GO:0097159,GO:1901363	K00366,K00381,K00392	FADRx2,FLVR,FMNRx2,NMNR,SULR,SULR3,SULR_1,SULRi	bactNOG[38]	05ET1@bactNOG,0BAW5@bproNOG,16REX@proNOG,COG0155@NOG	NA|NA|NA	P	Component of the sulfite reductase complex that catalyzes the 6-electron reduction of sulfite to sulfide. This is one of several activities required for the biosynthesis of L- cysteine from sulfate (By similarity)
contig_1_pilon_885	1007105.PT7_0172	2.5e-87	327.4	CYSG	GO:0003674,GO:0003824,GO:0004851,GO:0004852,GO:0005575,GO:0005618,GO:0005623,GO:0005886,GO:0006725,GO:0006778,GO:0006779,GO:0006807,GO:0008150,GO:0008152,GO:0008168,GO:0008169,GO:0008757,GO:0009058,GO:0009987,GO:0016020,GO:0016740,GO:0016741,GO:0016829,GO:0016835,GO:0016836,GO:0018130,GO:0019438,GO:0030312,GO:0032259,GO:0033013,GO:0033014,GO:0034641,GO:0044237,GO:0044249,GO:0044271,GO:0044464,GO:…	K02302,K02303,K13542	SHCHD2,SHCHF,UPP3MT,UPP3S	bactNOG[38]	05CB8@bactNOG,0B92U@bproNOG,16PUB@proNOG,COG0007@NOG,COG1648@NOG	NA|NA|NA	H	Multifunctional enzyme that catalyzes the SAM-dependent methylation of uroporphyrinogen III at position C-2 and C-7 to form precorrin-2 and then position C-12 or C-18 to form trimethylpyrrocorphin 2. It also catalyzes the conversion of precorrin-2 into siroheme. This reaction consists of the NAD- dependent oxidation of precorrin-2 into sirohydrochlorin and its subsequent ferrochelation into siroh…
contig_1_pilon_886	1003200.AXXA_04156	1.2e-53	214.9	CYSG	GO:0003674,GO:0003824,GO:0004851,GO:0004852,GO:0005575,GO:0005618,GO:0005623,GO:0005886,GO:0006725,GO:0006778,GO:0006779,GO:0006807,GO:0008150,GO:0008152,GO:0008168,GO:0008169,GO:0008757,GO:0009058,GO:0009987,GO:0016020,GO:0016740,GO:0016741,GO:0016829,GO:0016835,GO:0016836,GO:0018130,GO:0019438,GO:0030312,GO:0032259,GO:0033013,GO:0033014,GO:0034641,GO:0044237,GO:0044249,GO:0044271,GO:0044464,GO:…	K02302,K02303,K13542	SHCHD2,SHCHF,UPP3MT,UPP3S	bactNOG[38]	05CB8@bactNOG,0B92U@bproNOG,16PUB@proNOG,COG0007@NOG,COG1648@NOG	NA|NA|NA	H	Multifunctional enzyme that catalyzes the SAM-dependent methylation of uroporphyrinogen III at position C-2 and C-7 to form precorrin-2 and then position C-12 or C-18 to form trimethylpyrrocorphin 2. It also catalyzes the conversion of precorrin-2 into siroheme. This reaction consists of the NAD- dependent oxidation of precorrin-2 into sirohydrochlorin and its subsequent ferrochelation into siroh…
contig_1_pilon_887	208964.PA2327	2.8e-72	277.3	OCAR_6881	GO:0005575,GO:0016020	K02050,K15577		bactNOG[38]	08JZX@bactNOG,0QS0R@gproNOG,174M4@proNOG,COG0600@NOG	NA|NA|NA	P	binding-protein-dependent transport systems inner membrane component
contig_1_pilon_888	1003200.AXXA_26240	3.5e-156	556.6	OCAR_6880		K02051,K15576		bactNOG[38]	05I5W@bactNOG,0BBIQ@bproNOG,16RQD@proNOG,COG0715@NOG	NA|NA|NA	P	Sulfonate ABC transporter, periplasmic sulfonate-binding protein
contig_1_pilon_889	208964.PA2329	4.9e-69	266.5	SSUB	GO:0005575,GO:0005623,GO:0005886,GO:0016020,GO:0044464,GO:0071944	K02049,K15555		bactNOG[38]	05D7T@bactNOG,0QJB6@gproNOG,16PZ1@proNOG,COG1116@NOG	NA|NA|NA	P	(ABC) transporter
contig_1_pilon_890	1003200.AXXA_26250	2.3e-69	268.1	OCAR_6878				bactNOG[38]	06N9T@bactNOG,0BAU3@bproNOG,0ZM68@NOG,1743I@proNOG	NA|NA|NA	C	acyl-CoA dehydrogenase
contig_1_pilon_891	1003200.AXXA_26255	3e-50	203.4	MIP				bactNOG[38]	08YE5@bactNOG,0BDEM@bproNOG,17AXA@proNOG,COG2128@NOG	NA|NA|NA	S	Antioxidant protein with alkyl hydroperoxidase activity. Required for the reduction of the AhpC active site cysteine residues and for the regeneration of the AhpC enzyme activity (By similarity)
contig_1_pilon_892	384676.PSEEN1921	3.7e-63	247.3	MTRA		K18991		bactNOG[38]	05E7U@bactNOG,0QU5Y@gproNOG,11N2I@NOG,175Z8@proNOG	NA|NA|NA	K	AraC family transcriptional regulator
contig_1_pilon_893	1007105.PT7_2886	7e-20	100.9	RPSQ	GO:0003674,GO:0003735,GO:0005198,GO:0005575,GO:0005623,GO:0005886,GO:0006412,GO:0008150,GO:0008152,GO:0009058,GO:0009059,GO:0009987,GO:0010467,GO:0016020,GO:0019538,GO:0034645,GO:0040007,GO:0043170,GO:0044237,GO:0044238,GO:0044249,GO:0044260,GO:0044267,GO:0044464,GO:0071704,GO:0071944,GO:1901576	K02961		bactNOG[38]	05K87@bactNOG,0BEBB@bproNOG,17FCF@proNOG,COG0186@NOG	NA|NA|NA	J	One of the primary rRNA binding proteins, it binds specifically to the 5'-end of 16S ribosomal
contig_1_pilon_894	1007105.PT7_2887	1.7e-20	103.2	RPMC		K02904		bactNOG[38]	084PQ@bactNOG,0BFEY@bproNOG,16X3U@proNOG,COG0255@NOG	NA|NA|NA	J	50s ribosomal protein l29
contig_1_pilon_895	1007105.PT7_2888	8.6e-70	268.1	RPLP	GO:0003674,GO:0003735,GO:0005198,GO:0005575,GO:0005623,GO:0005886,GO:0006412,GO:0008150,GO:0008152,GO:0009058,GO:0009059,GO:0009987,GO:0010467,GO:0016020,GO:0019538,GO:0034645,GO:0040007,GO:0043170,GO:0044237,GO:0044238,GO:0044249,GO:0044260,GO:0044267,GO:0044464,GO:0071704,GO:0071944,GO:1901576	K02878		bactNOG[38]	08R70@bactNOG,0BBKI@bproNOG,179Q0@proNOG,COG0197@NOG	NA|NA|NA	J	Binds 23S rRNA and is also seen to make contacts with the A and possibly P site tRNAs (By similarity)
contig_1_pilon_896	1007105.PT7_2889	1.7e-124	450.7	RPSC	GO:0003674,GO:0003735,GO:0005198,GO:0005575,GO:0005618,GO:0005622,GO:0005623,GO:0005737,GO:0005829,GO:0005840,GO:0005886,GO:0006412,GO:0008150,GO:0008152,GO:0009058,GO:0009059,GO:0009987,GO:0010467,GO:0015935,GO:0016020,GO:0019538,GO:0022626,GO:0022627,GO:0030312,GO:0030529,GO:0032991,GO:0034645,GO:0040007,GO:0043170,GO:0043226,GO:0043228,GO:0043229,GO:0043232,GO:0044237,GO:0044238,GO:0044249,GO:…	K02982		bactNOG[38]	05CKE@bactNOG,0B7EN@bproNOG,16Q16@proNOG,COG0092@NOG	NA|NA|NA	J	Binds the lower part of the 30S subunit head. Binds mRNA in the 70S ribosome, positioning it for translation (By similarity)
contig_1_pilon_897	1007105.PT7_2890	7.3e-48	194.9	RPLV	GO:0003674,GO:0003735,GO:0005198,GO:0005575,GO:0005618,GO:0005623,GO:0006412,GO:0008150,GO:0008152,GO:0009058,GO:0009059,GO:0009987,GO:0010467,GO:0019538,GO:0030312,GO:0034645,GO:0040007,GO:0043170,GO:0044237,GO:0044238,GO:0044249,GO:0044260,GO:0044267,GO:0044464,GO:0071704,GO:0071944,GO:1901576	K02890		bactNOG[38]	05KAP@bactNOG,0BD8D@bproNOG,17C3B@proNOG,COG0091@NOG	NA|NA|NA	J	The globular domain of the protein is located near the polypeptide exit tunnel on the outside of the subunit, while an extended beta-hairpin is found that lines the wall of the exit tunnel in the center of the 70S ribosome (By similarity)
contig_1_pilon_898	257310.BB0033	1.2e-43	180.6	RPSS	GO:0003674,GO:0003735,GO:0005198,GO:0005575,GO:0005623,GO:0005886,GO:0006412,GO:0008150,GO:0008152,GO:0009058,GO:0009059,GO:0009987,GO:0010467,GO:0016020,GO:0019538,GO:0034645,GO:0040007,GO:0043170,GO:0044237,GO:0044238,GO:0044249,GO:0044260,GO:0044267,GO:0044464,GO:0071704,GO:0071944,GO:1901576	K02965		bactNOG[38]	05K7S@bactNOG,0BDC7@bproNOG,17C5Q@proNOG,COG0185@NOG	NA|NA|NA	J	Protein S19 forms a complex with S13 that binds strongly to the 16S ribosomal RNA (By similarity)
contig_1_pilon_899	1007105.PT7_2892	3.8e-141	506.1	RPLB	GO:0003674,GO:0003735,GO:0005198,GO:0005488,GO:0005575,GO:0005622,GO:0005623,GO:0005737,GO:0005840,GO:0005886,GO:0006412,GO:0008150,GO:0008152,GO:0008270,GO:0009058,GO:0009059,GO:0009987,GO:0010467,GO:0015934,GO:0016020,GO:0019538,GO:0030529,GO:0032991,GO:0034645,GO:0040007,GO:0043167,GO:0043169,GO:0043170,GO:0043226,GO:0043228,GO:0043229,GO:0043232,GO:0044237,GO:0044238,GO:0044249,GO:0044260,GO:…	K02886		bactNOG[38]	05CFD@bactNOG,0B73Y@bproNOG,16PRR@proNOG,COG0090@NOG	NA|NA|NA	J	One of the primary rRNA binding proteins. Required for association of the 30S and 50S subunits to form the 70S ribosome, for tRNA binding and peptide bond formation. It has been suggested to have peptidyltransferase activity
contig_1_pilon_900	1007105.PT7_2893	2.9e-24	116.3	RPLW	GO:0003674,GO:0003735,GO:0005198,GO:0006412,GO:0008150,GO:0008152,GO:0009058,GO:0009059,GO:0009987,GO:0010467,GO:0019538,GO:0034645,GO:0043170,GO:0044237,GO:0044238,GO:0044249,GO:0044260,GO:0044267,GO:0071704,GO:1901576	K02892		bactNOG[38]	080KG@bactNOG,0BEA1@bproNOG,17FIH@proNOG,COG0089@NOG	NA|NA|NA	J	One of the early assembly proteins it binds 23S rRNA. One of the proteins that surrounds the polypeptide exit tunnel on the outside of the ribosome. Forms the main docking site for trigger factor binding to the ribosome (By similarity)
contig_1_pilon_901	360910.BAV0026	1.4e-87	327.8	RPLD	GO:0003674,GO:0003735,GO:0005198,GO:0005575,GO:0005622,GO:0005623,GO:0005737,GO:0005829,GO:0005886,GO:0006412,GO:0008150,GO:0008152,GO:0009058,GO:0009059,GO:0009987,GO:0010467,GO:0016020,GO:0019538,GO:0034645,GO:0040007,GO:0043170,GO:0044237,GO:0044238,GO:0044249,GO:0044260,GO:0044267,GO:0044424,GO:0044444,GO:0044464,GO:0071704,GO:0071944,GO:1901576	K02926		bactNOG[38]	06U5A@bactNOG,0B8P8@bproNOG,16PQP@proNOG,COG0088@NOG	NA|NA|NA	J	One of the primary rRNA binding proteins, this protein initially binds near the 5'-end of the 23S rRNA. It is important during the early stages of 50S assembly. It makes multiple contacts with different domains of the 23S rRNA in the assembled 50S subunit and ribosome (By similarity)
contig_1_pilon_902	1007105.PT7_2895	6e-105	385.6	RPLC	GO:0003674,GO:0003735,GO:0005198,GO:0005575,GO:0005622,GO:0005623,GO:0005737,GO:0005829,GO:0005886,GO:0006412,GO:0008150,GO:0008152,GO:0009058,GO:0009059,GO:0009893,GO:0009987,GO:0010467,GO:0010468,GO:0010604,GO:0016020,GO:0019219,GO:0019222,GO:0019538,GO:0031323,GO:0031325,GO:0034645,GO:0040007,GO:0043170,GO:0044087,GO:0044237,GO:0044238,GO:0044249,GO:0044260,GO:0044267,GO:0044424,GO:0044444,GO:…	K02906		bactNOG[38]	05EEE@bactNOG,0B8JH@bproNOG,16SCH@proNOG,COG0087@NOG	NA|NA|NA	J	One of the primary rRNA binding proteins, it binds directly near the 3'-end of the 23S rRNA, where it nucleates assembly of the 50S subunit (By similarity)
contig_1_pilon_903	1007105.PT7_2896	5.4e-103	379.4	PROV		K02000		bactNOG[38]	08IJ7@bactNOG,COG4175@NOG	NA|NA|NA	E	Glycine betaine
contig_1_pilon_904	1007105.PT7_2897	7.5e-225	785.4		GO:0005575,GO:0016020	K02001,K02002		bactNOG[38]	08EMX@bactNOG,1711M@proNOG,COG2113@NOG,COG4176@NOG	NA|NA|NA	E	substrate-binding region of ABC-type glycine betaine transport system
contig_1_pilon_906	1007105.PT7_2899	1.7e-46	190.7	RPSJ	GO:0003674,GO:0003735,GO:0005198,GO:0005575,GO:0005618,GO:0005622,GO:0005623,GO:0005737,GO:0005829,GO:0005840,GO:0005886,GO:0006412,GO:0008150,GO:0008152,GO:0009058,GO:0009059,GO:0009987,GO:0010467,GO:0015935,GO:0016020,GO:0019538,GO:0022626,GO:0022627,GO:0030312,GO:0030529,GO:0032991,GO:0034645,GO:0040007,GO:0043170,GO:0043226,GO:0043228,GO:0043229,GO:0043232,GO:0044237,GO:0044238,GO:0044249,GO:…	K02946		bactNOG[38]	08Z10@bactNOG,0BDKV@bproNOG,17CDQ@proNOG,COG0051@NOG	NA|NA|NA	J	Involved in the binding of tRNA to the ribosomes (By similarity)
contig_1_pilon_907	1007105.PT7_2900	2.3e-183	646.7	TUF	GO:0001666,GO:0003674,GO:0003676,GO:0003723,GO:0003746,GO:0005488,GO:0005575,GO:0005618,GO:0005622,GO:0005623,GO:0005737,GO:0005829,GO:0005886,GO:0006412,GO:0006414,GO:0006950,GO:0008135,GO:0008150,GO:0008152,GO:0009058,GO:0009059,GO:0009628,GO:0009987,GO:0010035,GO:0010038,GO:0010039,GO:0010467,GO:0016020,GO:0019538,GO:0030312,GO:0034645,GO:0036293,GO:0040007,GO:0042221,GO:0043170,GO:0044237,GO:…	K02358	SADT2	bactNOG[38]	05CGV@bactNOG,0B79Y@bproNOG,16PJC@proNOG,COG0050@NOG	NA|NA|NA	J	This protein promotes the GTP-dependent binding of aminoacyl-tRNA to the A-site of ribosomes during protein biosynthesis (By similarity)
contig_1_pilon_908	1007105.PT7_2901	0	1227.2	FUSA	GO:0003674,GO:0003676,GO:0003723,GO:0003746,GO:0005488,GO:0005575,GO:0005622,GO:0005623,GO:0005737,GO:0006412,GO:0006414,GO:0008135,GO:0008150,GO:0008152,GO:0009058,GO:0009059,GO:0009987,GO:0010467,GO:0019538,GO:0034645,GO:0043170,GO:0044237,GO:0044238,GO:0044249,GO:0044260,GO:0044267,GO:0044424,GO:0044464,GO:0071704,GO:0097159,GO:1901363,GO:1901576	K02355		bactNOG[38]	05CEJ@bactNOG,0B7NZ@bproNOG,16PY2@proNOG,COG0480@NOG	NA|NA|NA	J	Catalyzes the GTP-dependent ribosomal translocation step during translation elongation. During this step, the ribosome changes from the pre-translocational (PRE) to the post- translocational (POST) state as the newly formed A-site-bound peptidyl-tRNA and P-site-bound deacylated tRNA move to the P and E sites, respectively. Catalyzes the coordinated movement of the two tRNA molecules, the mRNA and…
contig_1_pilon_909	1008459.TASI_1540	2.9e-74	283.1	RPSG	GO:0000028,GO:0003674,GO:0003676,GO:0003723,GO:0003729,GO:0003735,GO:0005198,GO:0005488,GO:0005575,GO:0005618,GO:0005622,GO:0005623,GO:0005737,GO:0005829,GO:0005840,GO:0005886,GO:0006412,GO:0006417,GO:0006996,GO:0008150,GO:0008152,GO:0009058,GO:0009059,GO:0009889,GO:0009890,GO:0009892,GO:0009987,GO:0010467,GO:0010468,GO:0010556,GO:0010558,GO:0010605,GO:0010608,GO:0015935,GO:0016020,GO:0016043,GO:…	K02992		bactNOG[38]	08UHY@bactNOG,0BBNE@bproNOG,177XJ@proNOG,COG0049@NOG	NA|NA|NA	J	One of the primary rRNA binding proteins, it binds directly to 16S rRNA where it nucleates assembly of the head domain of the 30S subunit. Is located at the subunit interface close to the decoding center, probably blocks exit of the E-site tRNA (By similarity)
contig_1_pilon_910	257313.BP3608	4.2e-60	236.1	RPSL	GO:0000372,GO:0000375,GO:0000376,GO:0003674,GO:0003676,GO:0003723,GO:0003735,GO:0005198,GO:0005488,GO:0005575,GO:0005622,GO:0005623,GO:0005737,GO:0005829,GO:0005840,GO:0006139,GO:0006396,GO:0006412,GO:0006725,GO:0006807,GO:0008150,GO:0008152,GO:0008380,GO:0009058,GO:0009059,GO:0009893,GO:0009987,GO:0010467,GO:0010468,GO:0010604,GO:0015935,GO:0016070,GO:0019219,GO:0019222,GO:0019538,GO:0019843,GO:…	K02950		bactNOG[38]	08UKE@bactNOG,0BCJC@bproNOG,179N0@proNOG,COG0048@NOG	NA|NA|NA	J	Interacts with and stabilizes bases of the 16S rRNA that are involved in tRNA selection in the A site and with the mRNA backbone. Located at the interface of the 30S and 50S subunits, it traverses the body of the 30S subunit contacting proteins on the other side and probably holding the rRNA structure together. The combined cluster of proteins S8, S12 and S17 appears to hold together the shoulder…
contig_1_pilon_911	1007105.PT7_2904	2.2e-81	307.4	OMPR4				bactNOG[38]	08PAK@bactNOG,0B99K@bproNOG,176PW@proNOG,COG0745@NOG	NA|NA|NA	T	Two component Transcriptional regulator, winged helix family
contig_1_pilon_912	1003200.AXXA_10198	7.8e-86	322.8					bactNOG[38]	08XGH@bactNOG,0BCEN@bproNOG,17AMF@proNOG,COG4254@NOG	NA|NA|NA	S	Peptidoglycan-binding lysm
contig_1_pilon_913	1007105.PT7_2906	9.9e-148	529.3					bactNOG[38]	07TIJ@bactNOG,0B8N2@bproNOG,16SH9@proNOG,COG0642@NOG,COG4252@NOG	NA|NA|NA	T	histidine Kinase
contig_1_pilon_914	360910.BAV1107	1.3e-46	191.4					bactNOG[38]	08NTK@bactNOG,0BEGD@bproNOG,174YY@proNOG,COG2207@NOG	NA|NA|NA	K	Transcriptional regulator arac family
contig_1_pilon_916	390235.PputW619_2724	1.3e-45	188.3	ENC_44530				bactNOG[38]	05RF6@bactNOG,0QRZ6@gproNOG,17BJ2@proNOG,COG1280@NOG	NA|NA|NA	E	Lysine exporter protein (Lyse ygga)
contig_1_pilon_917	1007105.PT7_1077	1.8e-57	227.3	AZU	GO:0005575,GO:0005623,GO:0042597,GO:0044464			bactNOG[38]	090JD@bactNOG,0BEXH@bproNOG,17CCF@proNOG,COG3241@NOG	NA|NA|NA	C	Copper binding proteins, plastocyanin/azurin family
contig_1_pilon_918	1007105.PT7_2907	0	2392.1	RPOC		K03046		bactNOG[38]	07QR0@bactNOG,0B72N@bproNOG,16UJJ@proNOG,COG0086@NOG	NA|NA|NA	K	DNA-dependent RNA polymerase catalyzes the transcription of DNA into RNA using the four ribonucleoside triphosphates as substrates (By similarity)
contig_1_pilon_919	1007105.PT7_2908	1.4e-228	797.3	RPOB	GO:0003674,GO:0003824,GO:0003899,GO:0005575,GO:0005622,GO:0005623,GO:0005737,GO:0006139,GO:0006725,GO:0006807,GO:0008150,GO:0008152,GO:0009058,GO:0009059,GO:0009987,GO:0016020,GO:0016070,GO:0016740,GO:0016772,GO:0016779,GO:0018130,GO:0019438,GO:0032774,GO:0034062,GO:0034641,GO:0034654,GO:0043170,GO:0044237,GO:0044238,GO:0044249,GO:0044260,GO:0044271,GO:0044424,GO:0044464,GO:0046483,GO:0071704,GO:…	K03043		bactNOG[38]	07QIH@bactNOG,0B87B@bproNOG,16UMH@proNOG,COG0085@NOG	NA|NA|NA	K	DNA-dependent RNA polymerase catalyzes the transcription of DNA into RNA using the four ribonucleoside triphosphates as substrates (By similarity)
contig_1_pilon_920	1007105.PT7_2908	0	1644	RPOB	GO:0003674,GO:0003824,GO:0003899,GO:0005575,GO:0005622,GO:0005623,GO:0005737,GO:0006139,GO:0006725,GO:0006807,GO:0008150,GO:0008152,GO:0009058,GO:0009059,GO:0009987,GO:0016020,GO:0016070,GO:0016740,GO:0016772,GO:0016779,GO:0018130,GO:0019438,GO:0032774,GO:0034062,GO:0034641,GO:0034654,GO:0043170,GO:0044237,GO:0044238,GO:0044249,GO:0044260,GO:0044271,GO:0044424,GO:0044464,GO:0046483,GO:0071704,GO:…	K03043		bactNOG[38]	07QIH@bactNOG,0B87B@bproNOG,16UMH@proNOG,COG0085@NOG	NA|NA|NA	K	DNA-dependent RNA polymerase catalyzes the transcription of DNA into RNA using the four ribonucleoside triphosphates as substrates (By similarity)
contig_1_pilon_921	1007105.PT7_2909	6.4e-32	141.7	RPLL	GO:0003674,GO:0003735,GO:0005198,GO:0005575,GO:0005618,GO:0005622,GO:0005623,GO:0005737,GO:0005829,GO:0005840,GO:0005886,GO:0006412,GO:0008150,GO:0008152,GO:0009058,GO:0009059,GO:0009987,GO:0010467,GO:0015934,GO:0016020,GO:0019538,GO:0022625,GO:0022626,GO:0030312,GO:0030529,GO:0032991,GO:0034645,GO:0040007,GO:0043170,GO:0043226,GO:0043228,GO:0043229,GO:0043232,GO:0044237,GO:0044238,GO:0044249,GO:…	K02935		bactNOG[38]	05KBC@bactNOG,0BED7@bproNOG,17FF2@proNOG,COG0222@NOG	NA|NA|NA	J	Seems to be the binding site for several of the factors involved in protein synthesis and appears to be essential for accurate translation (By similarity)
contig_1_pilon_922	1007105.PT7_2910	6.1e-42	175.3	RPLJ	GO:0003674,GO:0003735,GO:0005198,GO:0005575,GO:0005618,GO:0005623,GO:0005886,GO:0006412,GO:0008150,GO:0008152,GO:0009058,GO:0009059,GO:0009987,GO:0010467,GO:0016020,GO:0019538,GO:0030312,GO:0034645,GO:0040007,GO:0043170,GO:0044237,GO:0044238,GO:0044249,GO:0044260,GO:0044267,GO:0044464,GO:0071704,GO:0071944,GO:1901576	K02864		bactNOG[38]	08VZM@bactNOG,0BBM3@bproNOG,177S6@proNOG,COG0244@NOG	NA|NA|NA	J	50s ribosomal protein L10
contig_1_pilon_923	1007105.PT7_2910	1.9e-17	93.2	RPLJ	GO:0003674,GO:0003735,GO:0005198,GO:0005575,GO:0005618,GO:0005623,GO:0005886,GO:0006412,GO:0008150,GO:0008152,GO:0009058,GO:0009059,GO:0009987,GO:0010467,GO:0016020,GO:0019538,GO:0030312,GO:0034645,GO:0040007,GO:0043170,GO:0044237,GO:0044238,GO:0044249,GO:0044260,GO:0044267,GO:0044464,GO:0071704,GO:0071944,GO:1901576	K02864		bactNOG[38]	08VZM@bactNOG,0BBM3@bproNOG,177S6@proNOG,COG0244@NOG	NA|NA|NA	J	50s ribosomal protein L10
contig_1_pilon_924	257313.BP0011	1.3e-107	394.4	RPLA	GO:0003674,GO:0003735,GO:0005198,GO:0005575,GO:0005618,GO:0005622,GO:0005623,GO:0005737,GO:0005829,GO:0005886,GO:0006412,GO:0006417,GO:0006446,GO:0008150,GO:0008152,GO:0009058,GO:0009059,GO:0009889,GO:0009890,GO:0009892,GO:0009987,GO:0010467,GO:0010468,GO:0010556,GO:0010558,GO:0010605,GO:0010608,GO:0016020,GO:0017148,GO:0019222,GO:0019538,GO:0030312,GO:0031323,GO:0031324,GO:0031326,GO:0031327,GO:…	K02863		bactNOG[38]	05C64@bactNOG,0B8UW@bproNOG,16PIW@proNOG,COG0081@NOG	NA|NA|NA	J	Binds directly to 23S rRNA. The L1 stalk is quite mobile in the ribosome, and is involved in E site tRNA release (By similarity)
contig_1_pilon_925	257310.BB0010	1.6e-47	193.7	RPLK	GO:0003674,GO:0003735,GO:0005198,GO:0005575,GO:0005618,GO:0005623,GO:0006412,GO:0008150,GO:0008152,GO:0009058,GO:0009059,GO:0009987,GO:0010467,GO:0019538,GO:0030312,GO:0034645,GO:0040007,GO:0043170,GO:0044237,GO:0044238,GO:0044249,GO:0044260,GO:0044267,GO:0044464,GO:0071704,GO:0071944,GO:1901576	K02867		bactNOG[38]	08UIK@bactNOG,0BBJS@bproNOG,177SZ@proNOG,COG0080@NOG	NA|NA|NA	J	This protein binds directly to 23S ribosomal RNA (By similarity)
contig_1_pilon_926	1007105.PT7_2913	6.5e-86	322	NUSG	GO:0005575,GO:0005618,GO:0005622,GO:0005623,GO:0005634,GO:0005654,GO:0005886,GO:0006139,GO:0006351,GO:0006353,GO:0006355,GO:0006725,GO:0006807,GO:0008023,GO:0008150,GO:0008152,GO:0009058,GO:0009059,GO:0009889,GO:0009987,GO:0010467,GO:0010468,GO:0010556,GO:0016020,GO:0016070,GO:0018130,GO:0019219,GO:0019222,GO:0019438,GO:0030312,GO:0031323,GO:0031326,GO:0031554,GO:0031555,GO:0031564,GO:0031974,GO:…	K02601		bactNOG[38]	05E5V@bactNOG,0B7I4@bproNOG,16R26@proNOG,COG0250@NOG	NA|NA|NA	K	Participates in transcription elongation, termination and antitermination (By similarity)
contig_1_pilon_927	1007105.PT7_2914	2.9e-40	169.9	SECE		K03073		bactNOG[38]	05S9G@bactNOG,0BEM9@bproNOG,17GI9@proNOG,COG0690@NOG	NA|NA|NA	U	preprotein translocase subunit SecE
contig_1_pilon_928	1007105.PT7_2915	1.3e-183	647.5	TUF	GO:0001666,GO:0003674,GO:0003676,GO:0003723,GO:0003746,GO:0005488,GO:0005575,GO:0005618,GO:0005622,GO:0005623,GO:0005737,GO:0005829,GO:0005886,GO:0006412,GO:0006414,GO:0006950,GO:0008135,GO:0008150,GO:0008152,GO:0009058,GO:0009059,GO:0009628,GO:0009987,GO:0010035,GO:0010038,GO:0010039,GO:0010467,GO:0016020,GO:0019538,GO:0030312,GO:0034645,GO:0036293,GO:0040007,GO:0042221,GO:0043170,GO:0044237,GO:…	K02358	SADT2	bactNOG[38]	05CGV@bactNOG,0B79Y@bproNOG,16PJC@proNOG,COG0050@NOG	NA|NA|NA	J	This protein promotes the GTP-dependent binding of aminoacyl-tRNA to the A-site of ribosomes during protein biosynthesis (By similarity)
contig_1_pilon_929	521000.PROVRETT_08538	2.5e-22	109.4	TUFM	GO:0000002,GO:0000003,GO:0000049,GO:0000166,GO:0000278,GO:0001882,GO:0001883,GO:0002119,GO:0002164,GO:0003674,GO:0003676,GO:0003723,GO:0003746,GO:0003824,GO:0003924,GO:0005488,GO:0005525,GO:0005575,GO:0005622,GO:0005623,GO:0005737,GO:0005739,GO:0005740,GO:0005743,GO:0005759,GO:0005886,GO:0006139,GO:0006152,GO:0006163,GO:0006184,GO:0006195,GO:0006412,GO:0006414,GO:0006725,GO:0006753,GO:0006793,GO:…	K02358		NOG[107]	COG0050@NOG	NA|NA|NA	J	This protein promotes the GTP-dependent binding of aminoacyl-tRNA to the A-site of ribosomes during protein biosynthesis (By similarity)
contig_1_pilon_930	1007105.PT7_2917	2.3e-91	340.5	PARB	GO:0000003,GO:0000910,GO:0007049,GO:0008150,GO:0009987,GO:0019954,GO:0022402,GO:0032505,GO:0043093,GO:0044699,GO:0044763,GO:0051301	K03497		bactNOG[38]	05FA0@bactNOG,0B777@bproNOG,16QIW@proNOG,COG1475@NOG	NA|NA|NA	K	parB-like partition protein
contig_1_pilon_931	1007105.PT7_2918	8e-120	435.3	SOJ	GO:0000003,GO:0000287,GO:0000910,GO:0003674,GO:0003824,GO:0005488,GO:0005575,GO:0005622,GO:0005623,GO:0005694,GO:0005737,GO:0006139,GO:0006152,GO:0006163,GO:0006195,GO:0006200,GO:0006725,GO:0006753,GO:0006793,GO:0006796,GO:0006807,GO:0007049,GO:0008150,GO:0008152,GO:0009056,GO:0009116,GO:0009117,GO:0009119,GO:0009123,GO:0009125,GO:0009126,GO:0009128,GO:0009141,GO:0009143,GO:0009144,GO:0009146,GO:…	K03496		bactNOG[38]	07QJE@bactNOG,16PGD@proNOG,COG1192@NOG	NA|NA|NA	D	chromosome partitioning protein
contig_1_pilon_932	257313.BP0002	2.1e-31	140.2	RSMG	GO:0000154,GO:0001510,GO:0003674,GO:0003824,GO:0005575,GO:0005622,GO:0005623,GO:0005737,GO:0006139,GO:0006364,GO:0006396,GO:0006725,GO:0006807,GO:0008150,GO:0008152,GO:0008168,GO:0008170,GO:0008173,GO:0008649,GO:0008757,GO:0009451,GO:0009452,GO:0009987,GO:0010467,GO:0016070,GO:0016072,GO:0016435,GO:0016740,GO:0016741,GO:0022613,GO:0031167,GO:0032259,GO:0034470,GO:0034641,GO:0034660,GO:0036260,GO:…	K03501		bactNOG[38]	05D28@bactNOG,0BCFC@bproNOG,16SA6@proNOG,COG0357@NOG	NA|NA|NA	M	Specifically methylates the N7 position of guanine in position 527 of 16S rRNA (By similarity)
contig_1_pilon_933	1003200.AXXA_10355	2.6e-12	75.9	RSMG	GO:0000154,GO:0001510,GO:0003674,GO:0003824,GO:0005575,GO:0005622,GO:0005623,GO:0005737,GO:0006139,GO:0006364,GO:0006396,GO:0006725,GO:0006807,GO:0008150,GO:0008152,GO:0008168,GO:0008170,GO:0008173,GO:0008649,GO:0008757,GO:0009451,GO:0009452,GO:0009987,GO:0010467,GO:0016070,GO:0016072,GO:0016435,GO:0016740,GO:0016741,GO:0022613,GO:0031167,GO:0032259,GO:0034470,GO:0034641,GO:0034660,GO:0036260,GO:…	K03501		bactNOG[38]	05D28@bactNOG,0BCFC@bproNOG,16SA6@proNOG,COG0357@NOG	NA|NA|NA	M	Specifically methylates the N7 position of guanine in position 527 of 16S rRNA (By similarity)
contig_1_pilon_934	1007105.PT7_2920	1.9e-192	677.2	MNMG	GO:0000166,GO:0001510,GO:0003674,GO:0005488,GO:0005575,GO:0005622,GO:0005623,GO:0005737,GO:0006139,GO:0006396,GO:0006399,GO:0006400,GO:0006725,GO:0006807,GO:0008033,GO:0008150,GO:0008152,GO:0009451,GO:0009987,GO:0010467,GO:0016070,GO:0030488,GO:0032259,GO:0034470,GO:0034641,GO:0034660,GO:0036094,GO:0043167,GO:0043168,GO:0043170,GO:0043412,GO:0043414,GO:0044237,GO:0044238,GO:0044260,GO:0044424,GO:…	K03495		bactNOG[38]	07RE5@bactNOG,16QRF@proNOG,COG0445@NOG	NA|NA|NA	D	NAD-binding protein involved in the addition of a carboxymethylaminomethyl (cmnm) group at the wobble position (U34) of certain tRNAs, forming tRNA-cmnm(5)s(2)U34 (By similarity)
contig_1_pilon_935	1007105.PT7_2920	1.2e-97	361.3	MNMG	GO:0000166,GO:0001510,GO:0003674,GO:0005488,GO:0005575,GO:0005622,GO:0005623,GO:0005737,GO:0006139,GO:0006396,GO:0006399,GO:0006400,GO:0006725,GO:0006807,GO:0008033,GO:0008150,GO:0008152,GO:0009451,GO:0009987,GO:0010467,GO:0016070,GO:0030488,GO:0032259,GO:0034470,GO:0034641,GO:0034660,GO:0036094,GO:0043167,GO:0043168,GO:0043170,GO:0043412,GO:0043414,GO:0044237,GO:0044238,GO:0044260,GO:0044424,GO:…	K03495		bactNOG[38]	07RE5@bactNOG,16QRF@proNOG,COG0445@NOG	NA|NA|NA	D	NAD-binding protein involved in the addition of a carboxymethylaminomethyl (cmnm) group at the wobble position (U34) of certain tRNAs, forming tRNA-cmnm(5)s(2)U34 (By similarity)
contig_1_pilon_936	1007105.PT7_2922	9.7e-143	511.9	YBDL	GO:0003674,GO:0005488,GO:0005575,GO:0005618,GO:0005622,GO:0005623,GO:0005737,GO:0030170,GO:0030312,GO:0043167,GO:0043168,GO:0044424,GO:0044464,GO:0048037,GO:0071944	K10907,K14267,K14287	ASPTA,PHETA1,SDPTA,TRPTA,TYRTA	bactNOG[38]	05CHM@bactNOG,0B8UP@bproNOG,16PWZ@proNOG,COG0436@NOG	NA|NA|NA	E	Aminotransferase
contig_1_pilon_937	641149.HMPREF9016_02205	8.9e-87	325.9	PRPE		K01090,K01525,K07313		bactNOG[38]	07S1Q@bactNOG,0BIIS@bproNOG,16S3D@proNOG,COG0639@NOG	NA|NA|NA	T	Ser Thr protein phosphatase
contig_1_pilon_940	379731.PST_0006	1.6e-119	434.9	YDDV	GO:0003674,GO:0003824,GO:0005488,GO:0006950,GO:0008150,GO:0008152,GO:0016740,GO:0016772,GO:0016779,GO:0019825,GO:0020037,GO:0046906,GO:0050896,GO:0052621,GO:0097159,GO:1901363	K13069		bactNOG[38]	05BZU@bactNOG,0QNSH@gproNOG,0XNMH@NOG,16T8U@proNOG	NA|NA|NA	T	Diguanylate cyclase
contig_1_pilon_941	595537.Varpa_1887	5.2e-106	389.4	PSD	GO:0003674,GO:0003824,GO:0004609,GO:0005575,GO:0005623,GO:0005886,GO:0006629,GO:0006644,GO:0006793,GO:0006796,GO:0008150,GO:0008152,GO:0008610,GO:0008654,GO:0009058,GO:0009987,GO:0016020,GO:0016829,GO:0016830,GO:0016831,GO:0019637,GO:0044237,GO:0044238,GO:0044249,GO:0044255,GO:0044464,GO:0044710,GO:0071704,GO:0071944,GO:0090407,GO:1901576	K01613	PSD120,PSD140,PSD141,PSD160,PSD161,PSD180,PSD181,PSD_EC,PSD_HP	bactNOG[38]	05DJ4@bactNOG,0B91D@bproNOG,16QEU@proNOG,COG0688@NOG	NA|NA|NA	I	Phosphatidylserine decarboxylase proenzyme
contig_1_pilon_942	1003200.AXXA_28625	2e-17	94					bactNOG[38]	070B9@bactNOG,0B9WH@bproNOG,0XT9F@NOG,173KY@proNOG	NA|NA|NA
contig_1_pilon_943	290398.Csal_3158	2.6e-67	260.4					bactNOG[38]	070B9@bactNOG,0QKSU@gproNOG,0XT9F@NOG,173KY@proNOG	NA|NA|NA
contig_1_pilon_944	398578.Daci_3585	3.1e-96	357.1	SDSL		K01754,K17989		bactNOG[38]	08JB0@bactNOG,0BAF8@bproNOG,16U1C@proNOG,COG1171@NOG	NA|NA|NA	E	pyridoxal-5'-phosphate-dependent protein beta subunit
contig_1_pilon_946	762376.AXYL_06512	1.1e-38	164.5	BMUL_2811				bactNOG[38]	05FK5@bactNOG,0BDHK@bproNOG,11R1I@NOG,17DZ1@proNOG	NA|NA|NA
contig_1_pilon_947	325240.Sbal_1877	1.6e-38	164.5	BMUL_5621		K06998		bactNOG[38]	05JAB@bactNOG,0QQ20@gproNOG,16TGG@proNOG,COG0384@NOG	NA|NA|NA	S	phenazine biosynthesis protein, PhzF family
contig_1_pilon_948	443152.MDG893_10776	5.5e-21	105.1	BMUL_5621		K06998		bactNOG[38]	05JAB@bactNOG,0QQ20@gproNOG,16TGG@proNOG,COG0384@NOG	NA|NA|NA	S	phenazine biosynthesis protein, PhzF family
contig_1_pilon_949	208964.PA2789	8.2e-09	65.9					bactNOG[38]	06QTM@bactNOG,0YH23@NOG,17ZV0@proNOG	NA|NA|NA
contig_1_pilon_950	762376.AXYL_01635	8.1e-09	65.9					bactNOG[38]	06QTM@bactNOG,0YH23@NOG,17ZV0@proNOG	NA|NA|NA
contig_1_pilon_952	228410.NE0817	1.1e-07	62.4			K07165		bactNOG[38]	08MQ2@bactNOG,0BKNN@bproNOG,175RJ@proNOG,COG3712@NOG	NA|NA|NA	P, T	FecR protein
contig_1_pilon_953	500639.ENTCAN_06350	6.1e-243	846.3					bactNOG[38]	08KH1@bactNOG,0QI9W@gproNOG,0XSU8@NOG,175ZJ@proNOG	NA|NA|NA	M	outer membrane autotransporter barrel domain
contig_1_pilon_955	375286.mma_1848	2.6e-11	73.2					bactNOG[38]	062PF@bactNOG,0BH3V@bproNOG,12BV4@NOG,17QDF@proNOG	NA|NA|NA
contig_1_pilon_957	561229.Dd1591_4242	1.2e-137	494.6	DIND	GO:0006950,GO:0006974,GO:0007154,GO:0008150,GO:0009432,GO:0009605,GO:0009987,GO:0009991,GO:0031668,GO:0033554,GO:0044699,GO:0044763,GO:0050896,GO:0051716,GO:0071496	K14623		bactNOG[38]	05F5P@bactNOG,0QK2K@gproNOG,0XQQP@NOG,176AU@proNOG	NA|NA|NA	S	DNA-damage-inducible protein d
contig_1_pilon_958	1007105.PT7_2925	5.8e-187	659.1	MNME	GO:0000166,GO:0001510,GO:0001882,GO:0001883,GO:0003674,GO:0003824,GO:0003924,GO:0005488,GO:0005525,GO:0005575,GO:0005622,GO:0005623,GO:0005737,GO:0005829,GO:0006139,GO:0006152,GO:0006163,GO:0006184,GO:0006195,GO:0006396,GO:0006399,GO:0006400,GO:0006725,GO:0006753,GO:0006793,GO:0006796,GO:0006805,GO:0006807,GO:0008033,GO:0008150,GO:0008152,GO:0009056,GO:0009116,GO:0009117,GO:0009119,GO:0009141,GO:…	K03650		bactNOG[38]	05C1H@bactNOG,0B88N@bproNOG,16PD7@proNOG,COG0486@NOG	NA|NA|NA	S	Exhibits a very high intrinsic GTPase hydrolysis rate. Involved in the addition of a carboxymethylaminomethyl (cmnm) group at the wobble position (U34) of certain tRNAs, forming tRNA- cmnm(5)s(2)U34 (By similarity)
contig_1_pilon_959	391038.Bphy_5469	8e-17	92					bactNOG[38]	05ZT8@bactNOG,0BER1@bproNOG,16TI7@proNOG,COG1396@NOG	NA|NA|NA	K	Xre family transcriptional regulator
contig_1_pilon_960	1031711.RSPO_c01725	2.2e-150	537.3	ARGE		K01438		bactNOG[38]	05CWC@bactNOG,0B7BJ@bproNOG,16PCV@proNOG,COG0624@NOG	NA|NA|NA	E	Acetylornithine deacetylase
contig_1_pilon_961	340100.Bpet4886	2.3e-105	387.5			K01754		bactNOG[38]	08QQP@bactNOG,0BIC2@bproNOG,175M5@proNOG,COG1171@NOG	NA|NA|NA	E	pyridoxal-5'-phosphate-dependent protein beta subunit
contig_1_pilon_962	324057.Pjdr2_0605	9.5e-48	196.1	OCD		K01750		bactNOG[38]	04T0A@bacNOG,05CIF@bactNOG,0NE4F@firmNOG,COG2423@NOG	NA|NA|NA	E	ornithine cyclodeaminase
contig_1_pilon_964	987059.RBXJA2T_17217	4.4e-26	123.2					NOG[107]	COG3181@NOG	NA|NA|NA	S	extra-cytoplasmic solute receptor family protein
contig_1_pilon_965	543728.Vapar_1686	1e-15	88.2					NOG[107]	COG3181@NOG	NA|NA|NA	S	extra-cytoplasmic solute receptor family protein
contig_1_pilon_966	266265.Bxe_C0219	7.7e-129	465.7			K01999,K11959		bactNOG[38]	05CP9@bactNOG,0B8CP@bproNOG,16V8F@proNOG,COG0683@NOG	NA|NA|NA	E	amino acid ABC transporter
contig_1_pilon_967	266265.Bxe_C0220	1.2e-34	151			K01997		bactNOG[38]	05C32@bactNOG,0BDEY@bproNOG,16PET@proNOG,COG0559@NOG	NA|NA|NA	E	Branched-chain amino acid transport system permease protein
contig_1_pilon_968	266265.Bxe_C0220	3.3e-53	213.4			K01997		bactNOG[38]	05C32@bactNOG,0BDEY@bproNOG,16PET@proNOG,COG0559@NOG	NA|NA|NA	E	Branched-chain amino acid transport system permease protein
contig_1_pilon_969	266265.Bxe_C0221	8.3e-84	315.8			K01998		bactNOG[38]	05D23@bactNOG,0BE4V@bproNOG,16QJ4@proNOG,COG4177@NOG	NA|NA|NA	E	amino acid ABC transporter
contig_1_pilon_970	266265.Bxe_C0222	1.1e-75	288.5	LIVG		K01995		bactNOG[38]	05C0Z@bactNOG,16PSW@proNOG,COG0411@NOG	NA|NA|NA	E	(ABC) transporter
contig_1_pilon_971	266265.Bxe_C0223	7.2e-80	302.4	LIVF3		K01996		bactNOG[38]	07RHC@bactNOG,0BAA6@bproNOG,16QEW@proNOG,COG0410@NOG	NA|NA|NA	E	abc transporter, ATP-binding protein
contig_1_pilon_972	977880.RALTA_A0869	2e-86	324.3	BB0273		K15357		bactNOG[38]	07JPI@bactNOG,0BAPC@bproNOG,0XSER@NOG,174TR@proNOG	NA|NA|NA	S	Alpha beta hydrolase
contig_1_pilon_973	757424.Hsero_1325	2.7e-144	516.9	BP0581		K18028		bactNOG[38]	07SDI@bactNOG,0BAU4@bproNOG,16S63@proNOG,COG2309@NOG	NA|NA|NA	E	Inherit from COG: aminopeptidase
contig_1_pilon_974	757424.Hsero_1326	8e-72	275.4	BP0582		K13995		bactNOG[38]	08UAU@bactNOG,0B9JV@bproNOG,1762C@proNOG,COG1335@NOG	NA|NA|NA	Q	Isochorismatase
contig_1_pilon_975	266265.Bxe_C0213	2.5e-154	550.4	NAH	GO:0003674,GO:0003824,GO:0004497,GO:0006725,GO:0008150,GO:0008152,GO:0009056,GO:0009987,GO:0016491,GO:0019439,GO:0044237,GO:0044248,GO:0044710,GO:0055114	K00480,K14974		bactNOG[38]	05MSY@bactNOG,0BHRW@bproNOG,175IR@proNOG,COG0654@NOG	NA|NA|NA	C	ec 1.14.13.1
contig_1_pilon_976	682634.SOD_a01300	1.1e-69	268.9	BMUL_2697				bactNOG[38]	05EKU@bactNOG,0QMJ1@gproNOG,16S9G@proNOG,COG3662@NOG	NA|NA|NA	S	Uncharacterized protein conserved in bacteria (DUF2236)
contig_1_pilon_977	266265.Bxe_C0212	1.5e-61	241.5					bactNOG[38]	08TWP@bactNOG,0BCA5@bproNOG,177TU@proNOG,COG1309@NOG	NA|NA|NA	K	TetR family Transcriptional regulator
contig_1_pilon_978	688245.CtCNB1_1765	8.7e-40	168.3	BA_3011		K01759		bactNOG[38]	05Q25@bactNOG,0BE4G@bproNOG,11XKQ@NOG,17DQX@proNOG	NA|NA|NA	S	glyoxalase bleomycin resistance
contig_1_pilon_979	257313.BP3852	5.6e-225	785.4	KATA	GO:0005575,GO:0005622,GO:0005623,GO:0005737,GO:0044424,GO:0044464	K03781		bactNOG[38]	05CH6@bactNOG,0B7P3@bproNOG,16R3S@proNOG,COG0753@NOG	NA|NA|NA	P	Catalase (EC 1.11.1.6)
contig_1_pilon_980	1007105.PT7_2939	7.9e-231	805.1	YIDC	GO:0003674,GO:0005215,GO:0005575,GO:0005623,GO:0005886,GO:0005887,GO:0006457,GO:0006461,GO:0006810,GO:0008104,GO:0008150,GO:0008152,GO:0008565,GO:0009987,GO:0015031,GO:0016020,GO:0016021,GO:0016043,GO:0016044,GO:0019538,GO:0022607,GO:0022892,GO:0031224,GO:0031226,GO:0032977,GO:0033036,GO:0034613,GO:0040007,GO:0043170,GO:0043933,GO:0044085,GO:0044237,GO:0044238,GO:0044260,GO:0044267,GO:0044425,GO:…	K03217		bactNOG[38]	05DHW@bactNOG,0B75K@bproNOG,16QMN@proNOG,COG0706@NOG	NA|NA|NA	U	Required for the insertion and or proper folding and or complex formation of integral membrane proteins into the membrane. Involved in integration of membrane proteins that insert both dependently and independently of the Sec translocase complex, as well as at least some lipoproteins. Aids folding of multispanning membrane proteins (By similarity)
contig_1_pilon_981	360910.BAV3415	4.1e-24	115.5	YTJA	GO:0005575,GO:0005623,GO:0005886,GO:0016020,GO:0044464,GO:0071944	K08998		bactNOG[38]	05VAS@bactNOG,0BFFP@bproNOG,17JSJ@proNOG,COG0759@NOG	NA|NA|NA	S	Could be involved in insertion of integral membrane proteins into the membrane (By similarity)
contig_1_pilon_982	1007105.PT7_2940	1.1e-28	131.3	RNPA		K03536		bactNOG[38]	05X5M@bactNOG,0BFK5@bproNOG,16WB5@proNOG,COG0594@NOG	NA|NA|NA	J	RNaseP catalyzes the removal of the 5'-leader sequence from pre-tRNA to produce the mature 5'-terminus. It can also cleave other RNA substrates such as 4.5S RNA. The protein component plays an auxiliary but essential role in vivo by binding to the 5'-leader sequence and broadening the substrate specificity of the ribozyme (By similarity)
contig_1_pilon_983	340100.Bpet5014	1.3e-14	83.2	RPMH	GO:0003674,GO:0003735,GO:0005198,GO:0006412,GO:0008150,GO:0008152,GO:0009058,GO:0009059,GO:0009987,GO:0010467,GO:0019538,GO:0034645,GO:0043170,GO:0044237,GO:0044238,GO:0044249,GO:0044260,GO:0044267,GO:0071704,GO:1901576	K02914		bactNOG[38]	05VG0@bactNOG,0BGPA@bproNOG,17RJD@proNOG,COG0230@NOG	NA|NA|NA	J	50S ribosomal protein L34
contig_1_pilon_984	1007105.PT7_2942	7e-94	349	DNAA	GO:0000166,GO:0001882,GO:0001883,GO:0003674,GO:0003676,GO:0003677,GO:0003688,GO:0003824,GO:0005488,GO:0005524,GO:0005575,GO:0005618,GO:0005622,GO:0005623,GO:0005737,GO:0005886,GO:0006139,GO:0006152,GO:0006163,GO:0006164,GO:0006172,GO:0006195,GO:0006200,GO:0006259,GO:0006260,GO:0006261,GO:0006270,GO:0006275,GO:0006461,GO:0006725,GO:0006753,GO:0006793,GO:0006796,GO:0006807,GO:0008150,GO:0008152,GO:…	K02313		bactNOG[38]	05CI4@bactNOG,0B7JZ@bproNOG,16QDA@proNOG,COG0593@NOG	NA|NA|NA	L	it binds specifically double-stranded DNA at a 9 bp consensus (dnaA box) 5'-TTATC CA A CA A-3'. DnaA binds to ATP and to acidic phospholipids (By similarity)
contig_1_pilon_985	1007105.PT7_2942	1.7e-71	273.9	DNAA	GO:0000166,GO:0001882,GO:0001883,GO:0003674,GO:0003676,GO:0003677,GO:0003688,GO:0003824,GO:0005488,GO:0005524,GO:0005575,GO:0005618,GO:0005622,GO:0005623,GO:0005737,GO:0005886,GO:0006139,GO:0006152,GO:0006163,GO:0006164,GO:0006172,GO:0006195,GO:0006200,GO:0006259,GO:0006260,GO:0006261,GO:0006270,GO:0006275,GO:0006461,GO:0006725,GO:0006753,GO:0006793,GO:0006796,GO:0006807,GO:0008150,GO:0008152,GO:…	K02313		bactNOG[38]	05CI4@bactNOG,0B7JZ@bproNOG,16QDA@proNOG,COG0593@NOG	NA|NA|NA	L	it binds specifically double-stranded DNA at a 9 bp consensus (dnaA box) 5'-TTATC CA A CA A-3'. DnaA binds to ATP and to acidic phospholipids (By similarity)
contig_1_pilon_986	1007105.PT7_2942	2.7e-33	146	DNAA	GO:0000166,GO:0001882,GO:0001883,GO:0003674,GO:0003676,GO:0003677,GO:0003688,GO:0003824,GO:0005488,GO:0005524,GO:0005575,GO:0005618,GO:0005622,GO:0005623,GO:0005737,GO:0005886,GO:0006139,GO:0006152,GO:0006163,GO:0006164,GO:0006172,GO:0006195,GO:0006200,GO:0006259,GO:0006260,GO:0006261,GO:0006270,GO:0006275,GO:0006461,GO:0006725,GO:0006753,GO:0006793,GO:0006796,GO:0006807,GO:0008150,GO:0008152,GO:…	K02313		bactNOG[38]	05CI4@bactNOG,0B7JZ@bproNOG,16QDA@proNOG,COG0593@NOG	NA|NA|NA	L	it binds specifically double-stranded DNA at a 9 bp consensus (dnaA box) 5'-TTATC CA A CA A-3'. DnaA binds to ATP and to acidic phospholipids (By similarity)
contig_1_pilon_987	1007105.PT7_2943	2.7e-166	590.1	DNAN	GO:0003674,GO:0003824,GO:0003887,GO:0005575,GO:0005576,GO:0005618,GO:0005622,GO:0005623,GO:0005737,GO:0005829,GO:0006139,GO:0006259,GO:0006260,GO:0006261,GO:0006271,GO:0006725,GO:0006807,GO:0006950,GO:0006974,GO:0008150,GO:0008152,GO:0009058,GO:0009059,GO:0009360,GO:0009987,GO:0016740,GO:0016772,GO:0016779,GO:0022616,GO:0030312,GO:0032991,GO:0033554,GO:0034061,GO:0034641,GO:0034645,GO:0042575,GO:…	K02338		bactNOG[38]	05CZ8@bactNOG,0B7MR@bproNOG,16QFW@proNOG,COG0592@NOG	NA|NA|NA	L	DNA polymerase III is a complex, multichain enzyme responsible for most of the replicative synthesis in bacteria. This DNA polymerase also exhibits 3' to 5' exonuclease activity. The beta chain is required for initiation of replication once it is clamped onto DNA, it slides freely (bidirectional and ATP- independent) along duplex DNA (By similarity)
contig_1_pilon_988	762376.AXYL_00003	1.2e-210	737.6	GYRB	GO:0000166,GO:0001882,GO:0001883,GO:0003674,GO:0003824,GO:0003916,GO:0003918,GO:0005488,GO:0005524,GO:0005575,GO:0005622,GO:0005623,GO:0005737,GO:0006139,GO:0006152,GO:0006163,GO:0006195,GO:0006200,GO:0006259,GO:0006260,GO:0006261,GO:0006265,GO:0006351,GO:0006725,GO:0006753,GO:0006793,GO:0006796,GO:0006807,GO:0007059,GO:0008094,GO:0008150,GO:0008152,GO:0009056,GO:0009058,GO:0009059,GO:0009116,GO:…	K02470		bactNOG[38]	05C7D@bactNOG,0B77C@bproNOG,16Q2I@proNOG,COG0187@NOG	NA|NA|NA	L	DNA gyrase negatively supercoils closed circular double- stranded DNA in an ATP-dependent manner and also catalyzes the interconversion of other topological isomers of double-stranded DNA rings, including catenanes and knotted rings (By similarity)
contig_1_pilon_989	340100.Bpet0003	3.4e-156	556.6	GYRB	GO:0000166,GO:0001882,GO:0001883,GO:0003674,GO:0003824,GO:0003916,GO:0003918,GO:0005488,GO:0005524,GO:0005575,GO:0005622,GO:0005623,GO:0005737,GO:0006139,GO:0006152,GO:0006163,GO:0006195,GO:0006200,GO:0006259,GO:0006260,GO:0006261,GO:0006265,GO:0006351,GO:0006725,GO:0006753,GO:0006793,GO:0006796,GO:0006807,GO:0007059,GO:0008094,GO:0008150,GO:0008152,GO:0009056,GO:0009058,GO:0009059,GO:0009116,GO:…	K02470		bactNOG[38]	05C7D@bactNOG,0B77C@bproNOG,16Q2I@proNOG,COG0187@NOG	NA|NA|NA	L	DNA gyrase negatively supercoils closed circular double- stranded DNA in an ATP-dependent manner and also catalyzes the interconversion of other topological isomers of double-stranded DNA rings, including catenanes and knotted rings (By similarity)
contig_1_pilon_990	290398.Csal_1950	1.8e-72	277.7	RSUA	GO:0000154,GO:0000455,GO:0001522,GO:0003674,GO:0003824,GO:0006139,GO:0006364,GO:0006396,GO:0006725,GO:0006807,GO:0008150,GO:0008152,GO:0009451,GO:0009982,GO:0009987,GO:0010467,GO:0016070,GO:0016072,GO:0016853,GO:0016866,GO:0022613,GO:0031118,GO:0034470,GO:0034641,GO:0034660,GO:0042254,GO:0043170,GO:0043412,GO:0044085,GO:0044237,GO:0044238,GO:0044260,GO:0046483,GO:0071704,GO:0071840,GO:0090304,GO:…	K06178,K06183	YUMPS	bactNOG[38]	05I08@bactNOG,0QKH4@gproNOG,16T7F@proNOG,COG1187@NOG	NA|NA|NA	J	Pseudouridine synthase
contig_1_pilon_991	658086.HMPREF0994_03226	3.4e-30	136.7					bactNOG[38]	08NX2@bactNOG,0EQKJ@cloNOG,0NF27@firmNOG,11DS9@NOG	NA|NA|NA	S	Acetyltransferase (GNAT) family
contig_1_pilon_992	160488.PP_0648	4.8e-66	255.8	BMUL_1548				bactNOG[38]	05TFN@bactNOG,0QRMV@gproNOG,17CWE@proNOG,COG3791@NOG	NA|NA|NA	S	Glutathione-dependent formaldehyde-activating GFA
contig_1_pilon_993	340100.Bpet0268	1.7e-85	321.2					bactNOG[38]	06RDT@bactNOG,0BKKT@bproNOG,17ZG2@proNOG,COG1024@NOG	NA|NA|NA	I	Enoyl-CoA hydratase
contig_1_pilon_994	340100.Bpet0267	1.5e-148	531.2			K00459		bactNOG[38]	07TP3@bactNOG,0BHU9@bproNOG,16VJA@proNOG,COG2070@NOG	NA|NA|NA	S	FMN-dependent dehydrogenase
contig_1_pilon_995	340100.Bpetpseudo_01	8e-77	292					bactNOG[38]	08R1N@bactNOG,0BAXU@bproNOG,177GI@proNOG,COG3181@NOG	NA|NA|NA	S	Pfam:Bug
contig_1_pilon_996	596154.Alide2_4671	1.5e-36	157.5					bactNOG[38]	08R1N@bactNOG,0BAXU@bproNOG,177GI@proNOG,COG3181@NOG	NA|NA|NA	S	Pfam:Bug
contig_1_pilon_997	596154.Alide2_4672	2.3e-181	640.2			K00249,K06446		bactNOG[38]	05C1G@bactNOG,0BB2E@bproNOG,176ST@proNOG,COG1960@NOG	NA|NA|NA	I	Dehydrogenase
contig_1_pilon_998	340100.Bpet0265	4.8e-109	399.4					bactNOG[38]	08KM1@bactNOG,0B924@bproNOG,16S6A@proNOG,COG1414@NOG	NA|NA|NA	K	IclR family transcriptional regulator
contig_1_pilon_999	340100.Bpet0264	7.3e-178	628.6	CAIB	GO:0003674,GO:0003824,GO:0005575,GO:0005622,GO:0005623,GO:0005737,GO:0006082,GO:0006577,GO:0006579,GO:0006807,GO:0008150,GO:0008152,GO:0008735,GO:0009056,GO:0009437,GO:0009987,GO:0016054,GO:0016829,GO:0016835,GO:0016836,GO:0019752,GO:0032787,GO:0034641,GO:0042413,GO:0043436,GO:0044237,GO:0044248,GO:0044270,GO:0044281,GO:0044282,GO:0044424,GO:0044464,GO:0044710,GO:0044712,GO:0046395,GO:0071704,GO:…	K07543,K07749,K08298,K15871	BZSCT,CRNCBCT	bactNOG[38]	05C04@bactNOG,0BHFH@bproNOG,17W9X@proNOG,COG1804@NOG	NA|NA|NA	C	Transferase
contig_1_pilon_1000	340100.Bpet0263	1.5e-107	394.8					bactNOG[38]	06M9D@bactNOG,0BJIE@bproNOG,17YK6@proNOG,COG0604@NOG	NA|NA|NA	C	Alcohol dehydrogenase GroES-like domain
contig_1_pilon_1001	340100.Bpet0262	1.8e-145	520.8	CAIB		K01796		bactNOG[38]	05C04@bactNOG,16SQK@proNOG,COG1804@NOG	NA|NA|NA	C	L-carnitine dehydratase bile acid-inducible protein F
contig_1_pilon_1002	1097668.BYI23_C000260	1.5e-38	164.5					bactNOG[38]	08RHC@bactNOG,0BBVB@bproNOG,17E97@proNOG,COG1802@NOG	NA|NA|NA	K	gntr family transcriptional regulator
contig_1_pilon_1003	76114.ebA1037	5.7e-85	319.7	DCTM		K03299		bactNOG[38]	07SA5@bactNOG,0B75I@bproNOG,16PXJ@proNOG,COG4664@NOG	NA|NA|NA	G	TRAP dicarboxylate transporter DctM subunit
contig_1_pilon_1004	76114.ebA1036	1.9e-12	76.6				GLUt2rpp	bactNOG[38]	08UY6@bactNOG,0BCYM@bproNOG,17G5V@proNOG,COG4665@NOG	NA|NA|NA	P	Tripartite ATP-independent periplasmic transporter DctQ
contig_1_pilon_1005	1007105.PT7_3421	3.1e-21	106.3				GLUt2rpp	bactNOG[38]	08UY6@bactNOG,0BCYM@bproNOG,17G5V@proNOG,COG4665@NOG	NA|NA|NA	P	Tripartite ATP-independent periplasmic transporter DctQ
contig_1_pilon_1006	1097668.BYI23_C000250	4.1e-105	386.7			K03863,K18069		bactNOG[38]	05E3J@bactNOG,0B720@bproNOG,16RJ4@proNOG,COG1018@NOG	NA|NA|NA	C	Oxidoreductase NAD-binding domain
contig_1_pilon_1007	1097668.BYI23_C000240	6e-238	828.6			K03862		bactNOG[38]	08PI8@bactNOG,0B9JP@bproNOG,173DF@proNOG,COG4638@NOG	NA|NA|NA	P	Rieske (2fe-2S) domain-containing protein
contig_1_pilon_1008	365046.Rta_22940	7.5e-115	418.7	ILVC	GO:0003674,GO:0003824,GO:0004455,GO:0005575,GO:0005622,GO:0005623,GO:0005737,GO:0005829,GO:0005886,GO:0006082,GO:0006520,GO:0006549,GO:0006551,GO:0006573,GO:0006807,GO:0008150,GO:0008152,GO:0008652,GO:0009058,GO:0009081,GO:0009082,GO:0009097,GO:0009098,GO:0009099,GO:0009987,GO:0016020,GO:0016053,GO:0016491,GO:0016614,GO:0016616,GO:0019752,GO:0040007,GO:0043436,GO:0044237,GO:0044238,GO:0044249,GO:…	K00053	DPR,KARA1,KARA1i,KARA2	bactNOG[38]	05C6M@bactNOG,0B7ZJ@bproNOG,16PIU@proNOG,COG0059@NOG	NA|NA|NA	E	Alpha-keto-beta-hydroxylacyl reductoisomerase
contig_1_pilon_1009	637389.ACA_2545	1.4e-18	97.1	ILVC	GO:0003674,GO:0003824,GO:0004455,GO:0005575,GO:0005622,GO:0005623,GO:0005737,GO:0005829,GO:0005886,GO:0006082,GO:0006520,GO:0006549,GO:0006551,GO:0006573,GO:0006807,GO:0008150,GO:0008152,GO:0008652,GO:0009058,GO:0009081,GO:0009082,GO:0009097,GO:0009098,GO:0009099,GO:0009987,GO:0016020,GO:0016053,GO:0016491,GO:0016614,GO:0016616,GO:0019752,GO:0040007,GO:0043436,GO:0044237,GO:0044238,GO:0044249,GO:…	K00053	DPR,KARA1,KARA1i,KARA2	bactNOG[38]	05C6M@bactNOG,0QHXD@gproNOG,16PIU@proNOG,COG0059@NOG	NA|NA|NA	E	Alpha-keto-beta-hydroxylacyl reductoisomerase
contig_1_pilon_1010	1097668.BYI23_C000270	1.6e-39	168.3					bactNOG[38]	08K53@bactNOG,0BBF5@bproNOG,0ZXTR@NOG,1761C@proNOG	NA|NA|NA	K	LysR family Transcriptional regulator
contig_1_pilon_1011	1097668.BYI23_C000270	1.3e-09	67					bactNOG[38]	08K53@bactNOG,0BBF5@bproNOG,0ZXTR@NOG,1761C@proNOG	NA|NA|NA	K	LysR family Transcriptional regulator
contig_1_pilon_1012	296591.Bpro_4082	8.2e-128	461.8					bactNOG[38]	05MP9@bactNOG,0BAV0@bproNOG,16SQG@proNOG,COG0235@NOG	NA|NA|NA	G	Class II aldolase adducin family protein
contig_1_pilon_1013	76114.ebA1033	4.2e-80	303.1	SMOM				bactNOG[38]	05CH5@bactNOG,0BAB0@bproNOG,16PXK@proNOG,COG4663@NOG	NA|NA|NA	Q	TRAP dicarboxylate transporter-DctP subunit
contig_1_pilon_1014	887062.HGR_16078	9.3e-33	144.8	SMOM				bactNOG[38]	05CH5@bactNOG,0BAB0@bproNOG,16PXK@proNOG,COG4663@NOG	NA|NA|NA	Q	TRAP dicarboxylate transporter-DctP subunit
contig_1_pilon_1015	360910.BAV0983	2.1e-182	643.7		GO:0003674,GO:0003824,GO:0005215,GO:0006139,GO:0006152,GO:0006163,GO:0006195,GO:0006200,GO:0006725,GO:0006753,GO:0006793,GO:0006796,GO:0006807,GO:0006810,GO:0008150,GO:0008152,GO:0009056,GO:0009116,GO:0009117,GO:0009119,GO:0009123,GO:0009125,GO:0009126,GO:0009128,GO:0009141,GO:0009143,GO:0009144,GO:0009146,GO:0009150,GO:0009154,GO:0009158,GO:0009161,GO:0009164,GO:0009166,GO:0009167,GO:0009169,GO:…	K01999		bactNOG[38]	08KAH@bactNOG,0BC48@bproNOG,0ZHTH@NOG,1756K@proNOG	NA|NA|NA	E	Receptor family ligand binding region
contig_1_pilon_1016	360910.BAV0982	4.7e-64	249.2			K01997		bactNOG[38]	05C32@bactNOG,0BDEY@bproNOG,16PET@proNOG,COG0559@NOG	NA|NA|NA	E	Branched-chain amino acid transport system permease protein
contig_1_pilon_1018	360910.BAV0981	1.3e-94	351.3			K01997,K01998		NOG[107]	COG4177@NOG	NA|NA|NA	E	(ABC) transporter
contig_1_pilon_1019	360910.BAV0980	6.7e-110	403.3			K01995		NOG[107]	COG0411@NOG	NA|NA|NA	E	(ABC) transporter
contig_1_pilon_1020	360910.BAV0978	2.6e-204	716.8			K00666		bactNOG[38]	05CEY@bactNOG,16PEQ@proNOG,COG0318@NOG	NA|NA|NA	I	Amp-dependent synthetase and ligase
contig_1_pilon_1022	360910.BAV0976	4.5e-115	419.5	MHPC		K19707		bactNOG[38]	064SK@bactNOG,0B8XW@bproNOG,16SHN@proNOG,COG0596@NOG	NA|NA|NA	S	Alpha beta hydrolase fold
contig_1_pilon_1023	360910.BAV0975	1.1e-115	421.4					NOG[107]	COG2188@NOG	NA|NA|NA	K	GntR family transcriptional regulator
contig_1_pilon_1024	360910.BAV0974	2.8e-107	393.7					bactNOG[38]	08TF1@bactNOG,179K9@proNOG,COG1024@NOG	NA|NA|NA	I	enoyl-CoA hydratase isomerase
contig_1_pilon_1025	543728.Vapar_1310	6.1e-61	239.6			K06033		bactNOG[38]	089QY@bactNOG,16YYQ@proNOG,COG3473@NOG	NA|NA|NA	Q	Asp/Glu/Hydantoin racemase
contig_1_pilon_1027	375286.mma_1709	1.1e-45	189.1					bactNOG[38]	08MD4@bactNOG,0B9AK@bproNOG,1771P@proNOG,COG3181@NOG	NA|NA|NA	S	Pfam:Bug
contig_1_pilon_1028	398527.Bphyt_4643	1.5e-29	135.2	MATR				bactNOG[38]	05G6M@bactNOG,0BAZB@bproNOG,17C7X@proNOG,COG1802@NOG	NA|NA|NA	K	GntR family transcriptional regulator
contig_1_pilon_1029	398578.Daci_1076	4.3e-93	346.7	BMUL_0592	GO:0003674,GO:0005215,GO:0006810,GO:0008150,GO:0051179,GO:0051234			bactNOG[38]	05F1W@bactNOG,0B8NK@bproNOG,16SQS@proNOG,COG0697@NOG	NA|NA|NA	E, G	EamA-like transporter family
contig_1_pilon_1030	257310.BB1041	2.7e-90	337.4					bactNOG[38]	05GNM@bactNOG,0BJ29@bproNOG,17EIW@proNOG,COG0583@NOG	NA|NA|NA	K	LysR family Transcriptional regulator
contig_1_pilon_1031	257310.BB1042	3.4e-117	426.8			K02012,K02055,K03430,K11081		bactNOG[38]	05C4Y@bactNOG,0BJPA@bproNOG,16WH8@proNOG,COG1840@NOG	NA|NA|NA	G	Bacterial extracellular solute-binding protein
contig_1_pilon_1032	397945.Aave_3890	1e-86	325.1	FBPC	GO:0005575,GO:0005623,GO:0005886,GO:0016020,GO:0044464,GO:0071944	K02010,K02052		bactNOG[38]	05C53@bactNOG,0BI89@bproNOG,16QR8@proNOG,COG3842@NOG	NA|NA|NA	P	TOBE domain
contig_1_pilon_1034	257310.BB1044	5.6e-21	105.5		GO:0005575,GO:0016020	K02011		bactNOG[38]	07RCV@bactNOG,0B7M6@bproNOG,16QQS@proNOG,COG1178@NOG	NA|NA|NA	P	ABC transporter permease
contig_1_pilon_1035	257310.BB1044	4.2e-89	333.2		GO:0005575,GO:0016020	K02011		bactNOG[38]	07RCV@bactNOG,0B7M6@bproNOG,16QQS@proNOG,COG1178@NOG	NA|NA|NA	P	ABC transporter permease
contig_1_pilon_1036	257310.BB1045	2.3e-179	633.6	ASPC	GO:0003674,GO:0003824,GO:0004069,GO:0005575,GO:0005622,GO:0005623,GO:0005737,GO:0006082,GO:0006520,GO:0006531,GO:0006533,GO:0006807,GO:0008150,GO:0008152,GO:0008483,GO:0009056,GO:0009063,GO:0009066,GO:0009068,GO:0009987,GO:0016054,GO:0016740,GO:0016769,GO:0019752,GO:0043436,GO:0043648,GO:0043649,GO:0044237,GO:0044238,GO:0044248,GO:0044281,GO:0044282,GO:0044424,GO:0044464,GO:0044710,GO:0044712,GO:…	K00812,K12252	ASPTA,EHGLAT,PHETA1,TYRTA	bactNOG[38]	05CHM@bactNOG,0B9B3@bproNOG,16PWZ@proNOG,COG0436@NOG	NA|NA|NA	E	Aminotransferase
contig_1_pilon_1037	397945.Aave_3887	1.7e-128	464.2	PEPM		K01841		bactNOG[38]	05CR4@bactNOG,0BD4Z@bproNOG,16RRY@proNOG,COG2513@NOG	NA|NA|NA	G	Phosphoenolpyruvate phosphomutase
contig_1_pilon_1038	757424.Hsero_4766	4.1e-80	303.9					bactNOG[38]	05CKI@bactNOG,0BAQE@bproNOG,16SDK@proNOG,COG0523@NOG	NA|NA|NA	S	cobalamin synthesis protein, P47K
contig_1_pilon_1039	1007105.PT7_1984	1.9e-136	490.7	OCAR_7553				bactNOG[38]	05DFJ@bactNOG,0B782@bproNOG,16QZS@proNOG,COG3181@NOG	NA|NA|NA	S	extra-cytoplasmic solute receptor
contig_1_pilon_1040	398578.Daci_1190	2.8e-117	428.3					bactNOG[38]	06P9M@bactNOG,17XC1@proNOG,COG0477@NOG	NA|NA|NA	G	Major facilitator superfamily MFS_1
contig_1_pilon_1041	1003200.AXXA_21423	1.7e-61	241.1			K01081		bactNOG[38]	05DB5@bactNOG,0BA0T@bproNOG,0XPRD@NOG,16S7F@proNOG	NA|NA|NA	F	5'-nucleotidase (EC 3.1.3.5)
contig_1_pilon_1042	1003200.AXXA_21423	1.2e-39	167.9			K01081		bactNOG[38]	05DB5@bactNOG,0BA0T@bproNOG,0XPRD@NOG,16S7F@proNOG	NA|NA|NA	F	5'-nucleotidase (EC 3.1.3.5)
contig_1_pilon_1043	762376.AXYL_03045	9.4e-59	232.3					bactNOG[38]	08VWI@bactNOG,0BDTJ@bproNOG,17DJV@proNOG,COG1414@NOG	NA|NA|NA	K	IclR family transcriptional regulator
contig_1_pilon_1044	762376.AXYL_03053	1.7e-222	777.3			K01133		bactNOG[38]	05CBG@bactNOG,16RGA@proNOG,COG3119@NOG	NA|NA|NA	P	Sulfatase
contig_1_pilon_1045	762376.AXYL_03054	3.4e-88	330.5					NOG[107]	COG3181@NOG	NA|NA|NA	S	extra-cytoplasmic solute receptor family protein
contig_1_pilon_1046	688245.CtCNB1_0004	9e-36	155.2					bactNOG[38]	0639V@bactNOG,0BFD0@bproNOG,17FIN@proNOG,COG1846@NOG	NA|NA|NA	K	MarR family Transcriptional regulator
contig_1_pilon_1047	500637.PROVRUST_08018	4e-176	622.9			K00179		bactNOG[38]	05BZI@bactNOG,0QKBY@gproNOG,16QIH@proNOG,COG4231@NOG	NA|NA|NA	C	indolepyruvate ferredoxin oxidoreductase
contig_1_pilon_1048	521000.PROVRETT_07765	2.4e-85	320.5			K00179		bactNOG[38]	05BZI@bactNOG,0QKBY@gproNOG,16QIH@proNOG,COG4231@NOG	NA|NA|NA	C	indolepyruvate ferredoxin oxidoreductase
contig_1_pilon_1049	267608.RSc1829	6.7e-59	231.9			K00179,K04090		bactNOG[38]	05BZI@bactNOG,0BB5U@bproNOG,16QIH@proNOG,COG4231@NOG	NA|NA|NA	C	indolepyruvate ferredoxin oxidoreductase
contig_1_pilon_1050	520999.PROVALCAL_01305	2.2e-24	116.3			K00180		bactNOG[38]	05VU0@bactNOG,16YIZ@proNOG,COG1014@NOG	NA|NA|NA	C	indolepyruvate oxidoreductase subunit B
contig_1_pilon_1051	543728.Vapar_1491	1.6e-135	488			K00180		bactNOG[38]	05VU0@bactNOG,0BA5Z@bproNOG,16YIZ@proNOG,COG1014@NOG	NA|NA|NA	C	indolepyruvate oxidoreductase subunit B
contig_1_pilon_1052	6945.ISCW009208-PA	2.6e-92	343.2					euNOG[57]	0JEQ1@euNOG,11P6X@NOG	NA|NA|NA	K	HTH_MARR
contig_1_pilon_1053	543728.Vapar_0657	7.6e-48	195.3			K01075		bactNOG[38]	05VEX@bactNOG,0BGF9@bproNOG,17JS8@proNOG,COG0824@NOG	NA|NA|NA	I	Thioesterase
contig_1_pilon_1054	742159.HMPREF0004_1231	1.2e-81	307.8	ABMA		K00354,K09461		bactNOG[38]	05CCY@bactNOG,0BAXH@bproNOG,16PS7@proNOG,COG0654@NOG,COG1902@NOG	NA|NA|NA	C	NADH flavin oxidoreductase NADH oxidase
contig_1_pilon_1055	742159.HMPREF0004_1231	8.6e-247	858.2	ABMA		K00354,K09461		bactNOG[38]	05CCY@bactNOG,0BAXH@bproNOG,16PS7@proNOG,COG0654@NOG,COG1902@NOG	NA|NA|NA	C	NADH flavin oxidoreductase NADH oxidase
contig_1_pilon_1056	267608.RSc1825	3.3e-180	636.3			K00450		bactNOG[38]	05DZT@bactNOG,0BA2J@bproNOG,16RK8@proNOG,COG3435@NOG	NA|NA|NA	Q	Gentisate 1,2-dioxygenase
contig_1_pilon_1057	520999.PROVALCAL_01309	5.3e-136	489.2	YCGM		K01826,K16165,K16856,K18336		bactNOG[38]	05ERH@bactNOG,0QIJY@gproNOG,16PQY@proNOG,COG0179@NOG	NA|NA|NA	Q	4-hydroxyphenylacetate degradation bifunctional isomerase decarboxylase
contig_1_pilon_1058	521000.PROVRETT_07759	7.7e-160	568.5	OCAR_6805	GO:0000257,GO:0003674,GO:0003824,GO:0006082,GO:0006725,GO:0006807,GO:0008150,GO:0008152,GO:0009683,GO:0009850,GO:0009987,GO:0010817,GO:0016787,GO:0016810,GO:0016815,GO:0019752,GO:0032787,GO:0034641,GO:0034754,GO:0042430,GO:0042445,GO:0043436,GO:0044237,GO:0044281,GO:0044710,GO:0046483,GO:0065007,GO:0065008,GO:0071704,GO:1901360,GO:1901564	K01501,K01502		bactNOG[38]	05ES4@bactNOG,0QN58@gproNOG,171EN@proNOG,COG0388@NOG	NA|NA|NA	S	Nitrilase
contig_1_pilon_1059	267608.RSc1835	1.5e-115	421					bactNOG[38]	06IPI@bactNOG,0BGVE@bproNOG,16QBM@proNOG,COG1878@NOG	NA|NA|NA	S	Cyclase family
contig_1_pilon_1060	62928.azo1982	5.8e-77	292.7			K03863		bactNOG[38]	05E3J@bactNOG,0B8MA@bproNOG,16RJ4@proNOG,COG1018@NOG	NA|NA|NA	C	Ferredoxin
contig_1_pilon_1061	742159.HMPREF0004_1607	1.7e-31	140.2			K03863		bactNOG[38]	05E3J@bactNOG,0B8MA@bproNOG,16RJ4@proNOG,COG1018@NOG	NA|NA|NA	C	Ferredoxin
contig_1_pilon_1062	62928.azo1983	1.4e-222	777.3					bactNOG[38]	05FUY@bactNOG,0B9M6@bproNOG,16QQ2@proNOG,COG4638@NOG	NA|NA|NA	Q	Rieske (2fe-2S) domain-containing protein
contig_1_pilon_1063	62928.azo1984	6.5e-61	238.8			K16303		bactNOG[38]	05KRG@bactNOG,0BCXF@bproNOG,11UDS@NOG,17A6R@proNOG	NA|NA|NA	Q	subunit beta
contig_1_pilon_1064	62928.azo1985	8e-228	795	CAIC1	GO:0003674,GO:0003824,GO:0008150,GO:0008152,GO:0016874,GO:0016877,GO:0016878	K00666,K01897,K02182		bactNOG[38]	05J5T@bactNOG,0B9XH@bproNOG,16TR2@proNOG,COG0318@NOG	NA|NA|NA	Q	amp-dependent synthetase and ligase
contig_1_pilon_1065	62928.azo1986	8.2e-190	668.3			K00626		bactNOG[38]	05HXY@bactNOG,0BAQ7@bproNOG,16SYB@proNOG,COG0183@NOG	NA|NA|NA	I	Inherit from bactNOG: Thiolase
contig_1_pilon_1066	1003200.AXXA_15542	6.6e-35	152.1					bactNOG[38]	08E04@bactNOG,0BB57@bproNOG,0YERZ@NOG,173XX@proNOG	NA|NA|NA	S	Dehydrogenase
contig_1_pilon_1067	62928.azo1989	1e-97	361.7			K00059		bactNOG[38]	08KRJ@bactNOG,0BBCB@bproNOG,0XR4N@NOG,16S5J@proNOG	NA|NA|NA	S	Dehydrogenase
contig_1_pilon_1069	411684.HPDFL43_09837	1.2e-11	74.7					bactNOG[38]	020RR@aproNOG,05WBG@bactNOG,1234Q@NOG,17KGM@proNOG	NA|NA|NA	G	Tripartite ATP-independent periplasmic transporters, DctQ component
contig_1_pilon_1070	744980.TRICHSKD4_0436	1.1e-126	458.8					bactNOG[38]	01Q5W@aproNOG,05CG6@bactNOG,16PBP@proNOG,COG1593@NOG	NA|NA|NA	G	Trap dicarboxylate transporter, dctm subunit
contig_1_pilon_1071	1007105.PT7_2627	1.8e-63	248.4					bactNOG[38]	08MVC@bactNOG,0BMFV@bproNOG,16TIK@proNOG,COG1638@NOG	NA|NA|NA	G	extracellular solute-binding protein
contig_1_pilon_1072	99287.STM0557	1e-58	233					bactNOG[38]	05N86@bactNOG,0R5GZ@gproNOG,11WB3@NOG,17RKY@proNOG	NA|NA|NA
contig_1_pilon_1073	1003200.AXXA_21033	3.7e-21	105.9				PHENOLtex	bactNOG[38]	08RIF@bactNOG,0BE35@bproNOG,177RZ@proNOG,COG4313@NOG	NA|NA|NA	C	degradation protein
contig_1_pilon_1074	521000.PROVRETT_07767	1.2e-75	288.1				PHENOLtex	bactNOG[38]	08RIF@bactNOG,0QW1I@gproNOG,177RZ@proNOG,COG4313@NOG	NA|NA|NA	C	Inherit from proNOG: MetA-pathway phenol degradation-like protein
contig_1_pilon_1075	762376.AXYL_02425	4e-100	369.8					bactNOG[38]	06JTX@bactNOG,0BAGV@bproNOG,0XRXH@NOG,16SPF@proNOG	NA|NA|NA	S	Short chain dehydrogenase
contig_1_pilon_1076	267608.RSc1837	1.3e-166	591.3	SCLAV_4145				bactNOG[38]	05F6D@bactNOG,0BAHC@bproNOG,0XSS1@NOG,16TGY@proNOG	NA|NA|NA	S	oxygenase subunit
contig_1_pilon_1078	762376.AXYL_02427	3e-36	156.8	NTAB				bactNOG[38]	05MXW@bactNOG,0BDUK@bproNOG,17FAW@proNOG,COG1853@NOG	NA|NA|NA	S	Flavin reductase-like
contig_1_pilon_1079	762376.AXYL_02428	1.5e-178	631.3					bactNOG[38]	07SE9@bactNOG,171UA@proNOG,COG1233@NOG	NA|NA|NA	Q	Inherit from bactNOG: oxidoreductase
contig_1_pilon_1080	267608.RSc1832	1.4e-62	245.4					bactNOG[38]	061VR@bactNOG,0B8A0@bproNOG,17787@proNOG,COG2207@NOG	NA|NA|NA	K	AraC family transcriptional regulator
contig_1_pilon_1081	1045856.EcWSU1_01201	4.5e-49	199.5	ENC_21050				bactNOG[38]	05EW6@bactNOG,0QISP@gproNOG,174HM@proNOG,COG1853@NOG	NA|NA|NA	S	Flavin reductase domain protein FMN-binding protein
contig_1_pilon_1082	882378.RBRH_01406	3.4e-92	343.6	HISP	GO:0000105,GO:0005575,GO:0005623,GO:0005886,GO:0006082,GO:0006520,GO:0006547,GO:0006725,GO:0006807,GO:0006810,GO:0006811,GO:0006812,GO:0006820,GO:0006865,GO:0008150,GO:0008152,GO:0008652,GO:0009058,GO:0009987,GO:0015711,GO:0015802,GO:0015817,GO:0015849,GO:0015893,GO:0016020,GO:0016053,GO:0018130,GO:0019438,GO:0019752,GO:0034641,GO:0042221,GO:0042493,GO:0043436,GO:0044237,GO:0044238,GO:0044249,GO:…	K10017	ARGabc,ARGabcpp,HISabc,HISabcpp,LYSabc,LYSabcpp,ORNabc,ORNabcpp	bactNOG[38]	08JEH@bactNOG,1739D@proNOG,COG4598@NOG	NA|NA|NA	E	ABC transporter, (ATP-binding protein)
contig_1_pilon_1083	342108.amb4022	4.4e-53	213	PAND	GO:0005575,GO:0005622,GO:0005623,GO:0005737,GO:0008150,GO:0008152,GO:0010467,GO:0016485,GO:0016540,GO:0019538,GO:0043170,GO:0044238,GO:0044424,GO:0044464,GO:0051604,GO:0071704	K01579	ASP1DC	bactNOG[38]	01YUR@aproNOG,08Z2X@bactNOG,17CPV@proNOG,COG0853@NOG	NA|NA|NA	H	Catalyzes the pyruvoyl-dependent decarboxylation of aspartate to produce beta-alanine (By similarity)
contig_1_pilon_1084	390235.PputW619_4481	1.3e-171	609		GO:0005575,GO:0005623,GO:0009279,GO:0016020,GO:0019867,GO:0030312,GO:0030313,GO:0031975,GO:0044462,GO:0044464,GO:0071944	K02014,K16088		bactNOG[38]	05CNM@bactNOG,16R89@proNOG,COG4773@NOG	NA|NA|NA	P	Receptor
contig_1_pilon_1085	228410.NE1218	5.5e-86	323.2	FECR2		K07165		bactNOG[38]	08K9F@bactNOG,0B9UW@bproNOG,0ZZAQ@NOG,17643@proNOG	NA|NA|NA	S	FecR protein
contig_1_pilon_1086	62928.azo2513	6.8e-54	215.7			K03088		bactNOG[38]	08ZVU@bactNOG,0BDCR@bproNOG,11N5Y@NOG,16WCC@proNOG	NA|NA|NA	K	RNA polymerase
contig_1_pilon_1087	742159.HMPREF0004_1615	6.1e-146	522.3			K02032,K10823,K10824		bactNOG[38]	08JQ7@bactNOG,0BRSN@bproNOG,173F3@proNOG,COG4608@NOG	NA|NA|NA	V	oligopeptide dipeptide ABC transporter
contig_1_pilon_1088	1003200.AXXA_15607	6.4e-42	175.3	DPPD		K02031,K13892		bactNOG[38]	05C3U@bactNOG,0BA7E@bproNOG,16PI9@proNOG,COG0444@NOG	NA|NA|NA	E, P	ABC transporter
contig_1_pilon_1089	257310.BB4025	4e-59	233	DPPD		K02031		bactNOG[38]	05C3U@bactNOG,0BA7E@bproNOG,16PI9@proNOG,COG0444@NOG	NA|NA|NA	E, P	ABC transporter
contig_1_pilon_1090	6945.ISCW009210-PA	2.3e-27	125.9		GO:0005575,GO:0016020			meNOG[21]	0J8HB@euNOG,0VRI5@meNOG,143WN@opiNOG,COG1173@NOG	NA|NA|NA	P	Inherit from COG: Binding-protein-dependent transport systems inner membrane component
contig_1_pilon_1091	257310.BB4026	3.7e-106	389.8		GO:0005575,GO:0016020	K02034		bactNOG[38]	05C2T@bactNOG,0B7AQ@bproNOG,16QXW@proNOG,COG1173@NOG	NA|NA|NA	P	binding-protein-dependent transport systems inner membrane component
contig_1_pilon_1092	257310.BB4027	2.5e-136	490.3		GO:0005575,GO:0016020	K02033		bactNOG[38]	05CJM@bactNOG,0B955@bproNOG,16PNR@proNOG,COG0601@NOG	NA|NA|NA	P	Binding-protein-dependent transport systems inner membrane component
contig_1_pilon_1093	1003200.AXXA_15592	7.2e-234	815.1			K02035		bactNOG[38]	05DEF@bactNOG,0B7XC@bproNOG,16QR5@proNOG,COG0747@NOG	NA|NA|NA	E	extracellular solute-binding protein
contig_1_pilon_1094	375286.mma_3585	2.5e-84	317.4	DINB	GO:0003674,GO:0003824,GO:0003887,GO:0005575,GO:0005622,GO:0005623,GO:0005737,GO:0006139,GO:0006259,GO:0006281,GO:0006725,GO:0006807,GO:0006950,GO:0006974,GO:0008150,GO:0008152,GO:0009987,GO:0016740,GO:0016772,GO:0016779,GO:0033554,GO:0034061,GO:0034641,GO:0043170,GO:0044237,GO:0044238,GO:0044260,GO:0044424,GO:0044464,GO:0044699,GO:0044763,GO:0046483,GO:0050896,GO:0051716,GO:0071704,GO:0090304,GO:…	K02346		bactNOG[38]	05CQ3@bactNOG,0B7EV@bproNOG,16Q89@proNOG,COG0389@NOG	NA|NA|NA	L	Poorly processive, error-prone DNA polymerase involved in untargeted mutagenesis. Copies undamaged DNA at stalled replication forks, which arise in vivo from mismatched or misaligned primer ends. These misaligned primers can be extended by PolIV. Exhibits no 3'-5' exonuclease (proofreading) activity. May be involved in translesional synthesis, in conjunction with the beta clamp from PolIII (By si…
contig_1_pilon_1095	582744.Msip34_1414	3.2e-26	123.2	DINB	GO:0003674,GO:0003824,GO:0003887,GO:0005575,GO:0005622,GO:0005623,GO:0005737,GO:0006139,GO:0006259,GO:0006281,GO:0006725,GO:0006807,GO:0006950,GO:0006974,GO:0008150,GO:0008152,GO:0009987,GO:0016740,GO:0016772,GO:0016779,GO:0033554,GO:0034061,GO:0034641,GO:0043170,GO:0044237,GO:0044238,GO:0044260,GO:0044424,GO:0044464,GO:0044699,GO:0044763,GO:0046483,GO:0050896,GO:0051716,GO:0071704,GO:0090304,GO:…	K02346		bactNOG[38]	05CQ3@bactNOG,0B7EV@bproNOG,16Q89@proNOG,COG0389@NOG	NA|NA|NA	L	Poorly processive, error-prone DNA polymerase involved in untargeted mutagenesis. Copies undamaged DNA at stalled replication forks, which arise in vivo from mismatched or misaligned primer ends. These misaligned primers can be extended by PolIV. Exhibits no 3'-5' exonuclease (proofreading) activity. May be involved in translesional synthesis, in conjunction with the beta clamp from PolIII (By si…
contig_1_pilon_1096	987059.RBXJA2T_11338	3e-54	216.9			K03088		bactNOG[38]	08VNJ@bactNOG,0BE9E@bproNOG,11QJC@NOG,17BFV@proNOG	NA|NA|NA	K	RNA polymerase
contig_1_pilon_1097	987059.RBXJA2T_11333	1.2e-80	305.4			K07165		bactNOG[38]	08QAQ@bactNOG,0B9QZ@bproNOG,11FD4@NOG,177PQ@proNOG	NA|NA|NA	S	Anti-feci sigma factor, fecr
contig_1_pilon_1098	762376.AXYL_04762	6.2e-144	516.9	FHUA	GO:0005575,GO:0005623,GO:0009279,GO:0016020,GO:0019867,GO:0030312,GO:0030313,GO:0031975,GO:0044462,GO:0044464,GO:0071944	K02014		bactNOG[38]	05E0K@bactNOG,0B8ZY@bproNOG,16QPN@proNOG,COG1629@NOG	NA|NA|NA	P	tonb-dependent siderophore receptor
contig_1_pilon_1099	629265.PMA4326_24186	5.9e-23	112.8			K01286		bactNOG[38]	08P9Y@bactNOG,0QJJZ@gproNOG,16RZ9@proNOG,COG1680@NOG	NA|NA|NA	V	Beta-lactamase
contig_1_pilon_1100	220664.PFL_3628	1.4e-22	111.7	PBPE				bactNOG[38]	05FQP@bactNOG,0QSPM@gproNOG,17BR2@proNOG,COG1680@NOG	NA|NA|NA	V	Beta-lactamase
contig_1_pilon_1101	1007105.PT7_2984	1.1e-183	647.9	ARGD	GO:0003674,GO:0003824,GO:0003992,GO:0005575,GO:0005622,GO:0005623,GO:0005737,GO:0006082,GO:0006520,GO:0006525,GO:0006526,GO:0006807,GO:0008150,GO:0008152,GO:0008483,GO:0008652,GO:0009058,GO:0009064,GO:0009084,GO:0009987,GO:0016053,GO:0016740,GO:0016769,GO:0019752,GO:0043436,GO:0044237,GO:0044238,GO:0044249,GO:0044281,GO:0044283,GO:0044424,GO:0044464,GO:0044710,GO:0044711,GO:0046394,GO:0071704,GO:…	K00818,K00821		bactNOG[38]	05C8Y@bactNOG,0B7PU@bproNOG,16Q45@proNOG,COG4992@NOG	NA|NA|NA	E	acetylornithine aminotransferase
contig_1_pilon_1102	360910.BAV1312	2.5e-40	169.9					bactNOG[38]	08JKU@bactNOG,0BRR3@bproNOG,12CXM@NOG,173CP@proNOG	NA|NA|NA	K	Helix-turn-helix
contig_1_pilon_1103	360910.BAV1312A	3e-28	129.4	RELE				bactNOG[38]	064IH@bactNOG,0BGZX@bproNOG,17NRK@proNOG,COG2026@NOG	NA|NA|NA	D, J	cytotoxic translational repressor of toxin-antitoxin stability system protein
contig_1_pilon_1105	398578.Daci_1782	1.5e-118	431			K02073		bactNOG[38]	0748Y@bactNOG,0BJJ0@bproNOG,174BK@proNOG,COG1464@NOG	NA|NA|NA	P	NLPA lipoprotein
contig_1_pilon_1106	887062.HGR_04468	1.6e-94	351.3	METQ	GO:0003674,GO:0005215,GO:0006810,GO:0008150,GO:0051179,GO:0051234	K02073		NOG[107]	COG1464@NOG	NA|NA|NA	P	(Lipo)protein
contig_1_pilon_1107	887062.HGR_04458	2e-63	247.7	METN	GO:0005575,GO:0005623,GO:0005886,GO:0016020,GO:0044464,GO:0071944	K02003,K02071		bactNOG[38]	08JEI@bactNOG,1739F@proNOG,COG1135@NOG	NA|NA|NA	P	Part of the ABC transporter complex MetNIQ involved in methionine import. Responsible for energy coupling to the transport system (By similarity)
contig_1_pilon_1108	398578.Daci_1781	2.5e-67	260.4	METN	GO:0005575,GO:0005623,GO:0005886,GO:0016020,GO:0044464,GO:0071944	K02003,K02071		bactNOG[38]	08JEI@bactNOG,0BRPW@bproNOG,1739F@proNOG,COG1135@NOG	NA|NA|NA	P	Part of the ABC transporter complex MetNIQ involved in methionine import. Responsible for energy coupling to the transport system (By similarity)
contig_1_pilon_1109	887062.HGR_04453	5.4e-98	362.5	METI	GO:0005575,GO:0016020	K02072		bactNOG[38]	08UMI@bactNOG,0BC19@bproNOG,177R1@proNOG,COG2011@NOG	NA|NA|NA	P	inner membrane component
contig_1_pilon_1110	398578.Daci_1779	2.6e-162	577					bactNOG[38]	06G3Z@bactNOG,0XQ4C@NOG,16RJP@proNOG	NA|NA|NA	I	acyl-Coa dehydrogenase
contig_1_pilon_1111	398578.Daci_1778	2.7e-172	610.1					bactNOG[38]	06G3Z@bactNOG,0BAXV@bproNOG,0XQ4C@NOG,16RJP@proNOG	NA|NA|NA	I	acyl-CoA dehydrogenase
contig_1_pilon_1112	398578.Daci_1777	5.8e-34	149.1	METQ	GO:0003674,GO:0005215,GO:0006810,GO:0008150,GO:0051179,GO:0051234	K02073		NOG[107]	COG1464@NOG	NA|NA|NA	P	(Lipo)protein
contig_1_pilon_1113	398578.Daci_1777	8.9e-60	235	METQ	GO:0003674,GO:0005215,GO:0006810,GO:0008150,GO:0051179,GO:0051234	K02073		NOG[107]	COG1464@NOG	NA|NA|NA	P	(Lipo)protein
contig_1_pilon_1114	398578.Daci_1776	1.2e-219	767.7	FG11565.1		K04091		NOG[107]	COG2141@NOG	NA|NA|NA	C	Monooxygenase
contig_1_pilon_1115	398578.Daci_1783	1.4e-95	354.8	METQ3		K02073		bactNOG[38]	0748Y@bactNOG,0BJJ0@bproNOG,174BK@proNOG,COG1464@NOG	NA|NA|NA	P	NLPA lipoprotein
contig_1_pilon_1116	398578.Daci_1775	6.9e-166	589					bactNOG[38]	06G3Z@bactNOG,0XQ4C@NOG	NA|NA|NA	I	acyl-Coa dehydrogenase
contig_1_pilon_1117	878320.AcavA_010100020482	1e-81	308.1	PIN				bactNOG[38]	08C33@bactNOG,0QNJR@gproNOG,174WP@proNOG,COG1961@NOG	NA|NA|NA	L	Resolvase domain-containing protein
contig_1_pilon_1118	228410.NE1074	9.4e-52	208					bactNOG[38]	05VXP@bactNOG,0BCNX@bproNOG,17DBC@proNOG,COG2361@NOG	NA|NA|NA	S	Protein of unknown function DUF86
contig_1_pilon_1119	228410.NE1075	3.1e-42	176			K07075		bactNOG[38]	05VF2@bactNOG,0BE58@bproNOG,17JSE@proNOG,COG1669@NOG	NA|NA|NA	L	DNA polymerase beta domain protein region
contig_1_pilon_1120	322710.Avin_43860	1.3e-94	351.3			K07045		bactNOG[38]	07VWX@bactNOG,1774Y@proNOG,COG2159@NOG	NA|NA|NA	S	amidohydrolase
contig_1_pilon_1121	398578.Daci_1771	3.3e-183	646.4	SSUD		K04091		bactNOG[38]	05D4R@bactNOG,0BHRT@bproNOG,16RQ7@proNOG,COG2141@NOG	NA|NA|NA	C	Catalyzes the desulfonation of aliphatic sulfonates (By similarity)
contig_1_pilon_1122	398578.Daci_1774	5.5e-62	242.7	MSUE		K00299		bactNOG[38]	08UZX@bactNOG,17HVF@proNOG,COG0431@NOG	NA|NA|NA	H	NAD(P)H-dependent FMN reductase
contig_1_pilon_1123	279238.Saro_1871	1.4e-34	151.4					bactNOG[38]	01T5R@aproNOG,07H16@bactNOG,11Q6D@NOG,16Q64@proNOG	NA|NA|NA	S	Cupin 2, conserved barrel
contig_1_pilon_1124	62928.azo1118	2.3e-68	264.6					bactNOG[38]	08VRS@bactNOG,0BCMA@bproNOG,17AFN@proNOG,COG2207@NOG	NA|NA|NA	K	AraC family transcriptional regulator
contig_1_pilon_1125	398578.Daci_2844	2.7e-62	243.4					bactNOG[38]	08XM8@bactNOG,0BQG2@bproNOG,11KJC@NOG,17W01@proNOG	NA|NA|NA	S	Thioesterase superfamily
contig_1_pilon_1126	667129.HMPREF0758_2974	1.8e-29	133.7	BMUL_4042		K07090		bactNOG[38]	08R8M@bactNOG,0QQMC@gproNOG,177R4@proNOG,COG0730@NOG	NA|NA|NA	S	Sulfite exporter TauE/SafE
contig_1_pilon_1127	743720.Psefu_1235	1.7e-43	181	BMUL_4042		K07090		bactNOG[38]	08R8M@bactNOG,0QQMC@gproNOG,177R4@proNOG,COG0730@NOG	NA|NA|NA	S	Sulfite exporter TauE/SafE
contig_1_pilon_1128	743720.Psefu_1236	4.5e-108	396.4	OCAR_4946				bactNOG[38]	05DZI@bactNOG,0QJDA@gproNOG,0XQGJ@NOG,16PCI@proNOG	NA|NA|NA	K	transcriptional regulator
contig_1_pilon_1129	596154.Alide2_2640	1e-83	315.5	NADC		K00767,K03813	NNDPR	bactNOG[38]	05D18@bactNOG,0B98V@bproNOG,16QK3@proNOG,COG0157@NOG	NA|NA|NA	H	Nicotinate-nucleotide
contig_1_pilon_1130	596154.Alide2_2641	3.5e-43	179.9	MODB2	GO:0005575,GO:0016020	K02018		bactNOG[38]	08012@bactNOG,0BEUK@bproNOG,179Q3@proNOG,COG4149@NOG	NA|NA|NA	P	Binding-protein-dependent transport system inner membrane component
contig_1_pilon_1131	398578.Daci_3883	2.5e-61	240.7	MODA2		K02020		bactNOG[38]	08VGM@bactNOG,0BEUZ@bproNOG,17A2Q@proNOG,COG0725@NOG	NA|NA|NA	P	ABC transporter, periplasmic molybdate-binding protein
contig_1_pilon_1132	762376.AXYL_03829	3.9e-115	419.9					bactNOG[38]	090T8@bactNOG,17HHJ@proNOG,COG0726@NOG	NA|NA|NA	G	Polysaccharide deacetylase
contig_1_pilon_1133	1007105.PT7_2988	1.7e-145	520.8	GLCB	GO:0003674,GO:0003824,GO:0004474,GO:0005575,GO:0005622,GO:0005623,GO:0005737,GO:0006081,GO:0006082,GO:0008150,GO:0008152,GO:0009056,GO:0009436,GO:0009987,GO:0016054,GO:0016740,GO:0016746,GO:0019752,GO:0032787,GO:0043436,GO:0044237,GO:0044248,GO:0044281,GO:0044282,GO:0044424,GO:0044464,GO:0044710,GO:0044712,GO:0046185,GO:0046395,GO:0046487,GO:0046912,GO:0071704,GO:0072329,GO:1901575	K01638	MALS	bactNOG[38]	07QP3@bactNOG,0B8JS@bproNOG,16PKH@proNOG,COG2225@NOG	NA|NA|NA	C	malate synthase g
contig_1_pilon_1134	279714.FuraDRAFT_1225	2.5e-165	587	GLCB	GO:0003674,GO:0003824,GO:0004474,GO:0005575,GO:0005622,GO:0005623,GO:0005737,GO:0006081,GO:0006082,GO:0008150,GO:0008152,GO:0009056,GO:0009436,GO:0009987,GO:0016054,GO:0016740,GO:0016746,GO:0019752,GO:0032787,GO:0043436,GO:0044237,GO:0044248,GO:0044281,GO:0044282,GO:0044424,GO:0044464,GO:0044710,GO:0044712,GO:0046185,GO:0046395,GO:0046487,GO:0046912,GO:0071704,GO:0072329,GO:1901575	K01638	MALS	bactNOG[38]	07QP3@bactNOG,0B8JS@bproNOG,16PKH@proNOG,COG2225@NOG	NA|NA|NA	C	malate synthase g
contig_1_pilon_1135	1007105.PT7_3009	1e-221	774.6	AMN	GO:0003674,GO:0003824,GO:0003887,GO:0006139,GO:0006163,GO:0006725,GO:0006753,GO:0006793,GO:0006796,GO:0006807,GO:0008150,GO:0008152,GO:0008714,GO:0009117,GO:0009987,GO:0016740,GO:0016772,GO:0016779,GO:0016787,GO:0016798,GO:0016799,GO:0019637,GO:0034061,GO:0034641,GO:0044237,GO:0044238,GO:0044281,GO:0044710,GO:0046483,GO:0055086,GO:0071704,GO:0072521,GO:1901360,GO:1901564	K01241	AMPN	bactNOG[38]	05FYV@bactNOG,0B8RE@bproNOG,16RJC@proNOG,COG0775@NOG	NA|NA|NA	F	AMP nucleosidase EC 3.2.2.4
contig_1_pilon_1136	460265.Mnod_6840	1.1e-42	178.3					bactNOG[38]	028JP@aproNOG,05JGR@bactNOG,11IYE@NOG,17DZ5@proNOG	NA|NA|NA	S	Thioesterase superfamily protein
contig_1_pilon_1137	1007105.PT7_3011	5.3e-153	545.8	CTB4				bactNOG[38]	069A1@bactNOG,0B985@bproNOG,17052@proNOG,COG1638@NOG	NA|NA|NA	G	TRAP dicarboxylate transporter, DctP subunit
contig_1_pilon_1138	1007105.PT7_3012	1.7e-36	157.1	CTB5		K11690		bactNOG[38]	05CG6@bactNOG,0B8GE@bproNOG,16PBP@proNOG,COG1593@NOG	NA|NA|NA	G	Trap dicarboxylate transporter, dctm subunit
contig_1_pilon_1139	1007105.PT7_3012	1.6e-129	467.6	CTB5		K11690		bactNOG[38]	05CG6@bactNOG,0B8GE@bproNOG,16PBP@proNOG,COG1593@NOG	NA|NA|NA	G	Trap dicarboxylate transporter, dctm subunit
contig_1_pilon_1140	1007105.PT7_3013	5e-51	206.1					bactNOG[38]	05G6H@bactNOG,0BE67@bproNOG,11RHQ@NOG,17F5G@proNOG	NA|NA|NA	P	Tripartite ATP-independent periplasmic transporter DctQ component
contig_1_pilon_1141	1007105.PT7_3014	7.5e-62	242.7	BMUL_0073		K07117		bactNOG[38]	08SA2@bactNOG,0BBXJ@bproNOG,177Z5@proNOG,COG2940@NOG	NA|NA|NA	S	Nuclear protein set
contig_1_pilon_1142	1007105.PT7_3015	1.3e-257	894	ILVB		K01652	ACHBS,ACLS,GLXCL	bactNOG[38]	05C7K@bactNOG,0BHI3@bproNOG,16PKP@proNOG,COG0028@NOG	NA|NA|NA	E	Acetolactate synthase large subunit
contig_1_pilon_1143	1007105.PT7_3018	1.7e-140	504.2					bactNOG[38]	05DR6@bactNOG,0BKB1@bproNOG,16SNC@proNOG,COG1638@NOG	NA|NA|NA	G	TRAP dicarboxylate transporter subunit DctP
contig_1_pilon_1144	1007105.PT7_3019	1.1e-28	131.7					bactNOG[38]	05ZHR@bactNOG,0BNQP@bproNOG,122R1@NOG,17KAQ@proNOG	NA|NA|NA	P	inner membrane transport protein
contig_1_pilon_1145	1007105.PT7_3020	1.4e-26	124			K11690		bactNOG[38]	05CG6@bactNOG,0BAUI@bproNOG,16PBP@proNOG,COG1593@NOG	NA|NA|NA	G	TRAP dicarboxylate transporter subunit DctM
contig_1_pilon_1146	1007105.PT7_3020	5.4e-139	499.2			K11690		bactNOG[38]	05CG6@bactNOG,0BAUI@bproNOG,16PBP@proNOG,COG1593@NOG	NA|NA|NA	G	TRAP dicarboxylate transporter subunit DctM
contig_1_pilon_1147	340100.Bpet4652	5.2e-27	125.9			K09943		bactNOG[38]	06EV1@bactNOG,0BD8W@bproNOG,17EC4@proNOG,COG3399@NOG	NA|NA|NA	S	Inherit from proNOG: integral membrane protein
contig_1_pilon_1148	1007105.PT7_3021	0	1461	TOPB		K03169		bactNOG[38]	05C73@bactNOG,0B9FG@bproNOG,16PJG@proNOG,COG0550@NOG	NA|NA|NA	L	DNA topoisomerase iii
contig_1_pilon_1149	1007105.PT7_3022	1.1e-41	177.2	Y1129				bactNOG[38]	05MF8@bactNOG,17FRJ@proNOG,COG4929@NOG	NA|NA|NA	S	membrAne
contig_1_pilon_1150	1007105.PT7_3024	4e-52	209.5	SMG		K03747		bactNOG[38]	08RPN@bactNOG,0BC42@bproNOG,1781C@proNOG,COG2922@NOG	NA|NA|NA	S	Protein smg homolog
contig_1_pilon_1152	742159.HMPREF0004_0777	2.4e-78	297.4	GLUQ	GO:0000166,GO:0001882,GO:0001883,GO:0002097,GO:0003674,GO:0003824,GO:0004812,GO:0005488,GO:0005524,GO:0006082,GO:0006139,GO:0006396,GO:0006399,GO:0006400,GO:0006412,GO:0006418,GO:0006424,GO:0006520,GO:0006725,GO:0006807,GO:0008033,GO:0008150,GO:0008152,GO:0008270,GO:0009058,GO:0009059,GO:0009451,GO:0009987,GO:0010467,GO:0016070,GO:0016874,GO:0016875,GO:0016876,GO:0017076,GO:0019538,GO:0019752,GO:…	K01885,K01894		bactNOG[38]	06F3G@bactNOG,16SDU@proNOG,COG0008@NOG	NA|NA|NA	J	Catalyzes the tRNA-independent activation of glutamate in presence of ATP and the subsequent transfer of glutamate onto a tRNA(Asp). Glutamate is transferred on the 2-amino-5-(4,5- dihydroxy-2-cyclopenten-1-yl) moiety of the queuosine in the wobble position of the QUC anticodon (By similarity)
contig_1_pilon_1153	204773.HEAR0451	2.3e-09	65.9	GLUQ	GO:0000166,GO:0001882,GO:0001883,GO:0002097,GO:0003674,GO:0003824,GO:0004812,GO:0005488,GO:0005524,GO:0006082,GO:0006139,GO:0006396,GO:0006399,GO:0006400,GO:0006412,GO:0006418,GO:0006424,GO:0006520,GO:0006725,GO:0006807,GO:0008033,GO:0008150,GO:0008152,GO:0008270,GO:0009058,GO:0009059,GO:0009451,GO:0009987,GO:0010467,GO:0016070,GO:0016874,GO:0016875,GO:0016876,GO:0017076,GO:0019538,GO:0019752,GO:…	K01885,K01894		bactNOG[38]	06F3G@bactNOG,0B8V0@bproNOG,16SDU@proNOG,COG0008@NOG	NA|NA|NA	J	Catalyzes the tRNA-independent activation of glutamate in presence of ATP and the subsequent transfer of glutamate onto a tRNA(Asp). Glutamate is transferred on the 2-amino-5-(4,5- dihydroxy-2-cyclopenten-1-yl) moiety of the queuosine in the wobble position of the QUC anticodon (By similarity)
contig_1_pilon_1154	1007105.PT7_3025	3.7e-193	679.9	MCCA	GO:0003674,GO:0003824,GO:0004485,GO:0005488,GO:0005575,GO:0005622,GO:0005623,GO:0005737,GO:0005739,GO:0005759,GO:0006082,GO:0006520,GO:0006551,GO:0006552,GO:0006766,GO:0006767,GO:0006768,GO:0006790,GO:0006807,GO:0008150,GO:0008152,GO:0009056,GO:0009063,GO:0009081,GO:0009083,GO:0009374,GO:0009987,GO:0016054,GO:0016421,GO:0016874,GO:0016885,GO:0019752,GO:0019842,GO:0031406,GO:0031974,GO:0032787,GO:…	K01965,K01968	MCCC	bactNOG[38]	08JIK@bactNOG,0BRQ9@bproNOG,173B4@proNOG,COG4770@NOG	NA|NA|NA	I	carbamoyL-phosphate synthase l chain ATP-binding
contig_1_pilon_1156	340100.Bpet0056	8.6e-186	654.8	MCCB	GO:0003674,GO:0003824,GO:0004485,GO:0004658,GO:0005575,GO:0005623,GO:0005886,GO:0006082,GO:0006520,GO:0006551,GO:0006552,GO:0006629,GO:0006631,GO:0006633,GO:0006637,GO:0006732,GO:0006793,GO:0006807,GO:0008150,GO:0008152,GO:0008610,GO:0009056,GO:0009058,GO:0009063,GO:0009081,GO:0009083,GO:0009108,GO:0009987,GO:0016020,GO:0016053,GO:0016054,GO:0016421,GO:0016740,GO:0016741,GO:0016743,GO:0016874,GO:…	K01969,K15052	MCCC,PPCOAC	bactNOG[38]	07QX3@bactNOG,0B91Y@bproNOG,16Q07@proNOG,COG4799@NOG	NA|NA|NA	I	carboxylase
contig_1_pilon_1157	1007105.PT7_3026	2e-61	240.7	MCCB	GO:0003674,GO:0003824,GO:0004485,GO:0004658,GO:0005575,GO:0005623,GO:0005886,GO:0006082,GO:0006520,GO:0006551,GO:0006552,GO:0006629,GO:0006631,GO:0006633,GO:0006637,GO:0006732,GO:0006793,GO:0006807,GO:0008150,GO:0008152,GO:0008610,GO:0009056,GO:0009058,GO:0009063,GO:0009081,GO:0009083,GO:0009108,GO:0009987,GO:0016020,GO:0016053,GO:0016054,GO:0016421,GO:0016740,GO:0016741,GO:0016743,GO:0016874,GO:…	K01969,K15052	MCCC,PPCOAC	bactNOG[38]	07QX3@bactNOG,0B91Y@bproNOG,16Q07@proNOG,COG4799@NOG	NA|NA|NA	I	carboxylase
contig_1_pilon_1158	1007105.PT7_3027	1.9e-56	223.8	ATOB	GO:0005575,GO:0005576,GO:0005623,GO:0005886,GO:0008150,GO:0009607,GO:0016020,GO:0044403,GO:0044419,GO:0044464,GO:0050896,GO:0051701,GO:0051704,GO:0051707,GO:0052173,GO:0052200,GO:0052564,GO:0052572,GO:0071944,GO:0075136	K00626	ACACT1r,ACACT2r,ACACT3r,ACACT4r,ACACT5r,ACACT6r,ACACT7r,ACACT8r,FAO1,FAO10,FAO11,FAO2,FAO3,KAT1,KAT2,VCACT	bactNOG[38]	05CHU@bactNOG,0BA86@bproNOG,16PGG@proNOG,COG0183@NOG	NA|NA|NA	I	acetyL-CoA acetyltransferase (EC 2.3.1.9)
contig_1_pilon_1159	257310.BB4947	1.3e-103	381.3	ATOB	GO:0005575,GO:0005576,GO:0005623,GO:0005886,GO:0008150,GO:0009607,GO:0016020,GO:0044403,GO:0044419,GO:0044464,GO:0050896,GO:0051701,GO:0051704,GO:0051707,GO:0052173,GO:0052200,GO:0052564,GO:0052572,GO:0071944,GO:0075136	K00626	ACACT1r,ACACT2r,ACACT3r,ACACT4r,ACACT5r,ACACT6r,ACACT7r,ACACT8r,FAO1,FAO10,FAO11,FAO2,FAO3,KAT1,KAT2,VCACT	bactNOG[38]	05CHU@bactNOG,0BA86@bproNOG,16PGG@proNOG,COG0183@NOG	NA|NA|NA	I	acetyL-CoA acetyltransferase (EC 2.3.1.9)
contig_1_pilon_1160	762376.AXYL_00114	4.8e-168	595.9	ACEK	GO:0000166,GO:0001882,GO:0001883,GO:0003674,GO:0003824,GO:0004672,GO:0004674,GO:0004721,GO:0004722,GO:0005488,GO:0005524,GO:0005575,GO:0005622,GO:0005623,GO:0005737,GO:0005975,GO:0006081,GO:0006082,GO:0006091,GO:0006097,GO:0006099,GO:0006464,GO:0006468,GO:0006793,GO:0006796,GO:0008150,GO:0008152,GO:0008772,GO:0009060,GO:0009987,GO:0015980,GO:0016208,GO:0016301,GO:0016310,GO:0016311,GO:0016740,GO:…	K00906	PMDPHT	bactNOG[38]	05VS7@bactNOG,0B8P9@bproNOG,16RRZ@proNOG,COG4579@NOG	NA|NA|NA	T	Bifunctional enzyme which can phosphorylate or dephosphorylate isocitrate dehydrogenase (IDH) on a specific serine residue. This is a regulatory mechanism which enables bacteria to bypass the Krebs cycle via the glyoxylate shunt in response to the source of carbon. When bacteria are grown on glucose, IDH is fully active and unphosphorylated, but when grown on acetate or ethanol, the activity of I…
contig_1_pilon_1161	340100.Bpet0058	1.1e-60	238.4	ACEK	GO:0000166,GO:0001882,GO:0001883,GO:0003674,GO:0003824,GO:0004672,GO:0004674,GO:0004721,GO:0004722,GO:0005488,GO:0005524,GO:0005575,GO:0005622,GO:0005623,GO:0005737,GO:0005975,GO:0006081,GO:0006082,GO:0006091,GO:0006097,GO:0006099,GO:0006464,GO:0006468,GO:0006793,GO:0006796,GO:0008150,GO:0008152,GO:0008772,GO:0009060,GO:0009987,GO:0015980,GO:0016208,GO:0016301,GO:0016310,GO:0016311,GO:0016740,GO:…	K00906	PMDPHT	bactNOG[38]	05VS7@bactNOG,0B8P9@bproNOG,16RRZ@proNOG,COG4579@NOG	NA|NA|NA	T	Bifunctional enzyme which can phosphorylate or dephosphorylate isocitrate dehydrogenase (IDH) on a specific serine residue. This is a regulatory mechanism which enables bacteria to bypass the Krebs cycle via the glyoxylate shunt in response to the source of carbon. When bacteria are grown on glucose, IDH is fully active and unphosphorylated, but when grown on acetate or ethanol, the activity of I…
contig_1_pilon_1162	1007105.PT7_3029	5.2e-205	718.8	IVD	GO:0003674,GO:0003824,GO:0003995,GO:0006082,GO:0006520,GO:0006551,GO:0006552,GO:0006807,GO:0008150,GO:0008152,GO:0008470,GO:0009056,GO:0009063,GO:0009081,GO:0009083,GO:0009987,GO:0016054,GO:0016491,GO:0016627,GO:0019752,GO:0043436,GO:0044237,GO:0044238,GO:0044248,GO:0044281,GO:0044282,GO:0044710,GO:0044712,GO:0046395,GO:0055114,GO:0071704,GO:1901564,GO:1901565,GO:1901575,GO:1901605,GO:1901606	K00253	MBCOAi	bactNOG[38]	05C1G@bactNOG,0B87H@bproNOG,16PBA@proNOG,COG1960@NOG	NA|NA|NA	I	Dehydrogenase
contig_1_pilon_1163	1007105.PT7_3030	8.5e-35	151.8	LIUR	GO:0006355,GO:0008150,GO:0009889,GO:0010468,GO:0010556,GO:0019219,GO:0019222,GO:0031323,GO:0031326,GO:0050789,GO:0050794,GO:0051171,GO:0051252,GO:0060255,GO:0065007,GO:0080090,GO:2000112,GO:2001141			bactNOG[38]	05PCZ@bactNOG,17HRM@proNOG,COG0789@NOG	NA|NA|NA	K	transcriptional regulator, merr family
contig_1_pilon_1165	1007105.PT7_3031	8.1e-59	231.9					bactNOG[38]	05C14@bactNOG,0B99M@bproNOG,16PCU@proNOG,COG0491@NOG	NA|NA|NA	S	beta-lactamase domain protein
contig_1_pilon_1166	543728.Vapar_4736	5.3e-11	71.2					bactNOG[38]	05C14@bactNOG,0B99M@bproNOG,16PCU@proNOG,COG0491@NOG	NA|NA|NA	S	beta-lactamase domain protein
contig_1_pilon_1167	1007105.PT7_3049	6.8e-160	568.9	METC1	GO:0005575,GO:0005622,GO:0005623,GO:0005737,GO:0044424,GO:0044464	K01760		NOG[107]	COG0626@NOG	NA|NA|NA	E	cystathionine
contig_1_pilon_1168	1007105.PT7_3050	7.6e-65	252.3	DSBA	GO:0005575,GO:0005623,GO:0042597,GO:0044464	K03673		bactNOG[38]	08Z33@bactNOG,0BDRB@bproNOG,17C8A@proNOG,COG0526@NOG	NA|NA|NA	O	Thiol disulfide interchange protein
contig_1_pilon_1169	1007105.PT7_3051	1.6e-50	204.9	FTSN				bactNOG[38]	05WCK@bactNOG,0BFEW@bproNOG,17QZ2@proNOG,COG3087@NOG	NA|NA|NA	D	Sporulation related protein
contig_1_pilon_1170	1007105.PT7_3052	5.7e-25	118.2	ARGS	GO:0003674,GO:0003824,GO:0004812,GO:0004814,GO:0005575,GO:0005622,GO:0005623,GO:0005737,GO:0005829,GO:0005886,GO:0006082,GO:0006139,GO:0006399,GO:0006412,GO:0006418,GO:0006420,GO:0006520,GO:0006725,GO:0006807,GO:0008150,GO:0008152,GO:0009058,GO:0009059,GO:0009987,GO:0010467,GO:0016020,GO:0016070,GO:0016874,GO:0016875,GO:0016876,GO:0019538,GO:0019752,GO:0034641,GO:0034645,GO:0034660,GO:0040007,GO:…	K01887		bactNOG[38]	05C75@bactNOG,0B9CF@bproNOG,16RDS@proNOG,COG0018@NOG	NA|NA|NA	J	arginyL-tRNA synthetase
contig_1_pilon_1171	1007105.PT7_3052	6.3e-208	728.8	ARGS	GO:0003674,GO:0003824,GO:0004812,GO:0004814,GO:0005575,GO:0005622,GO:0005623,GO:0005737,GO:0005829,GO:0005886,GO:0006082,GO:0006139,GO:0006399,GO:0006412,GO:0006418,GO:0006420,GO:0006520,GO:0006725,GO:0006807,GO:0008150,GO:0008152,GO:0009058,GO:0009059,GO:0009987,GO:0010467,GO:0016020,GO:0016070,GO:0016874,GO:0016875,GO:0016876,GO:0019538,GO:0019752,GO:0034641,GO:0034645,GO:0034660,GO:0040007,GO:…	K01887		bactNOG[38]	05C75@bactNOG,0B9CF@bproNOG,16RDS@proNOG,COG0018@NOG	NA|NA|NA	J	arginyL-tRNA synthetase
contig_1_pilon_1173	1007105.PT7_3053	8.5e-163	580.1			K11904		bactNOG[38]	0835C@bactNOG,0BEZ1@bproNOG,16WRH@proNOG,COG3209@NOG	NA|NA|NA	M	Inherit from COG: Rhs element vgr protein
contig_1_pilon_1174	1007105.PT7_3054	7e-25	118.6					bactNOG[38]	064E1@bactNOG,0BG8E@bproNOG,128PH@NOG,17P6N@proNOG	NA|NA|NA	S	Domain of unknown function (DUF1840)
contig_1_pilon_1175	742159.HMPREF0004_0826	5.5e-24	115.5					bactNOG[38]	066Z7@bactNOG,0BG2K@bproNOG,122ZW@NOG,17KEE@proNOG	NA|NA|NA
contig_1_pilon_1176	1007105.PT7_3062	1.6e-188	664.1	LEUA	GO:0000287,GO:0003674,GO:0003824,GO:0003852,GO:0005488,GO:0005575,GO:0005576,GO:0005623,GO:0005886,GO:0006082,GO:0006520,GO:0006551,GO:0006807,GO:0008150,GO:0008152,GO:0008270,GO:0008652,GO:0009058,GO:0009081,GO:0009082,GO:0009098,GO:0009987,GO:0016020,GO:0016053,GO:0016740,GO:0016746,GO:0019752,GO:0030145,GO:0030955,GO:0031420,GO:0040007,GO:0043167,GO:0043169,GO:0043436,GO:0044237,GO:0044238,GO:…	K01649	IPPS	bactNOG[38]	05CYQ@bactNOG,0B9AG@bproNOG,16QMF@proNOG,COG0119@NOG	NA|NA|NA	E	Catalyzes the condensation of the acetyl group of acetyl-CoA with 3-methyl-2-oxobutanoate (2-oxoisovalerate) to form 3-carboxy-3-hydroxy-4-methylpentanoate (2-isopropylmalate) (By similarity)
contig_1_pilon_1177	1007105.PT7_3062	1.7e-26	123.6	LEUA	GO:0000287,GO:0003674,GO:0003824,GO:0003852,GO:0005488,GO:0005575,GO:0005576,GO:0005623,GO:0005886,GO:0006082,GO:0006520,GO:0006551,GO:0006807,GO:0008150,GO:0008152,GO:0008270,GO:0008652,GO:0009058,GO:0009081,GO:0009082,GO:0009098,GO:0009987,GO:0016020,GO:0016053,GO:0016740,GO:0016746,GO:0019752,GO:0030145,GO:0030955,GO:0031420,GO:0040007,GO:0043167,GO:0043169,GO:0043436,GO:0044237,GO:0044238,GO:…	K01649	IPPS	bactNOG[38]	05CYQ@bactNOG,0B9AG@bproNOG,16QMF@proNOG,COG0119@NOG	NA|NA|NA	E	Catalyzes the condensation of the acetyl group of acetyl-CoA with 3-methyl-2-oxobutanoate (2-oxoisovalerate) to form 3-carboxy-3-hydroxy-4-methylpentanoate (2-isopropylmalate) (By similarity)
contig_1_pilon_1179	257310.BB4922	1.2e-99	369	RPON	GO:0000988,GO:0000990,GO:0000996,GO:0003674,GO:0006139,GO:0006351,GO:0006352,GO:0006725,GO:0006807,GO:0008150,GO:0008152,GO:0009058,GO:0009059,GO:0009889,GO:0009987,GO:0010467,GO:0010556,GO:0016070,GO:0016987,GO:0018130,GO:0019219,GO:0019222,GO:0019438,GO:0031323,GO:0031326,GO:0032774,GO:0034641,GO:0034645,GO:0034654,GO:0043170,GO:0044237,GO:0044238,GO:0044249,GO:0044260,GO:0044271,GO:0046483,GO:…	K03092		bactNOG[38]	05DTW@bactNOG,0B7CW@bproNOG,16PS3@proNOG,COG1508@NOG	NA|NA|NA	K	Sigma factors are initiation factors that promote the attachment of RNA polymerase to specific initiation sites and are then released (By similarity)
contig_1_pilon_1180	384676.PSEEN2492	1.9e-50	204.5	BAUA	GO:0005575,GO:0005623,GO:0009279,GO:0016020,GO:0019867,GO:0030312,GO:0030313,GO:0031975,GO:0044462,GO:0044464,GO:0071944	K02014		bactNOG[38]	05CB4@bactNOG,0QHR3@gproNOG,0XPYS@NOG,16PQB@proNOG	NA|NA|NA	P	tonB-dependent siderophore receptor
contig_1_pilon_1181	871585.BDGL_001872	3.9e-15	87	BAUA	GO:0005575,GO:0005623,GO:0009279,GO:0016020,GO:0019867,GO:0030312,GO:0030313,GO:0031975,GO:0044462,GO:0044464,GO:0071944	K02014		bactNOG[38]	05CB4@bactNOG,0QHR3@gproNOG,0XPYS@NOG,16PQB@proNOG	NA|NA|NA	P	tonB-dependent siderophore receptor
contig_1_pilon_1182	160488.PP_2590	1.9e-58	231.5	BAUA	GO:0005575,GO:0005623,GO:0009279,GO:0016020,GO:0019867,GO:0030312,GO:0030313,GO:0031975,GO:0044462,GO:0044464,GO:0071944	K02014		bactNOG[38]	05CB4@bactNOG,0QHR3@gproNOG,0XPYS@NOG,16PQB@proNOG	NA|NA|NA	P	tonB-dependent siderophore receptor
contig_1_pilon_1183	266265.Bxe_A2731	1.1e-58	231.9	LEUD	GO:0003674,GO:0003824,GO:0003861,GO:0005575,GO:0005622,GO:0005623,GO:0005737,GO:0005829,GO:0006082,GO:0006520,GO:0006551,GO:0006807,GO:0008150,GO:0008152,GO:0008652,GO:0009058,GO:0009081,GO:0009082,GO:0009098,GO:0009316,GO:0009987,GO:0016053,GO:0016829,GO:0016835,GO:0016836,GO:0016853,GO:0016866,GO:0019752,GO:0032991,GO:0043234,GO:0043436,GO:0044237,GO:0044238,GO:0044249,GO:0044281,GO:0044283,GO:…	K01704	IPPMIa,IPPMIb	bactNOG[38]	05MQS@bactNOG,0B8EU@bproNOG,16QQT@proNOG,COG0066@NOG	NA|NA|NA	E	Catalyzes the isomerization between 2-isopropylmalate and 3-isopropylmalate, via the formation of 2-isopropylmaleate (By similarity)
contig_1_pilon_1184	637389.ACA_1035	1e-167	595.1	LEUC	GO:0003674,GO:0003824,GO:0003861,GO:0005575,GO:0005618,GO:0005622,GO:0005623,GO:0005737,GO:0005829,GO:0006082,GO:0006520,GO:0006551,GO:0006807,GO:0008150,GO:0008152,GO:0008652,GO:0009058,GO:0009081,GO:0009082,GO:0009098,GO:0009316,GO:0009987,GO:0016053,GO:0016829,GO:0016835,GO:0016836,GO:0016853,GO:0016866,GO:0019752,GO:0030312,GO:0032991,GO:0043234,GO:0043436,GO:0044237,GO:0044238,GO:0044249,GO:…	K01703	IPPMIa,IPPMIb	bactNOG[38]	05CQI@bactNOG,0QITV@gproNOG,16PYZ@proNOG,COG0065@NOG	NA|NA|NA	E	Catalyzes the isomerization between 2-isopropylmalate and 3-isopropylmalate, via the formation of 2-isopropylmaleate (By similarity)
contig_1_pilon_1185	381666.H16_A2385	1.2e-71	275.4	MVAB		K01640,K02594		bactNOG[38]	05CBH@bactNOG,0BHXP@bproNOG,16PKA@proNOG,COG0119@NOG	NA|NA|NA	I	hydroxymethylglutaryl-CoA lyase (EC 4.1.3.4)
contig_1_pilon_1186	381666.H16_A1234	2.2e-127	460.7	CAIB	GO:0003674,GO:0003824,GO:0005575,GO:0005622,GO:0005623,GO:0005737,GO:0006082,GO:0006577,GO:0006579,GO:0006807,GO:0008150,GO:0008152,GO:0008735,GO:0009056,GO:0009437,GO:0009987,GO:0016054,GO:0016829,GO:0016835,GO:0016836,GO:0019752,GO:0032787,GO:0034641,GO:0042413,GO:0043436,GO:0044237,GO:0044248,GO:0044270,GO:0044281,GO:0044282,GO:0044424,GO:0044464,GO:0044710,GO:0044712,GO:0046395,GO:0071704,GO:…	K07543,K07749,K08298,K15871	BZSCT,CRNCBCT	bactNOG[38]	05C04@bactNOG,0B96N@bproNOG,16PTM@proNOG,COG1804@NOG	NA|NA|NA	C	L-carnitine dehydratase bile acid-inducible protein F
contig_1_pilon_1187	257310.BB2480	8e-80	302.4					bactNOG[38]	08P3Q@bactNOG,17783@proNOG,COG1593@NOG	NA|NA|NA	G	DctM-like transporters
contig_1_pilon_1189	744980.TRICHSKD4_0446	3.5e-12	77					bactNOG[38]	021GF@aproNOG,05UTX@bactNOG,11Z5T@NOG,17M75@proNOG	NA|NA|NA	P	TRAP transporter DctQ-like
contig_1_pilon_1190	257310.BB2482	3.9e-90	336.7					bactNOG[38]	062ZX@bactNOG,17NEG@proNOG,COG1638@NOG	NA|NA|NA	G	Bacterial extracellular solute-binding protein, family 7
contig_1_pilon_1192	257310.BB2483	1.3e-66	258.1	BB0275	GO:0003674,GO:0003824,GO:0006725,GO:0008150,GO:0008152,GO:0009056,GO:0009987,GO:0016787,GO:0016810,GO:0016811,GO:0019439,GO:0044237,GO:0044248	K08687,K13995		bactNOG[38]	08UAU@bactNOG,17FPM@proNOG,COG1335@NOG	NA|NA|NA	Q	isochorismatase
contig_1_pilon_1193	381666.H16_A1233	3.5e-76	290.4					bactNOG[38]	05DZI@bactNOG,0B96U@bproNOG,0XQGJ@NOG,16PCI@proNOG	NA|NA|NA	K	LysR family Transcriptional regulator
contig_1_pilon_1194	1007105.PT7_3065	6e-24	115.2	BFD	GO:0003674,GO:0005488,GO:0051536,GO:0051537,GO:0051540	K01776,K02192		bactNOG[38]	067SS@bactNOG,0BGMG@bproNOG,18CF7@proNOG,COG2906@NOG	NA|NA|NA	S	bacterioferritin-associated ferredoxin
contig_1_pilon_1195	1007105.PT7_3067	4e-71	272.7	BFR	GO:0003674,GO:0003824,GO:0004322,GO:0005575,GO:0005576,GO:0005622,GO:0005623,GO:0005737,GO:0005829,GO:0005886,GO:0006873,GO:0006875,GO:0006879,GO:0008150,GO:0008152,GO:0009607,GO:0009987,GO:0010035,GO:0010038,GO:0010039,GO:0016020,GO:0016491,GO:0016722,GO:0016724,GO:0019725,GO:0030003,GO:0033212,GO:0033214,GO:0042221,GO:0042592,GO:0044403,GO:0044419,GO:0044424,GO:0044444,GO:0044464,GO:0044699,GO:…	K03594		bactNOG[38]	08UQY@bactNOG,0BC0E@bproNOG,17A64@proNOG,COG2193@NOG	NA|NA|NA	P	Iron-storage protein
contig_1_pilon_1197	1007105.PT7_3069	2e-235	820.1	PRFC	GO:0000166,GO:0001882,GO:0001883,GO:0003674,GO:0003676,GO:0003723,GO:0003747,GO:0003824,GO:0003924,GO:0005488,GO:0005575,GO:0005622,GO:0005623,GO:0005737,GO:0005840,GO:0006139,GO:0006152,GO:0006163,GO:0006184,GO:0006195,GO:0006412,GO:0006415,GO:0006725,GO:0006753,GO:0006793,GO:0006796,GO:0006807,GO:0008079,GO:0008135,GO:0008150,GO:0008152,GO:0009056,GO:0009058,GO:0009059,GO:0009116,GO:0009117,GO:…	K02837		bactNOG[38]	05C8A@bactNOG,0B7SW@bproNOG,16QJ9@proNOG,COG4108@NOG	NA|NA|NA	J	Increases the formation of ribosomal termination complexes and stimulates activities of RF-1 and RF-2. It binds guanine nucleotides and has strong preference for UGA stop codons. It may interact directly with the ribosome. The stimulation of RF- 1 and RF-2 is significantly reduced by GTP and GDP, but not by GMP (By similarity)
contig_1_pilon_1198	1007105.PT7_3070	2.5e-73	280.4	RHTB		K05834		bactNOG[38]	0829K@bactNOG,0BCA2@bproNOG,16T1K@proNOG,COG1280@NOG	NA|NA|NA	E	lysine exporter protein LysE YggA
contig_1_pilon_1199	1007105.PT7_3071	5.2e-170	602.8	RHLE	GO:0003674,GO:0003724,GO:0003824,GO:0004004,GO:0004386,GO:0006139,GO:0006152,GO:0006163,GO:0006195,GO:0006200,GO:0006725,GO:0006753,GO:0006793,GO:0006796,GO:0006807,GO:0006996,GO:0008026,GO:0008150,GO:0008152,GO:0008186,GO:0009056,GO:0009116,GO:0009117,GO:0009119,GO:0009123,GO:0009125,GO:0009126,GO:0009128,GO:0009141,GO:0009143,GO:0009144,GO:0009146,GO:0009150,GO:0009154,GO:0009158,GO:0009161,GO:…	K11927		bactNOG[38]	05C1J@bactNOG,0B82Y@bproNOG,16PDE@proNOG,COG0513@NOG	NA|NA|NA	L	Dead deah box helicase domain protein
contig_1_pilon_1200	1007105.PT7_3072	1.9e-81	307.4			K03744		bactNOG[38]	07ZU0@bactNOG,COG1704@NOG	NA|NA|NA	S	LemA family
contig_1_pilon_1201	1007105.PT7_3073	8.5e-47	192.2			K06872		bactNOG[38]	05HA9@bactNOG,0BCCP@bproNOG,17DCY@proNOG,COG1512@NOG	NA|NA|NA	S	Pfam:DUF477
contig_1_pilon_1202	1007105.PT7_3073	7.3e-09	65.5			K06872		bactNOG[38]	05HA9@bactNOG,0BCCP@bproNOG,17DCY@proNOG,COG1512@NOG	NA|NA|NA	S	Pfam:DUF477
contig_1_pilon_1203	1007105.PT7_3074	1.8e-35	154.1			K08988		bactNOG[38]	05G06@bactNOG,0BDHY@bproNOG,17C96@proNOG,COG3762@NOG	NA|NA|NA	S	Pfam:DUF477
contig_1_pilon_1204	1007105.PT7_3076	2e-102	378.3		GO:0005575,GO:0016020			bactNOG[38]	05KD1@bactNOG,0BFQK@bproNOG,11ZBE@NOG,17GP7@proNOG	NA|NA|NA	S	integral membrane protein
contig_1_pilon_1205	1007105.PT7_3075	4.7e-155	553.1					bactNOG[38]	05INH@bactNOG,0BC35@bproNOG,0XP0M@NOG,16SRQ@proNOG	NA|NA|NA	S	GTP-binding protein
contig_1_pilon_1206	290398.Csal_2347	3.8e-31	139.8	YEAO			NIabc	bactNOG[38]	05K78@bactNOG,0QTNV@gproNOG,17FI2@proNOG,COG3189@NOG	NA|NA|NA	S	Protein of unknown function, DUF488
contig_1_pilon_1207	340100.Bpet3025	3e-15	85.5	OCAR_4055				bactNOG[38]	084HS@bactNOG,0BFN5@bproNOG,17K1U@proNOG,COG2261@NOG	NA|NA|NA	S	Transglycosylase-associated protein
contig_1_pilon_1209	205922.Pfl01_1293	2.1e-124	450.7			K01426,K19795		bactNOG[38]	05DV0@bactNOG,16T78@proNOG,COG0154@NOG	NA|NA|NA	J	Amidase (EC 3.5.1.4)
contig_1_pilon_1210	208964.PA4342	1.5e-50	204.5			K01426,K19795		bactNOG[38]	05DV0@bactNOG,16T78@proNOG,COG0154@NOG	NA|NA|NA	J	Amidase (EC 3.5.1.4)
contig_1_pilon_1212	762376.AXYL_02558	1.7e-59	235					bactNOG[38]	08MWV@bactNOG,0B7HD@bproNOG,0ZSN3@NOG,177JZ@proNOG	NA|NA|NA	K	lysr family transcriptional regulator
contig_1_pilon_1213	742159.HMPREF0004_0132	2.2e-18	97.8	LIGT	GO:0006139,GO:0006725,GO:0006807,GO:0008150,GO:0008152,GO:0009987,GO:0016070,GO:0034641,GO:0043170,GO:0044237,GO:0044238,GO:0044260,GO:0046483,GO:0071704,GO:0090304,GO:1901360	K01975		bactNOG[38]	07XID@bactNOG,17KDU@proNOG,COG1514@NOG	NA|NA|NA	J	2'-5' rna ligase
contig_1_pilon_1214	257310.BB2980	1.3e-92	345.1	GDIA_2263	GO:0005575,GO:0005622,GO:0005623,GO:0005737,GO:0044424,GO:0044464			bactNOG[38]	08KSA@bactNOG,0BAYZ@bproNOG,0XQIB@NOG,174JK@proNOG	NA|NA|NA	K	LysR family Transcriptional regulator
contig_1_pilon_1215	257310.BB2981	2e-63	247.7	BMUL_3814				bactNOG[38]	08TDU@bactNOG,0BMVK@bproNOG,11FHI@NOG,1789W@proNOG	NA|NA|NA
contig_1_pilon_1216	257313.BP1891	5.3e-36	156					bactNOG[38]	05EVV@bactNOG,16SJ5@proNOG,COG1638@NOG	NA|NA|NA	G	Trap dicarboxylate transporter-dctp subunit
contig_1_pilon_1217	257313.BP1891	7e-61	238.8					bactNOG[38]	05EVV@bactNOG,16SJ5@proNOG,COG1638@NOG	NA|NA|NA	G	Trap dicarboxylate transporter-dctp subunit
contig_1_pilon_1218	257313.BP1890	3.3e-52	209.9					bactNOG[38]	05RZ1@bactNOG,11UHE@NOG,17I4P@proNOG	NA|NA|NA	G	Tripartite ATP-independent periplasmic transporter DctQ
contig_1_pilon_1219	257310.BB2984	1.2e-155	554.7					bactNOG[38]	05CG6@bactNOG,16PBP@proNOG,COG1593@NOG	NA|NA|NA	G	trap dicarboxylate transporter dctm subunit
contig_1_pilon_1220	52598.EE36_00770	1.7e-56	224.9			K00504,K13730		bactNOG[38]	01ZXQ@aproNOG,05F0B@bactNOG,0XSQC@NOG,16SC9@proNOG	NA|NA|NA	S	NHL repeat
contig_1_pilon_1221	208964.PA3211	9.5e-111	405.6	IAMB		K02066		bactNOG[38]	05CY3@bactNOG,16S0E@proNOG,COG0767@NOG	NA|NA|NA	Q	(ABC) transporter
contig_1_pilon_1222	208964.PA3212	1.3e-101	374.8	IAMA		K02065		bactNOG[38]	05DHJ@bactNOG,0QMGH@gproNOG,16RVG@proNOG,COG1127@NOG	NA|NA|NA	Q	abc transporter atp-binding protein
contig_1_pilon_1223	216595.PFLU0096	9.8e-74	282.3	OCAR_5353	GO:0005575,GO:0016020	K02067		bactNOG[38]	08SNX@bactNOG,0QQAK@gproNOG,174UQ@proNOG,COG1463@NOG	NA|NA|NA	Q	Mammalian cell entry related domain protein
contig_1_pilon_1224	322710.Avin_04750	3.8e-32	143.7			K18480		bactNOG[38]	05JD8@bactNOG,0QVH8@gproNOG,17F7T@proNOG,COG3218@NOG	NA|NA|NA	S	Protein of unknown function (DUF330)
contig_1_pilon_1225	220664.PFL_0962	4.3e-27	125.9					bactNOG[38]	05XI5@bactNOG,0R95E@gproNOG,1250A@NOG,17MEP@proNOG	NA|NA|NA
contig_1_pilon_1226	1003200.AXXA_04978	1.7e-62	244.6					bactNOG[38]	07UB3@bactNOG,0BA6F@bproNOG,1754S@proNOG,COG0637@NOG	NA|NA|NA	S	HAD-superfamily hydrolase, subfamily IA, variant 3
contig_1_pilon_1227	62928.azo2284	1.8e-97	360.9					bactNOG[38]	08NDG@bactNOG,0BI01@bproNOG,0YQ0H@NOG,1749K@proNOG	NA|NA|NA	G	Bacterial extracellular solute-binding protein, family 7
contig_1_pilon_1228	62928.azo2284	4e-08	62.4					bactNOG[38]	08NDG@bactNOG,0BI01@bproNOG,0YQ0H@NOG,1749K@proNOG	NA|NA|NA	G	Bacterial extracellular solute-binding protein, family 7
contig_1_pilon_1229	62928.azo2286	7.7e-28	129					bactNOG[38]	05TTN@bactNOG,0BQ36@bproNOG,0XTJF@NOG,16WUZ@proNOG	NA|NA|NA	G	Tripartite ATP-independent periplasmic transporters, DctQ component
contig_1_pilon_1230	62928.azo2285	2.5e-163	580.5					bactNOG[38]	08IE9@bactNOG,0BRGG@bproNOG,172PI@proNOG,COG4664@NOG	NA|NA|NA	Q	DctM-like transporters
contig_1_pilon_1233	216591.BCAM2134	3.7e-110	403.7			K00626		bactNOG[38]	05HXY@bactNOG,0BAQ7@bproNOG,16SYB@proNOG,COG0183@NOG	NA|NA|NA	I	Inherit from bactNOG: Thiolase
contig_1_pilon_1234	216591.BCAM2136	3.3e-173	613.6			K02182		bactNOG[38]	05J5T@bactNOG,0B8NP@bproNOG,16TR2@proNOG,COG0318@NOG	NA|NA|NA	Q	Crotonobetaine carnitine-CoA ligase
contig_1_pilon_1236	742159.HMPREF0004_5051	3.8e-44	183.7					bactNOG[38]	06PXW@bactNOG,0BIGJ@bproNOG,17X3A@proNOG,COG3181@NOG	NA|NA|NA	S	Pfam:Bug
contig_1_pilon_1237	391735.Veis_4492	2.3e-20	104.4					bactNOG[38]	060K6@bactNOG,0BNZS@bproNOG,17MB2@proNOG,COG1802@NOG	NA|NA|NA	K	gntr family transcriptional regulator
contig_1_pilon_1239	340100.Bpet0835	9.4e-66	255.8					bactNOG[38]	05H7K@bactNOG,0BKXS@bproNOG,11SEM@NOG,17EWU@proNOG	NA|NA|NA	K	LysR family Transcriptional regulator
contig_1_pilon_1240	340100.Bpet2614	2.4e-123	447.6	DADA2		K00285,K03153		bactNOG[38]	05MWK@bactNOG,0B8KP@bproNOG,16RJ2@proNOG,COG0665@NOG	NA|NA|NA	C	D-amino acid dehydrogenase small subunit (EC 1.4.99.1)
contig_1_pilon_1241	1031711.RSPO_c00163	1.2e-61	242.3					bactNOG[38]	05MEV@bactNOG,0BKXJ@bproNOG,17B4K@proNOG,COG3274@NOG	NA|NA|NA	S	Acyltransferase family
contig_1_pilon_1242	1007105.PT7_2607	2.4e-20	104.8	RMUC		K09760		bactNOG[38]	05CGY@bactNOG,0B9ND@bproNOG,16PXF@proNOG,COG1322@NOG	NA|NA|NA	S	RmuC family
contig_1_pilon_1243	1007105.PT7_2607	4.6e-70	269.6	RMUC		K09760		bactNOG[38]	05CGY@bactNOG,0B9ND@bproNOG,16PXF@proNOG,COG1322@NOG	NA|NA|NA	S	RmuC family
contig_1_pilon_1244	257310.BB3159	2.3e-58	229.9			K18831		bactNOG[38]	05KCJ@bactNOG,0BECW@bproNOG,17FKX@proNOG,COG5499@NOG	NA|NA|NA	K	Transcriptional regulator
contig_1_pilon_1245	257310.BB3160	1.7e-43	180.3			K19166		bactNOG[38]	05N6R@bactNOG,0BERI@bproNOG,17HKH@proNOG,COG4680@NOG	NA|NA|NA	S	Uncharacterized protein conserved in bacteria (DUF2136)
contig_1_pilon_1246	338969.Rfer_3893	1.4e-113	415.6					bactNOG[38]	05BZU@bactNOG,0XNMH@NOG,16PBJ@proNOG	NA|NA|NA	T	Diguanylate cyclase phosphodiesterase
contig_1_pilon_1247	338969.Rfer_3893	2.9e-33	147.5					bactNOG[38]	05BZU@bactNOG,0XNMH@NOG,16PBJ@proNOG	NA|NA|NA	T	Diguanylate cyclase phosphodiesterase
contig_1_pilon_1248	340100.Bpet0013	2.7e-19	99.8	ACYP	GO:0003674,GO:0003824,GO:0003998,GO:0008150,GO:0008152,GO:0016787,GO:0016817,GO:0016818	K01512	APH120,APH140,APH141,APH160,APH161,APH180,APH181	bactNOG[38]	05VSY@bactNOG,0BGU1@bproNOG,17K2U@proNOG,COG1254@NOG	NA|NA|NA	C	acylphosphatase EC 3.6.1.7
contig_1_pilon_1249	340100.Bpet1979	6.6e-59	233					bactNOG[38]	05CPZ@bactNOG,16REH@proNOG,COG1737@NOG	NA|NA|NA	K	transcriptional regulator
contig_1_pilon_1250	257313.BP2219	2.9e-151	540			K07080		bactNOG[38]	05H1G@bactNOG,0BBBP@bproNOG,16PII@proNOG,COG2358@NOG	NA|NA|NA	P	TRAP transporter solute receptor TAXI family
contig_1_pilon_1251	1007105.PT7_2603	0	1344.7	ERUM6890				bactNOG[38]	05DC4@bactNOG,0BJK7@bproNOG,16QW6@proNOG,COG4666@NOG	NA|NA|NA	S	TRAP transporter 4TM 12TM fusion
contig_1_pilon_1252	1007105.PT7_2600	2.9e-64	250.4			K06177		bactNOG[38]	05WH7@bactNOG,0B8EB@bproNOG,16YVX@proNOG,COG0564@NOG	NA|NA|NA	J	Pseudouridine synthase
contig_1_pilon_1253	1007105.PT7_2599	9.5e-83	312.4	ANSB	GO:0003674,GO:0003824,GO:0005575,GO:0005623,GO:0006082,GO:0006520,GO:0006528,GO:0006807,GO:0008150,GO:0008152,GO:0009066,GO:0009987,GO:0016787,GO:0016810,GO:0016811,GO:0019752,GO:0034641,GO:0042597,GO:0043436,GO:0043603,GO:0044237,GO:0044238,GO:0044281,GO:0044464,GO:0044710,GO:0050417,GO:0071704,GO:1901564,GO:1901605	K01424,K05597	ASNNpp,GLUN,GLUNpp	bactNOG[38]	05HDK@bactNOG,0B7I3@bproNOG,16RJV@proNOG,COG0252@NOG	NA|NA|NA	E	L-asparaginase
contig_1_pilon_1254	1007105.PT7_2597	3.5e-91	340.9	OCCQ	GO:0005575,GO:0016020	K02029,K10020		bactNOG[38]	05DSP@bactNOG,0BMZP@bproNOG,16RCW@proNOG,COG4215@NOG	NA|NA|NA	E	Binding-protein-dependent transport system inner membrane component
contig_1_pilon_1255	1007105.PT7_2596	3.5e-115	419.9	ARTI	GO:0003333,GO:0003674,GO:0003824,GO:0005215,GO:0005275,GO:0005342,GO:0005575,GO:0005623,GO:0006139,GO:0006152,GO:0006163,GO:0006195,GO:0006200,GO:0006725,GO:0006753,GO:0006793,GO:0006796,GO:0006807,GO:0006810,GO:0006811,GO:0006812,GO:0006820,GO:0006865,GO:0008150,GO:0008152,GO:0008324,GO:0008509,GO:0008514,GO:0009056,GO:0009116,GO:0009117,GO:0009119,GO:0009123,GO:0009125,GO:0009126,GO:0009128,GO:…	K02030,K09996,K09997,K10013,K10014,K10018,K10022	ARGabcpp	bactNOG[38]	06PMH@bactNOG,171WZ@proNOG,COG0834@NOG	NA|NA|NA	E	Abc transporter
contig_1_pilon_1256	1007105.PT7_2595	1.7e-98	364.4			K02028,K10021,K10025		bactNOG[38]	08JEH@bactNOG,1739D@proNOG,COG4598@NOG	NA|NA|NA	E	ABC transporter, (ATP-binding protein)
contig_1_pilon_1257	1007105.PT7_2589	4.3e-208	729.2	GDHA		K00260,K00261,K00262	GLUDxi,GLUDy	bactNOG[38]	05D82@bactNOG,16QRU@proNOG,COG0334@NOG	NA|NA|NA	E	Glutamate dehydrogenase
contig_1_pilon_1258	257310.BB0239	9.3e-71	272.3	YGGS	GO:0003674,GO:0005488,GO:0030170,GO:0043167,GO:0043168,GO:0048037	K06997		bactNOG[38]	05DFA@bactNOG,0B9XV@bproNOG,16PKW@proNOG,COG0325@NOG	NA|NA|NA	E	alanine racemase domain protein
contig_1_pilon_1259	1007105.PT7_2585	2.5e-120	437.2					bactNOG[38]	06MIG@bactNOG,0BJ04@bproNOG,17WCF@proNOG,COG3181@NOG	NA|NA|NA	S	Pfam:Bug
contig_1_pilon_1260	762376.AXYL_06188	5.6e-90	335.9	CRP1				bactNOG[38]	08KDJ@bactNOG,0BBNB@bproNOG,1766H@proNOG,COG0664@NOG	NA|NA|NA	T	CRP FNR family transcriptional regulator
contig_1_pilon_1261	1007105.PT7_2583	2.8e-291	1006.1	FADD3		K01897		bactNOG[38]	08IQE@bactNOG,0BRJE@bproNOG,172WK@proNOG,COG1022@NOG	NA|NA|NA	I	amp-dependent synthetase and ligase
contig_1_pilon_1262	1007105.PT7_2582	5.3e-124	449.1	LIVG	GO:0003333,GO:0003674,GO:0005215,GO:0005342,GO:0006810,GO:0006811,GO:0006820,GO:0006865,GO:0008150,GO:0008509,GO:0008514,GO:0009987,GO:0015075,GO:0015171,GO:0015658,GO:0015711,GO:0015803,GO:0015849,GO:0022857,GO:0022891,GO:0022892,GO:0034220,GO:0044699,GO:0044763,GO:0044765,GO:0046942,GO:0046943,GO:0051179,GO:0051234,GO:0055085,GO:0071702,GO:0071705	K01995		bactNOG[38]	05C0Z@bactNOG,0B74V@bproNOG,16PSW@proNOG,COG0411@NOG	NA|NA|NA	E	ABC transporter
contig_1_pilon_1263	1007105.PT7_2581	1.1e-139	501.5		GO:0003674,GO:0003824,GO:0005215,GO:0006139,GO:0006152,GO:0006163,GO:0006195,GO:0006200,GO:0006725,GO:0006753,GO:0006793,GO:0006796,GO:0006807,GO:0006810,GO:0008150,GO:0008152,GO:0009056,GO:0009116,GO:0009117,GO:0009119,GO:0009123,GO:0009125,GO:0009126,GO:0009128,GO:0009141,GO:0009143,GO:0009144,GO:0009146,GO:0009150,GO:0009154,GO:0009158,GO:0009161,GO:0009164,GO:0009166,GO:0009167,GO:0009169,GO:…	K01997		bactNOG[38]	07RGU@bactNOG,0B9D8@bproNOG,16QWJ@proNOG,COG0559@NOG	NA|NA|NA	E	inner-membrane translocator
contig_1_pilon_1264	1007105.PT7_2580	1.2e-143	514.6		GO:0003674,GO:0003824,GO:0005215,GO:0006139,GO:0006152,GO:0006163,GO:0006195,GO:0006200,GO:0006725,GO:0006753,GO:0006793,GO:0006796,GO:0006807,GO:0006810,GO:0008150,GO:0008152,GO:0009056,GO:0009116,GO:0009117,GO:0009119,GO:0009123,GO:0009125,GO:0009126,GO:0009128,GO:0009141,GO:0009143,GO:0009144,GO:0009146,GO:0009150,GO:0009154,GO:0009158,GO:0009161,GO:0009164,GO:0009166,GO:0009167,GO:0009169,GO:…	K01998		bactNOG[38]	05CF8@bactNOG,0B8FJ@bproNOG,16QA4@proNOG,COG4177@NOG	NA|NA|NA	E	Inner-membrane translocator
contig_1_pilon_1265	1007105.PT7_2579	1.9e-203	713.8		GO:0003333,GO:0003674,GO:0003824,GO:0005215,GO:0005342,GO:0005488,GO:0006139,GO:0006152,GO:0006163,GO:0006195,GO:0006200,GO:0006725,GO:0006753,GO:0006793,GO:0006796,GO:0006807,GO:0006810,GO:0006811,GO:0006820,GO:0006865,GO:0008150,GO:0008152,GO:0008509,GO:0008514,GO:0009056,GO:0009116,GO:0009117,GO:0009119,GO:0009123,GO:0009125,GO:0009126,GO:0009128,GO:0009141,GO:0009143,GO:0009144,GO:0009146,GO:…	K01999		bactNOG[38]	061MQ@bactNOG,0B73J@bproNOG,0XPCZ@NOG,16QGE@proNOG	NA|NA|NA	E	amino acid
contig_1_pilon_1266	1007105.PT7_2578	3.7e-128	463			K01996		bactNOG[38]	08IV0@bactNOG,0BRKZ@bproNOG,172ZQ@proNOG,COG0410@NOG	NA|NA|NA	E	ABC, transporter
contig_1_pilon_1267	1007105.PT7_2577	4.4e-67	259.6	PAAK	GO:0003674,GO:0003824,GO:0006082,GO:0006725,GO:0006805,GO:0008150,GO:0008152,GO:0009056,GO:0009410,GO:0009987,GO:0010124,GO:0016054,GO:0016874,GO:0016877,GO:0016878,GO:0019439,GO:0019752,GO:0032787,GO:0042178,GO:0042221,GO:0042537,GO:0043436,GO:0044237,GO:0044248,GO:0044281,GO:0044282,GO:0044699,GO:0044710,GO:0044712,GO:0044763,GO:0046395,GO:0047475,GO:0050896,GO:0051716,GO:0070887,GO:0071466,GO:…	K01912		bactNOG[38]	05DZS@bactNOG,16RB4@proNOG,COG1541@NOG	NA|NA|NA	Q	Phenylacetate-CoA ligase
contig_1_pilon_1268	340100.Bpet4737	8.2e-86	322	PAAK	GO:0003674,GO:0003824,GO:0006082,GO:0006725,GO:0006805,GO:0008150,GO:0008152,GO:0009056,GO:0009410,GO:0009987,GO:0010124,GO:0016054,GO:0016874,GO:0016877,GO:0016878,GO:0019439,GO:0019752,GO:0032787,GO:0042178,GO:0042221,GO:0042537,GO:0043436,GO:0044237,GO:0044248,GO:0044281,GO:0044282,GO:0044699,GO:0044710,GO:0044712,GO:0044763,GO:0046395,GO:0047475,GO:0050896,GO:0051716,GO:0070887,GO:0071466,GO:…	K01912		bactNOG[38]	07QT1@bactNOG,0B71S@bproNOG,16UIG@proNOG,COG1541@NOG	NA|NA|NA	Q	phenylacetate-CoA ligase
contig_1_pilon_1269	1007105.PT7_2576	2.4e-125	453.8	AAPJ	GO:0005575,GO:0005623,GO:0042597,GO:0044464	K02030,K09969,K10001		bactNOG[38]	07QXX@bactNOG,0B8U5@bproNOG,16Q97@proNOG,COG0834@NOG	NA|NA|NA	E	acid-binding periplasmic protein
contig_1_pilon_1270	1003200.AXXA_10966	4.3e-66	256.1					bactNOG[38]	06WCK@bactNOG,0XUMV@NOG,182V3@proNOG	NA|NA|NA	K	ECF sigma factor
contig_1_pilon_1271	1003200.AXXA_10971	3.4e-104	383.6					bactNOG[38]	08PY5@bactNOG,COG3712@NOG	NA|NA|NA	T	FecR protein
contig_1_pilon_1272	1003200.AXXA_10976	5.2e-226	789.3		GO:0005575,GO:0005623,GO:0009279,GO:0016020,GO:0019867,GO:0030312,GO:0030313,GO:0031975,GO:0044462,GO:0044464,GO:0071944	K02014		bactNOG[38]	05CNM@bactNOG,16R89@proNOG,COG4773@NOG	NA|NA|NA	P	Receptor
contig_1_pilon_1273	1003200.AXXA_10976	2.8e-91	340.1		GO:0005575,GO:0005623,GO:0009279,GO:0016020,GO:0019867,GO:0030312,GO:0030313,GO:0031975,GO:0044462,GO:0044464,GO:0071944	K02014		bactNOG[38]	05CNM@bactNOG,16R89@proNOG,COG4773@NOG	NA|NA|NA	P	Receptor
contig_1_pilon_1274	257310.BB0242	1.7e-45	187.6					bactNOG[38]	06HG1@bactNOG,0BH8V@bproNOG,0Y05J@NOG,17SDI@proNOG	NA|NA|NA
contig_1_pilon_1275	1007105.PT7_2568	1.6e-121	441	MVAB	GO:0003674,GO:0003824,GO:0004419,GO:0005488,GO:0006082,GO:0008150,GO:0008152,GO:0009056,GO:0009987,GO:0016054,GO:0016829,GO:0016830,GO:0016833,GO:0019752,GO:0043167,GO:0043169,GO:0043436,GO:0044237,GO:0044248,GO:0044281,GO:0044282,GO:0044710,GO:0044712,GO:0046395,GO:0046872,GO:0071704,GO:1901575	K01640,K02594	HMGL	bactNOG[38]	05CBH@bactNOG,0B92F@bproNOG,16PKA@proNOG,COG0119@NOG	NA|NA|NA	I	Hydroxymethylglutaryl-CoA lyase
contig_1_pilon_1276	340100.Bpet4728	2.9e-115	420.6	SMF		K04096		bactNOG[38]	05C79@bactNOG,0B9G9@bproNOG,16Q42@proNOG,COG0758@NOG	NA|NA|NA	L	DNA protecting protein DprA
contig_1_pilon_1277	1007105.PT7_2566	6e-48	195.7	DEF	GO:0003674,GO:0003824,GO:0005488,GO:0005506,GO:0006464,GO:0008150,GO:0008152,GO:0008198,GO:0008270,GO:0008463,GO:0009987,GO:0016787,GO:0016810,GO:0016811,GO:0019538,GO:0031365,GO:0036211,GO:0042586,GO:0043167,GO:0043169,GO:0043170,GO:0043412,GO:0043686,GO:0044237,GO:0044238,GO:0044260,GO:0044267,GO:0046872,GO:0046914,GO:0071704	K01462		bactNOG[38]	08Z02@bactNOG,0BBNM@bproNOG,179MN@proNOG,COG0242@NOG	NA|NA|NA	J	Removes the formyl group from the N-terminal Met of newly synthesized proteins. Requires at least a dipeptide for an efficient rate of reaction. N-terminal L-methionine is a prerequisite for activity but the enzyme has broad specificity at other positions (By similarity)
contig_1_pilon_1278	742159.HMPREF0004_0375	3e-118	430.3	FMT	GO:0003674,GO:0003824,GO:0004479,GO:0006082,GO:0006139,GO:0006396,GO:0006399,GO:0006400,GO:0006412,GO:0006413,GO:0006418,GO:0006431,GO:0006464,GO:0006520,GO:0006725,GO:0006807,GO:0008033,GO:0008150,GO:0008152,GO:0009058,GO:0009059,GO:0009451,GO:0009987,GO:0010467,GO:0016070,GO:0016740,GO:0016741,GO:0016742,GO:0019538,GO:0019752,GO:0019988,GO:0034470,GO:0034641,GO:0034645,GO:0034660,GO:0036211,GO:…	K00604		bactNOG[38]	05CAE@bactNOG,0B86N@bproNOG,16PY6@proNOG,COG0223@NOG	NA|NA|NA	J	Modifies the free amino group of the aminoacyl moiety of methionyl-tRNA(fMet). The formyl group appears to play a dual role in the initiator identity of N-formylmethionyl-tRNA by (I) promoting its recognition by IF2 and (II) impairing its binding to EFTu-GTP (By similarity)
contig_1_pilon_1279	1007105.PT7_3237	1e-118	431.8	SAM	GO:0005575,GO:0005623,GO:0005886,GO:0016020,GO:0044464,GO:0071944	K15270		bactNOG[38]	05DFI@bactNOG,0BCGY@bproNOG,16QZP@proNOG,COG0697@NOG	NA|NA|NA	E, G	EamA-like transporter family
contig_1_pilon_1280	1007105.PT7_2621	1e-159	568.5	AMIDASE		K01426,K02433		bactNOG[38]	086NF@bactNOG,0B7ZV@bproNOG,16SE8@proNOG,COG0154@NOG	NA|NA|NA	H	K02433 aspartyl-tRNA(Asn) glutamyl-tRNA (Gln) amidotransferase subunit A EC 6.3.5.6 6.3.5.7
contig_1_pilon_1281	1007105.PT7_2620	3.2e-90	336.7	BMUL_3812				bactNOG[38]	08SUN@bactNOG,0ZVVT@NOG,1793E@proNOG	NA|NA|NA	S	Protein of unknown function (DUF2848)
contig_1_pilon_1282	1007105.PT7_2619	6.1e-191	672.2					bactNOG[38]	05CG6@bactNOG,16PBP@proNOG,COG1593@NOG	NA|NA|NA	G	trap dicarboxylate transporter dctm subunit
contig_1_pilon_1283	1007105.PT7_2618	4.3e-73	279.6					bactNOG[38]	05KP5@bactNOG,11UAU@NOG,17FTI@proNOG	NA|NA|NA	S	TRAP transporter, transmembrane protein
contig_1_pilon_1284	1007105.PT7_2617	5.1e-151	539.3					bactNOG[38]	08Q3A@bactNOG,0ZSNP@NOG,176NR@proNOG	NA|NA|NA	G	TRAP dicarboxylate transporter subunit Dctp
contig_1_pilon_1285	742159.HMPREF0004_3617	6.2e-61	238.8	BMUL_5125				bactNOG[38]	05CFM@bactNOG,0BA72@bproNOG,16PVW@proNOG,COG4336@NOG	NA|NA|NA	S	UPF0317 protein
contig_1_pilon_1286	1007105.PT7_2615	7.2e-88	329.7	GDIA_2263	GO:0005575,GO:0005622,GO:0005623,GO:0005737,GO:0044424,GO:0044464			bactNOG[38]	08KSA@bactNOG,0XQIB@NOG,174JK@proNOG	NA|NA|NA	K	LysR family Transcriptional regulator
contig_1_pilon_1287	1007105.PT7_3238	5.7e-132	476.1	RFAC	GO:0000096,GO:0000097,GO:0000271,GO:0003674,GO:0003824,GO:0005575,GO:0005618,GO:0005623,GO:0005975,GO:0005976,GO:0006082,GO:0006520,GO:0006555,GO:0006629,GO:0006790,GO:0006807,GO:0008150,GO:0008152,GO:0008168,GO:0008172,GO:0008610,GO:0008652,GO:0008653,GO:0008705,GO:0008920,GO:0009058,GO:0009059,GO:0009066,GO:0009067,GO:0009086,GO:0009103,GO:0009244,GO:0009274,GO:0009276,GO:0009311,GO:0009312,GO:…	K02841	HEPT1	bactNOG[38]	05D16@bactNOG,0BARU@bproNOG,16QI0@proNOG,COG0859@NOG	NA|NA|NA	M	lipopolysaccharide heptosyltransferase i
contig_1_pilon_1288	1007105.PT7_3240	2.3e-164	583.9	KDTA	GO:0000271,GO:0003674,GO:0003824,GO:0005575,GO:0005618,GO:0005623,GO:0005886,GO:0005975,GO:0005976,GO:0006629,GO:0006643,GO:0006644,GO:0006664,GO:0006793,GO:0006796,GO:0008150,GO:0008152,GO:0008610,GO:0008653,GO:0008654,GO:0009058,GO:0009059,GO:0009103,GO:0009244,GO:0009245,GO:0009247,GO:0009274,GO:0009276,GO:0009311,GO:0009312,GO:0009987,GO:0016020,GO:0016051,GO:0016740,GO:0019637,GO:0030312,GO:…	K02527	MOAT,MOAT2	bactNOG[38]	05D8A@bactNOG,0B9RY@bproNOG,16Q3U@proNOG,COG1519@NOG	NA|NA|NA	M	3-deoxy-d-manno-octulosonic-acid transferase
contig_1_pilon_1289	1007105.PT7_0381	1.1e-28	130.6	CSPC	GO:0005575,GO:0005622,GO:0005623,GO:0005737,GO:0044424,GO:0044464	K03704		bactNOG[38]	05VEQ@bactNOG,0BFSN@bproNOG,17JS4@proNOG,COG1278@NOG	NA|NA|NA	K	cold-shock DNA-binding protein family
contig_1_pilon_1290	1007105.PT7_3252	2.4e-119	433.7	GALU		K00963,K01840	GALUi,GLGC	bactNOG[38]	05C3Y@bactNOG,0B7E0@bproNOG,16PN0@proNOG,COG1210@NOG	NA|NA|NA	M	Utp--glucose-1-phosphate uridylyltransferase
contig_1_pilon_1292	360910.BAV0128	1.5e-39	168.7	COAX	GO:0005575,GO:0005622,GO:0005623,GO:0005737,GO:0044424,GO:0044464	K01947,K03525	PNTK	bactNOG[38]	08194@bactNOG,0BBXF@bproNOG,16Q99@proNOG,COG1521@NOG	NA|NA|NA	H	Catalyzes the phosphorylation of pantothenate (Pan), the first step in CoA biosynthesis (By similarity)
contig_1_pilon_1293	1007105.PT7_3255	1.5e-44	184.5	BIRA	GO:0003674,GO:0003676,GO:0003677,GO:0003824,GO:0004077,GO:0005488,GO:0006082,GO:0006766,GO:0006767,GO:0006768,GO:0006790,GO:0006807,GO:0008150,GO:0008152,GO:0009058,GO:0009102,GO:0009110,GO:0009987,GO:0016053,GO:0016874,GO:0016879,GO:0018130,GO:0018271,GO:0019752,GO:0032787,GO:0034641,GO:0042364,GO:0043436,GO:0043603,GO:0043604,GO:0044237,GO:0044249,GO:0044271,GO:0044272,GO:0044281,GO:0044283,GO:…	K03524	BACCL	bactNOG[38]	05HJX@bactNOG,16UTQ@proNOG,COG0340@NOG	NA|NA|NA	H	Biotin-(acetyl-CoA-carboxylase) ligase
contig_1_pilon_1294	1007105.PT7_3255	3.8e-29	132.9	BIRA	GO:0003674,GO:0003676,GO:0003677,GO:0003824,GO:0004077,GO:0005488,GO:0006082,GO:0006766,GO:0006767,GO:0006768,GO:0006790,GO:0006807,GO:0008150,GO:0008152,GO:0009058,GO:0009102,GO:0009110,GO:0009987,GO:0016053,GO:0016874,GO:0016879,GO:0018130,GO:0018271,GO:0019752,GO:0032787,GO:0034641,GO:0042364,GO:0043436,GO:0043603,GO:0043604,GO:0044237,GO:0044249,GO:0044271,GO:0044272,GO:0044281,GO:0044283,GO:…	K03524	BACCL	bactNOG[38]	05HJX@bactNOG,16UTQ@proNOG,COG0340@NOG	NA|NA|NA	H	Biotin-(acetyl-CoA-carboxylase) ligase
contig_1_pilon_1295	1007105.PT7_3256	6.5e-72	275.8	DESAC_1011		K07018		bactNOG[38]	05DHZ@bactNOG,0BB1E@bproNOG,16R3A@proNOG,COG2945@NOG	NA|NA|NA	S	Alpha Beta
contig_1_pilon_1296	1007105.PT7_3257	1.2e-154	551.6	DACC	GO:0000270,GO:0003674,GO:0003824,GO:0004180,GO:0004185,GO:0006022,GO:0006023,GO:0006024,GO:0006807,GO:0008150,GO:0008152,GO:0008233,GO:0008236,GO:0008238,GO:0009002,GO:0009058,GO:0009059,GO:0009252,GO:0009273,GO:0009987,GO:0016787,GO:0017171,GO:0030203,GO:0034645,GO:0042546,GO:0043170,GO:0044036,GO:0044038,GO:0044085,GO:0044237,GO:0044249,GO:0044260,GO:0044699,GO:0044710,GO:0044763,GO:0070008,GO:…	K01286,K07258,K07262		bactNOG[38]	05DZ1@bactNOG,0B88S@bproNOG,16R4N@proNOG,COG1686@NOG	NA|NA|NA	M	ec 3.4.16.4
contig_1_pilon_1297	1007105.PT7_3258	1.2e-113	414.8	DAT		K00824,K00826,K02619		bactNOG[38]	05F0I@bactNOG,0B7UK@bproNOG,16PMY@proNOG,COG0115@NOG	NA|NA|NA	E	Aminotransferase
contig_1_pilon_1298	742159.HMPREF0004_0544	1.8e-28	130.2	YBED		K09158		bactNOG[38]	08Z43@bactNOG,0BFQ0@bproNOG,17C9K@proNOG,COG2921@NOG	NA|NA|NA	S	UPF0250 protein
contig_1_pilon_1299	6945.ISCW024232-PA	1.6e-86	324.3					artNOG[6]	03AY4@artNOG,0AIVT@biNOG,0VWCH@meNOG,14979@opiNOG,COG0321@NOG,KOG0325@euNOG	NA|NA|NA	C, H	Biotin/lipoate A/B protein ligase family
contig_1_pilon_1300	762376.AXYL_05335	1.4e-29	134.8			K03088		bactNOG[38]	05KKQ@bactNOG,1212A@NOG	NA|NA|NA	K	RNA polymerase sigma-24 subunit, ECF subfamily
contig_1_pilon_1301	762376.AXYL_06212	2.3e-35	154.5			K07165		bactNOG[38]	08YGR@bactNOG,0BCXS@bproNOG,17BUC@proNOG,COG3712@NOG	NA|NA|NA	T	FecR protein
contig_1_pilon_1302	762376.AXYL_04752	6.5e-250	869	FHUE	GO:0005575,GO:0005623,GO:0009279,GO:0016020,GO:0019867,GO:0030312,GO:0030313,GO:0031975,GO:0044462,GO:0044464,GO:0071944	K02014,K16088		bactNOG[38]	05CNM@bactNOG,0B8UH@bproNOG,16R89@proNOG,COG4773@NOG	NA|NA|NA	P	receptor
contig_1_pilon_1303	762376.AXYL_03208	1.3e-85	321.6	PAAF2		K07537,K13766	CTECOAI6,CTECOAI7,CTECOAI8,ECOAH1,ECOAH2,ECOAH3,ECOAH4,ECOAH5,ECOAH6,ECOAH7,ECOAH8,VECOAH	bactNOG[38]	05E39@bactNOG,0B9Z4@bproNOG,16RSV@proNOG,COG1024@NOG	NA|NA|NA	I	EnoyL-CoA hydratase
contig_1_pilon_1304	1007105.PT7_3262	3e-161	573.2	LIPA	GO:0003674,GO:0003824,GO:0005488,GO:0005575,GO:0005622,GO:0005623,GO:0005737,GO:0006082,GO:0006464,GO:0006629,GO:0006631,GO:0006633,GO:0006732,GO:0006790,GO:0008150,GO:0008152,GO:0008610,GO:0009058,GO:0009106,GO:0009107,GO:0009108,GO:0009249,GO:0009987,GO:0016053,GO:0016740,GO:0016782,GO:0016783,GO:0016874,GO:0016879,GO:0016979,GO:0016992,GO:0018065,GO:0018130,GO:0019538,GO:0019752,GO:0032787,GO:…	K03644		bactNOG[38]	05C0G@bactNOG,0B844@bproNOG,16Q8G@proNOG,COG0320@NOG	NA|NA|NA	H	Catalyzes the radical-mediated insertion of two sulfur atoms into the C-6 and C-8 positions of the octanoyl moiety bound to the lipoyl domains of lipoate-dependent enzymes, thereby converting the octanoylated domains into lipoylated derivatives (By similarity)
contig_1_pilon_1306	1003200.AXXA_09063	1.8e-76	291.2	UNG	GO:0003674,GO:0003824,GO:0004844,GO:0005575,GO:0005622,GO:0005623,GO:0005737,GO:0006139,GO:0006259,GO:0006281,GO:0006284,GO:0006725,GO:0006807,GO:0006950,GO:0006974,GO:0008150,GO:0008152,GO:0009987,GO:0016787,GO:0016798,GO:0016799,GO:0019104,GO:0033554,GO:0034641,GO:0043170,GO:0044237,GO:0044238,GO:0044260,GO:0044424,GO:0044464,GO:0044699,GO:0044763,GO:0046483,GO:0050896,GO:0051716,GO:0071704,GO:…	K03648		bactNOG[38]	05D5S@bactNOG,0BCKU@bproNOG,16R5Y@proNOG,COG0692@NOG	NA|NA|NA	L	Excises uracil residues from the DNA which can arise as a result of misincorporation of dUMP residues by DNA polymerase or due to deamination of cytosine (By similarity)
contig_1_pilon_1307	395019.BMULJ_05097	4.9e-14	81.3					bactNOG[38]	06H52@bactNOG,0BP6Z@bproNOG,0Y1S5@NOG,17TV2@proNOG	NA|NA|NA
contig_1_pilon_1308	1007105.PT7_0628	5.2e-60	236.5	DNR	GO:0006355,GO:0006807,GO:0008150,GO:0008152,GO:0009889,GO:0010468,GO:0010556,GO:0019219,GO:0019222,GO:0019333,GO:0031323,GO:0031326,GO:0050789,GO:0050794,GO:0051171,GO:0051252,GO:0060255,GO:0065007,GO:0071941,GO:0080090,GO:2000112,GO:2001141			bactNOG[38]	07Y11@bactNOG,0BBYG@bproNOG,16VV2@proNOG,COG0664@NOG	NA|NA|NA	T	Transcriptional regulator, Crp Fnr family
contig_1_pilon_1310	1007105.PT7_0629	6.4e-44	183.3		GO:0005575,GO:0005623,GO:0005886,GO:0016020,GO:0044464,GO:0071944			bactNOG[38]	05FQT@bactNOG,0BCXW@bproNOG,11R6P@NOG,17E1V@proNOG	NA|NA|NA
contig_1_pilon_1311	292415.Tbd_2173	1e-08	64.3					bactNOG[38]	068ZY@bactNOG,0BH30@bproNOG,0ZI2N@NOG,17SBS@proNOG	NA|NA|NA	S	Uncharacterized conserved protein (DUF2249)
contig_1_pilon_1312	1007105.PT7_0632	1.7e-151	540.8	YHBU	GO:0003674,GO:0003824,GO:0006508,GO:0008150,GO:0008152,GO:0008233,GO:0016787,GO:0019538,GO:0043170,GO:0044238,GO:0071704	K08303		bactNOG[38]	05CFP@bactNOG,0B7KZ@bproNOG,16Q5B@proNOG,COG0826@NOG	NA|NA|NA	O	peptidase, U32
contig_1_pilon_1313	1007105.PT7_0633	7.7e-119	432.2	YHBV				bactNOG[38]	06RZ4@bactNOG,0B89J@bproNOG,16R1B@proNOG,COG0826@NOG	NA|NA|NA	E	Peptidase U32
contig_1_pilon_1314	1007105.PT7_0635	8.4e-27	125.2	YHBT				bactNOG[38]	05XPQ@bactNOG,0BE0W@bproNOG,178EQ@proNOG,COG3154@NOG	NA|NA|NA	I	sterol-binding domain-containing protein
contig_1_pilon_1315	243160.BMA0627	1.8e-73	281.2	NRDG		K04069		bactNOG[38]	07WA5@bactNOG,0B8BY@bproNOG,176BB@proNOG,COG1180@NOG	NA|NA|NA	O	anaerobic ribonucleoside-triphosphate reductase activating protein
contig_1_pilon_1316	1007105.PT7_0637	2.2e-17	92.8					bactNOG[38]	067YY@bactNOG,0BH5V@bproNOG,0XUY1@NOG,17RJ3@proNOG	NA|NA|NA	S	Inherit from proNOG: Ribonucleoside-triphosphate reductase
contig_1_pilon_1317	272560.BPSL2356	3.5e-210	736.1	NRDD		K00527		bactNOG[38]	05CJD@bactNOG,0B8H8@bproNOG,16T5N@proNOG,COG1328@NOG	NA|NA|NA	F	anaerobic ribonucleoside-triphosphate reductase
contig_1_pilon_1318	243160.BMA0629	9.7e-54	214.9	NRDD		K00527		bactNOG[38]	05CJD@bactNOG,0B8H8@bproNOG,16T5N@proNOG,COG1328@NOG	NA|NA|NA	F	anaerobic ribonucleoside-triphosphate reductase
contig_1_pilon_1319	1007105.PT7_2538	7.3e-31	138.7	BMUL_0565				bactNOG[38]	05KUA@bactNOG,0BEEQ@bproNOG,17FRB@proNOG,COG0537@NOG	NA|NA|NA	F, G	histidine triad (HIT) protein
contig_1_pilon_1320	1007105.PT7_2536	4.6e-112	409.5	TRPC	GO:0000162,GO:0003674,GO:0003824,GO:0004425,GO:0004640,GO:0006082,GO:0006520,GO:0006568,GO:0006576,GO:0006586,GO:0006725,GO:0006807,GO:0008150,GO:0008152,GO:0008652,GO:0009058,GO:0009072,GO:0009073,GO:0009308,GO:0009309,GO:0009987,GO:0016053,GO:0016829,GO:0016830,GO:0016831,GO:0016853,GO:0016860,GO:0016861,GO:0018130,GO:0019438,GO:0019752,GO:0034641,GO:0042401,GO:0042430,GO:0042435,GO:0043436,GO:…	K01609,K01817,K13498	IGPS,PRAIi	bactNOG[38]	05DK0@bactNOG,0B7TT@bproNOG,16RB3@proNOG,COG0134@NOG	NA|NA|NA	E	Indole-3-glycerol phosphate synthase
contig_1_pilon_1321	1007105.PT7_2535	1.2e-49	201.1	TRPD	GO:0000162,GO:0003674,GO:0003824,GO:0004048,GO:0006082,GO:0006520,GO:0006568,GO:0006576,GO:0006586,GO:0006725,GO:0006807,GO:0008150,GO:0008152,GO:0008652,GO:0009058,GO:0009072,GO:0009073,GO:0009308,GO:0009309,GO:0009987,GO:0016053,GO:0016740,GO:0016757,GO:0016763,GO:0018130,GO:0019438,GO:0019752,GO:0034641,GO:0042401,GO:0042430,GO:0042435,GO:0043436,GO:0044106,GO:0044237,GO:0044238,GO:0044249,GO:…	K00766,K13497	ANPRT,ANS	bactNOG[38]	07QYG@bactNOG,0B7FS@bproNOG,16QXI@proNOG,COG0547@NOG	NA|NA|NA	E	Anthranilate phosphoribosyltransferase
contig_1_pilon_1322	742159.HMPREF0004_1062	1.4e-72	278.1	TRPD	GO:0005575,GO:0005576,GO:0005623,GO:0005886,GO:0008150,GO:0016020,GO:0040007,GO:0044464,GO:0071944	K00766	ANPRT	bactNOG[38]	08I0Q@bactNOG,0BREW@bproNOG,172GM@proNOG,COG0547@NOG	NA|NA|NA	E	Anthranilate phosphoribosyltransferase
contig_1_pilon_1323	1007105.PT7_2534	4.4e-85	319.3	PABA	GO:0000162,GO:0003674,GO:0003824,GO:0004049,GO:0006082,GO:0006520,GO:0006568,GO:0006575,GO:0006576,GO:0006586,GO:0006725,GO:0006732,GO:0006760,GO:0006807,GO:0008150,GO:0008152,GO:0008652,GO:0009058,GO:0009072,GO:0009073,GO:0009308,GO:0009309,GO:0009987,GO:0016053,GO:0016829,GO:0016830,GO:0016833,GO:0016874,GO:0016879,GO:0016884,GO:0018130,GO:0019438,GO:0019752,GO:0034641,GO:0042401,GO:0042430,GO:…	K01658,K01664,K01951	ADCS,ANS	bactNOG[38]	05DDQ@bactNOG,0B7UN@bproNOG,16QG1@proNOG,COG0512@NOG	NA|NA|NA	E	anthranilate synthase component II
contig_1_pilon_1324	1007105.PT7_2533	1.1e-247	860.9	TRPE	GO:0000162,GO:0000287,GO:0003674,GO:0003824,GO:0004049,GO:0005488,GO:0005575,GO:0005622,GO:0005623,GO:0005737,GO:0005886,GO:0006082,GO:0006520,GO:0006568,GO:0006576,GO:0006586,GO:0006725,GO:0006807,GO:0008150,GO:0008152,GO:0008652,GO:0009058,GO:0009072,GO:0009073,GO:0009308,GO:0009309,GO:0009987,GO:0016020,GO:0016053,GO:0016829,GO:0016830,GO:0016833,GO:0018130,GO:0019438,GO:0019752,GO:0034641,GO:…	K01657,K01665	ANPRT,ANS	bactNOG[38]	05CRQ@bactNOG,0B73A@bproNOG,16R32@proNOG,COG0147@NOG	NA|NA|NA	E	anthranilate synthase component i
contig_1_pilon_1325	340100.Bpet0321	6.3e-70	269.2	CBBZ	GO:0000287,GO:0003674,GO:0003824,GO:0005488,GO:0005975,GO:0006139,GO:0006259,GO:0006281,GO:0006725,GO:0006793,GO:0006796,GO:0006807,GO:0006950,GO:0006974,GO:0008150,GO:0008152,GO:0008967,GO:0009987,GO:0016311,GO:0016787,GO:0016788,GO:0016791,GO:0031404,GO:0033554,GO:0034641,GO:0042578,GO:0043167,GO:0043168,GO:0043169,GO:0043170,GO:0044237,GO:0044238,GO:0044260,GO:0044699,GO:0044763,GO:0046483,GO:…	K01091	PGLYCP	bactNOG[38]	08VXP@bactNOG,0BCBZ@bproNOG,16TD6@proNOG,COG0546@NOG	NA|NA|NA	S	Phosphoglycolate phosphatase
contig_1_pilon_1326	204773.HEAR1023	4.9e-129	466.8					bactNOG[38]	05BZU@bactNOG,0BAFQ@bproNOG,0XNMH@NOG,16QI9@proNOG	NA|NA|NA	T	Diguanylate cyclase phosphodiesterase
contig_1_pilon_1327	257313.BP3266	1.7e-74	284.3	RPE	GO:0003674,GO:0003824,GO:0004750,GO:0005488,GO:0005506,GO:0005975,GO:0005996,GO:0006006,GO:0006007,GO:0006091,GO:0006098,GO:0006139,GO:0006725,GO:0006732,GO:0006733,GO:0006739,GO:0006740,GO:0006753,GO:0006793,GO:0006796,GO:0006807,GO:0008150,GO:0008152,GO:0008198,GO:0009052,GO:0009056,GO:0009117,GO:0009987,GO:0016052,GO:0016853,GO:0016854,GO:0016857,GO:0019318,GO:0019320,GO:0019321,GO:0019323,GO:…	K01783	RPE	bactNOG[38]	05DJV@bactNOG,0B7N0@bproNOG,16PI5@proNOG,COG0036@NOG	NA|NA|NA	G	Ribulose-phosphate 3-epimerase
contig_1_pilon_1328	1007105.PT7_2530	1.1e-52	211.1	APAG		K06195		bactNOG[38]	05NWN@bactNOG,0BDFH@bproNOG,17FMU@proNOG,COG2967@NOG	NA|NA|NA	P	ApaG protein
contig_1_pilon_1329	1007105.PT7_2529	4.9e-172	609.4	MLTA	GO:0000270,GO:0000910,GO:0003674,GO:0003824,GO:0004553,GO:0005575,GO:0005623,GO:0005886,GO:0005887,GO:0006022,GO:0006023,GO:0006024,GO:0006026,GO:0006027,GO:0006807,GO:0007049,GO:0008150,GO:0008152,GO:0008933,GO:0009056,GO:0009057,GO:0009058,GO:0009059,GO:0009252,GO:0009253,GO:0009273,GO:0009279,GO:0009987,GO:0016020,GO:0016021,GO:0016740,GO:0016757,GO:0016787,GO:0016798,GO:0019867,GO:0022402,GO:…	K08304	MLTGY1pp,MLTGY2pp,MLTGY3pp,MLTGY4pp	bactNOG[38]	05CA3@bactNOG,0B7FU@bproNOG,16Q1F@proNOG,COG2821@NOG	NA|NA|NA	M	membrane-bound lytic murein transglycosylase
contig_1_pilon_1330	1007105.PT7_2528	1.8e-111	407.9	UBIH		K03185,K18800		bactNOG[38]	07TZQ@bactNOG,0BR96@bproNOG,171KA@proNOG,COG0654@NOG	NA|NA|NA	H	Ubiquinone biosynthesis hydroxylase
contig_1_pilon_1331	1007105.PT7_2527	3.5e-66	256.9	DSBC	GO:0005575,GO:0005623,GO:0042597,GO:0044464	K03981		bactNOG[38]	05T95@bactNOG,0BBXT@bproNOG,16QT6@proNOG,COG1651@NOG	NA|NA|NA	O	Thiol disulfide interchange protein
contig_1_pilon_1333	1003200.AXXA_07929	1.8e-30	139.4					NOG[107]	COG2200@NOG	NA|NA|NA	T	Diguanylate cyclase phosphodiesterase
contig_1_pilon_1334	1005048.CFU_2366	3.4e-39	167.2	MCPU	GO:0005575,GO:0005623,GO:0005886,GO:0006928,GO:0006935,GO:0007610,GO:0007626,GO:0008150,GO:0009605,GO:0009987,GO:0016020,GO:0040011,GO:0042221,GO:0042330,GO:0044403,GO:0044419,GO:0044464,GO:0044699,GO:0044708,GO:0044763,GO:0050896,GO:0051701,GO:0051704,GO:0052116,GO:0052126,GO:0052127,GO:0052143,GO:0052192,GO:0052195,GO:0052216,GO:0052243,GO:0071944	K03406,K05875		bactNOG[38]	05C8Q@bactNOG,0B8RA@bproNOG,16PCR@proNOG,COG0840@NOG	NA|NA|NA	P	methyl-accepting chemotaxis
contig_1_pilon_1335	290339.ESA_02815	4.8e-52	209.9	MCPU	GO:0003674,GO:0004871,GO:0004872,GO:0005575,GO:0005623,GO:0005886,GO:0006928,GO:0006935,GO:0007154,GO:0007165,GO:0007610,GO:0007626,GO:0008150,GO:0009605,GO:0009987,GO:0016020,GO:0023052,GO:0040011,GO:0042221,GO:0042330,GO:0044403,GO:0044419,GO:0044464,GO:0044699,GO:0044700,GO:0044708,GO:0044763,GO:0050789,GO:0050794,GO:0050896,GO:0051701,GO:0051704,GO:0051716,GO:0052116,GO:0052126,GO:0052127,GO:…	K03406,K05874,K05875,K05876		bactNOG[38]	05C8Q@bactNOG,0QIB8@gproNOG,16PCR@proNOG,COG0840@NOG	NA|NA|NA	N, T	methyl-accepting chemotaxis
contig_1_pilon_1336	762376.AXYL_05500	2.1e-45	188.3	FES		K07214		bactNOG[38]	05E93@bactNOG,0BEXB@bproNOG,16PZP@proNOG,COG2382@NOG	NA|NA|NA	P	esterase
contig_1_pilon_1337	398578.Daci_1004	2.4e-36	157.1	FES		K07214		bactNOG[38]	05E93@bactNOG,0BEXB@bproNOG,16PZP@proNOG,COG2382@NOG	NA|NA|NA	P	esterase
contig_1_pilon_1339	1007105.PT7_0938	1.9e-86	324.3	ENTA	GO:0003674,GO:0003824,GO:0005575,GO:0005622,GO:0005623,GO:0005737,GO:0006518,GO:0006725,GO:0006807,GO:0008150,GO:0008152,GO:0008667,GO:0009058,GO:0009237,GO:0009238,GO:0009239,GO:0009712,GO:0009713,GO:0009987,GO:0016491,GO:0016627,GO:0016628,GO:0018130,GO:0018958,GO:0019184,GO:0019290,GO:0019438,GO:0019540,GO:0019748,GO:0034641,GO:0043043,GO:0043603,GO:0043604,GO:0044237,GO:0044249,GO:0044271,GO:…	K00216	DHBD	bactNOG[38]	05X17@bactNOG,0BDB5@bproNOG,16SAT@proNOG,COG1028@NOG	NA|NA|NA	I, Q	2,3-dihydro-2,3-dihydroxybenzoate dehydrogenase
contig_1_pilon_1340	1007105.PT7_0939	4.6e-70	269.6	ENTB	GO:0002047,GO:0003674,GO:0003824,GO:0004654,GO:0006725,GO:0006807,GO:0008150,GO:0008152,GO:0009058,GO:0009987,GO:0016740,GO:0016765,GO:0016772,GO:0016779,GO:0016999,GO:0017000,GO:0017144,GO:0018130,GO:0019438,GO:0034641,GO:0044237,GO:0044249,GO:0044271,GO:0046483,GO:0071704,GO:1901360,GO:1901362,GO:1901564,GO:1901566,GO:1901576	K01252	ICHORT	bactNOG[38]	05WQI@bactNOG,0BCTJ@bproNOG,16SE7@proNOG,COG1535@NOG	NA|NA|NA	Q	Isochorismatase
contig_1_pilon_1341	322710.Avin_21220	5.6e-77	293.5	ENTC	GO:0003674,GO:0003824,GO:0006518,GO:0006725,GO:0006807,GO:0008150,GO:0008152,GO:0008909,GO:0009058,GO:0009237,GO:0009238,GO:0009239,GO:0009712,GO:0009713,GO:0009987,GO:0016853,GO:0016866,GO:0018130,GO:0018958,GO:0019184,GO:0019290,GO:0019438,GO:0019540,GO:0019748,GO:0034641,GO:0043043,GO:0043603,GO:0043604,GO:0044237,GO:0044249,GO:0044271,GO:0044550,GO:0044710,GO:0044711,GO:0046189,GO:0046483,GO:…	K01851,K02361,K02552	ICHORS	bactNOG[38]	05E4F@bactNOG,0QJHI@gproNOG,16PZ4@proNOG,COG1169@NOG	NA|NA|NA	H	Isochorismate synthase
contig_1_pilon_1342	391008.Smal_1940	2.3e-32	143.7					bactNOG[38]	05EHP@bactNOG,0QR5F@gproNOG,16SGP@proNOG,COG3391@NOG	NA|NA|NA	S	Inherit from COG: 40-residue yvtn family beta-propeller repeat protein
contig_1_pilon_1343	1007105.PT7_0940	1.3e-85	322					bactNOG[38]	05EHP@bactNOG,0BKBW@bproNOG,16SGP@proNOG,COG3391@NOG	NA|NA|NA	S	Inherit from COG: 40-residue yvtn family beta-propeller repeat protein
contig_1_pilon_1344	405948.SeryN2_010100021732	8.9e-70	269.6		GO:0005575,GO:0005623,GO:0005886,GO:0016020,GO:0044464,GO:0071944	K08225		bactNOG[38]	00HWD@actNOG,07TNI@bactNOG,0ZVXV@NOG	NA|NA|NA	P	Major facilitator superfamily
contig_1_pilon_1345	639283.Snov_3330	2.6e-60	237.3	ENTF	GO:0003674,GO:0003824,GO:0006518,GO:0006807,GO:0008150,GO:0008152,GO:0009058,GO:0009237,GO:0009987,GO:0019184,GO:0019290,GO:0019748,GO:0034641,GO:0043043,GO:0043603,GO:0043604,GO:0044237,GO:0044249,GO:0044271,GO:0044550,GO:0044710,GO:0044711,GO:0051186,GO:0051188,GO:0071704,GO:1901564,GO:1901566,GO:1901576	K02364,K04780,K15653		bactNOG[38]	01QK8@aproNOG,05C0W@bactNOG,16PMV@proNOG,COG1020@NOG,COG3319@NOG	NA|NA|NA	Q	Peptide synthetase
contig_1_pilon_1346	1007105.PT7_0941	1.6e-146	524.6	ENTF	GO:0003674,GO:0003824,GO:0006518,GO:0006807,GO:0008150,GO:0008152,GO:0009058,GO:0009237,GO:0009987,GO:0019184,GO:0019290,GO:0019748,GO:0034641,GO:0043043,GO:0043603,GO:0043604,GO:0044237,GO:0044249,GO:0044271,GO:0044550,GO:0044710,GO:0044711,GO:0051186,GO:0051188,GO:0071704,GO:1901564,GO:1901566,GO:1901576	K02364,K04780,K05375,K15653		bactNOG[38]	05C0W@bactNOG,0BBD8@bproNOG,16PMV@proNOG,COG1020@NOG	NA|NA|NA	Q	Condensation domain
contig_1_pilon_1347	1007105.PT7_0941	2.4e-186	657.5	ENTF	GO:0003674,GO:0003824,GO:0006518,GO:0006807,GO:0008150,GO:0008152,GO:0009058,GO:0009237,GO:0009987,GO:0019184,GO:0019290,GO:0019748,GO:0034641,GO:0043043,GO:0043603,GO:0043604,GO:0044237,GO:0044249,GO:0044271,GO:0044550,GO:0044710,GO:0044711,GO:0051186,GO:0051188,GO:0071704,GO:1901564,GO:1901566,GO:1901576	K02364,K04780,K05375,K15653		bactNOG[38]	05C0W@bactNOG,0BBD8@bproNOG,16PMV@proNOG,COG1020@NOG	NA|NA|NA	Q	Condensation domain
contig_1_pilon_1348	887898.HMPREF0551_1025	3.3e-21	105.9					bactNOG[38]	0618Y@bactNOG,0BNEN@bproNOG,17PQU@proNOG,COG3433@NOG	NA|NA|NA	Q	Phosphopantetheine attachment site
contig_1_pilon_1349	1007105.PT7_0943	8.3e-225	785	ENTE	GO:0003674,GO:0003824,GO:0005575,GO:0005622,GO:0005623,GO:0005737,GO:0005886,GO:0006518,GO:0006725,GO:0006807,GO:0008150,GO:0008152,GO:0008668,GO:0009058,GO:0009237,GO:0009238,GO:0009239,GO:0009712,GO:0009713,GO:0009987,GO:0016020,GO:0016740,GO:0016772,GO:0016779,GO:0018130,GO:0018958,GO:0019184,GO:0019290,GO:0019438,GO:0019540,GO:0019748,GO:0034641,GO:0043043,GO:0043603,GO:0043604,GO:0044237,GO:…	K02363	DHBS,DHBSr	bactNOG[38]	08IQC@bactNOG,0BRJ7@bproNOG,172W7@proNOG,COG1021@NOG	NA|NA|NA	Q	2,3-dihydroxybenzoate-AMP ligase
contig_1_pilon_1350	304371.MCP_0234	3.4e-12	77.4			K06133		arNOG[11]	0KXRJ@eurNOG,0XUK1@NOG,arCOG05271@arNOG	NA|NA|NA	I	4'-phosphopantetheinyl transferase superfamily
contig_1_pilon_1351	6945.ISCW024354-PA	6.4e-69	265.4					euNOG[57]	0J6KA@euNOG,COG0410@NOG	NA|NA|NA	E	ABC transporter
contig_1_pilon_1352	6945.ISCW024354-PA	2.7e-12	76.3					euNOG[57]	0J6KA@euNOG,COG0410@NOG	NA|NA|NA	E	ABC transporter
contig_1_pilon_1353	219305.MCAG_02175	1.9e-51	208	HBAG		K01995,K01998		bactNOG[38]	00H50@actNOG,05C0Z@bactNOG,COG0411@NOG	NA|NA|NA	E	ABC transporter related
contig_1_pilon_1354	644966.Tmar_1789	4e-46	190.7			K01997,K01998,K11961		bactNOG[38]	05C5P@bactNOG,0EUP5@cloNOG,0NF9D@firmNOG,COG4177@NOG	NA|NA|NA	E	amino acid ABC transporter
contig_1_pilon_1355	479434.Sthe_2702	4.1e-45	187.2			K01997,K01998		bactNOG[38]	08KSR@bactNOG,0D4MI@chloNOG,COG0559@NOG	NA|NA|NA	G	inner-membrane translocator
contig_1_pilon_1356	743525.TSC_c11520	2.1e-60	238.4			K01999		bactNOG[38]	05ESA@bactNOG,COG0683@NOG	NA|NA|NA	E	extracellular ligand-binding receptor
contig_1_pilon_1357	358681.BBR47_57670	4.8e-13	79.7					bactNOG[38]	053E1@bacNOG,05XSR@bactNOG,0NJVQ@firmNOG,123V8@NOG	NA|NA|NA	K	HTH_MARR
contig_1_pilon_1359	288000.BBta_2677	1.5e-32	145.2		GO:0005575,GO:0016020			bactNOG[38]	0821C@bactNOG,COG0600@NOG	NA|NA|NA	P	Binding-protein-dependent transport system inner membrane component
contig_1_pilon_1360	1037409.BJ6T_36190	1.8e-60	238		GO:0005575,GO:0016020	K02050		bactNOG[38]	028CZ@aproNOG,05EUS@bactNOG,16SHH@proNOG,COG0600@NOG	NA|NA|NA	P	ABC transporter permease protein
contig_1_pilon_1361	288000.BBta_2675	1.3e-87	328.2	OCAR_5650		K02049,K15555		bactNOG[38]	01TG3@aproNOG,05D7T@bactNOG,16PZ1@proNOG,COG1116@NOG	NA|NA|NA	P	ABC transporter
contig_1_pilon_1362	224911.bll6093	6.1e-80	303.1			K02051		bactNOG[38]	028ZW@aproNOG,06H3F@bactNOG,184J6@proNOG,COG0715@NOG	NA|NA|NA	P	NMT1/THI5 like
contig_1_pilon_1363	595537.Varpa_1642	3.4e-91	340.5			K00074		bactNOG[38]	08PF9@bactNOG,0BBZ5@bproNOG,16TTS@proNOG,COG1250@NOG	NA|NA|NA	C	3-hydroxybutyryl-CoA dehydrogenase
contig_1_pilon_1364	543728.Vapar_1485	3.1e-09	65.9	BMUL_5067		K04940		bactNOG[38]	08ERI@bactNOG,0B9U5@bproNOG,0XS3N@NOG,16SMB@proNOG	NA|NA|NA	C	Dehydrogenase
contig_1_pilon_1365	595537.Varpa_1641	1.9e-112	411	BMUL_5067		K04940		bactNOG[38]	08ERI@bactNOG,0B9U5@bproNOG,0XS3N@NOG,16SMB@proNOG	NA|NA|NA	C	Dehydrogenase
contig_1_pilon_1366	1007105.PT7_0944	4.2e-25	120.6			K07017		NOG[107]	COG2819@NOG	NA|NA|NA	S	esterase
contig_1_pilon_1367	887898.HMPREF0551_1023	1.4e-149	534.6	IRP6A		K02016		bactNOG[38]	07RF9@bactNOG,0B9GH@bproNOG,16QU7@proNOG,COG0614@NOG	NA|NA|NA	P	Fe3 -hydroxamate ABC transporter periplasmic protein
contig_1_pilon_1368	1007105.PT7_0946	3.3e-57	226.5	FECE		K02013		bactNOG[38]	05E0A@bactNOG,0BBUR@bproNOG,16S6M@proNOG,COG1120@NOG	NA|NA|NA	P	ABC transporter
contig_1_pilon_1369	1007105.PT7_0946	3.8e-31	139.4	FECE		K02013		bactNOG[38]	05E0A@bactNOG,0BBUR@bproNOG,16S6M@proNOG,COG1120@NOG	NA|NA|NA	P	ABC transporter
contig_1_pilon_1370	1007105.PT7_0947	1.2e-136	491.5	HEMU		K02015		bactNOG[38]	05EHG@bactNOG,0BCCI@bproNOG,16QX4@proNOG,COG0609@NOG	NA|NA|NA	P	Heme hemin ABC transporter, permease protein
contig_1_pilon_1371	198628.Dda3937_02638	3.9e-28	130.6			K07017		bactNOG[38]	05NIV@bactNOG,0QTFY@gproNOG,17C8Y@proNOG,COG2819@NOG	NA|NA|NA	S	esterase
contig_1_pilon_1373	582744.Msip34_0726	3.3e-147	527.3	SUV3		K17675		bactNOG[38]	05C3C@bactNOG,0BA3M@bproNOG,16PF1@proNOG,COG0513@NOG	NA|NA|NA	L	helicase domain protein
contig_1_pilon_1374	887898.HMPREF0551_0734	4.4e-82	310.5	BCR		K07552		bactNOG[38]	05C2C@bactNOG,0B931@bproNOG,0XNNX@NOG,16SB6@proNOG	NA|NA|NA	P	drug resistance transporter Bcr CflA subfamily
contig_1_pilon_1375	384676.PSEEN0988	2.4e-46	190.7	OCAR_5324		K09936		bactNOG[38]	05W2A@bactNOG,0QUYM@gproNOG,17KAK@proNOG,COG3238@NOG	NA|NA|NA	S	Protein of unknown function, DUF606
contig_1_pilon_1376	390235.PputW619_2824	3e-96	357.1					bactNOG[38]	05EFG@bactNOG,0QKEG@gproNOG,0XR2G@NOG,16S3M@proNOG	NA|NA|NA	K	Transcriptional regulator
contig_1_pilon_1377	375286.mma_2383	2.7e-53	214.5			K07165		bactNOG[38]	08RTA@bactNOG,0BC6A@bproNOG,178E7@proNOG,COG3712@NOG	NA|NA|NA	P, T	FecR protein
contig_1_pilon_1378	1003200.AXXA_01561	3.5e-172	610.1	YOAE	GO:0005575,GO:0005623,GO:0005886,GO:0016020,GO:0044464,GO:0071944			bactNOG[38]	05EE5@bactNOG,0B870@bproNOG,16QUX@proNOG,COG0861@NOG,COG1253@NOG	NA|NA|NA	P	Membrane protein terC
contig_1_pilon_1380	469595.CSAG_00657	6.2e-72	276.2	SDR		K06911		bactNOG[38]	05EUB@bactNOG,0QJD8@gproNOG,16RC4@proNOG,COG1741@NOG	NA|NA|NA	S	pirin domain protein
contig_1_pilon_1381	762376.AXYL_06328	6.7e-77	292.4					bactNOG[38]	08QU2@bactNOG,0BBHC@bproNOG,176T8@proNOG,COG3000@NOG	NA|NA|NA	I	Fatty acid hydroxylase
contig_1_pilon_1382	742159.HMPREF0004_0569	2.6e-33	146.7					bactNOG[38]	05IA9@bactNOG,0B9WU@bproNOG,10X2K@NOG,1757G@proNOG	NA|NA|NA	I	fatty acid desaturase
contig_1_pilon_1383	1003200.AXXA_09638	1.3e-36	157.5					bactNOG[38]	05IA9@bactNOG,0B9WU@bproNOG,10X2K@NOG,1757G@proNOG	NA|NA|NA	I	fatty acid desaturase
contig_1_pilon_1384	1003200.AXXA_09638	1.9e-20	103.6					bactNOG[38]	05IA9@bactNOG,0B9WU@bproNOG,10X2K@NOG,1757G@proNOG	NA|NA|NA	I	fatty acid desaturase
contig_1_pilon_1385	762376.AXYL_06326	8.7e-266	921.4		GO:0005575,GO:0005622,GO:0005623,GO:0005737,GO:0044424,GO:0044464	K00648		bactNOG[38]	05CXX@bactNOG,0BA7D@bproNOG,16T5M@proNOG,COG0332@NOG	NA|NA|NA	I	synthase III
contig_1_pilon_1386	762376.AXYL_06325	8e-132	475.3					bactNOG[38]	08MAP@bactNOG,0B8UZ@bproNOG,10FNF@NOG,1769N@proNOG	NA|NA|NA
contig_1_pilon_1387	339670.Bamb_6433	2.8e-64	250	ILVE		K00826		bactNOG[38]	05WKU@bactNOG,0BK9V@bproNOG,16R5J@proNOG,COG0115@NOG	NA|NA|NA	E	Aminotransferase
contig_1_pilon_1388	339670.Bamb_6433	5.8e-35	152.1	ILVE		K00826		bactNOG[38]	05WKU@bactNOG,0BK9V@bproNOG,16R5J@proNOG,COG0115@NOG	NA|NA|NA	E	Aminotransferase
contig_1_pilon_1389	640511.BC1002_4936	4.9e-49	200.3					bactNOG[38]	064T2@bactNOG,0B8R3@bproNOG,10BBF@NOG,16Q4B@proNOG	NA|NA|NA	K	LysR family Transcriptional regulator
[truncated: 3,060 more rows]

## Sheet: Table S3
Table S3. The genome sequence number of reference strains on Genebank.
[truncated: 25 more rows]

## Sheet: Table S4
Table S4. Gene list of core genome analysis
[truncated: 34 more rows]

[truncated: 11 more sheets: Table S5, Table S6, Table S7, Table S8, Table S9, Table S10, Table S11, Table S12, Table S13, Table S14, Table S15]
